# Supplementary material for: CoREST complex inhibition alters RNA splicing to promote neoantigen expression and enhance tumor immunity
Source: JCI Insight. 2025 Dec 9;11(2):e190287. doi: 10.1172/jci.insight.190287 (PMC12892918; doi:10.1172/jci.insight.190287)
Supplement: Supplemental tables 1-10 [file jciinsight-11-190287-s075.xlsx]

## Sheet: README
Table	Description
SuppTable1	Results from the IP/MS using the LSD1 and RCOR1 pulldown (compared to IgG control)
SuppTable2	Results from the IP/MS using the LSD1 and RCOR1 pulldown (comparing DMSO vs Corin treatment; 24h, 2.5uM)
SuppTable3	Significant differential splicing events (SE, A3SS, A5SS, MXE, AP, and RI) for melanoma cell lines (451Lu, 1205Lu, SKMEL5, SKMEL28, SKMEL24, WM793; q < 0.05, deltaPSI >= |0.1|)
SuppTable4	Pausing Index values calculated from PRO-seq data. All raw and processed data can be found on GEO
SuppTable5	Common SF's downregulated in melanoma, ATRT, and breast
SuppTable6	Significant differential splicing events for additional cancer cell lines (T47D, BT37, CHLA06; p < 0.05, dPSI > |0.1|)
SuppTable7	Summary of significant neopeptide data including binding affinity scores, junction count, PSI value, and rank
SuppTable8	Corin exclusive peptides from MHCI IP-MS data. Peptides were identified using MSFlagger and MaxQuant (FDR < 0.05). Neopeptides were called if the peptide sequence did not appear in the human reference proteome
SuppTable9	List of antibodies
SuppTable10	List of primers

## Sheet: SuppTable1
	LSD1 IP					RCOR1 IP
Gene name	LSD1/IgG	p-value	Score		Gene name	RCOR1/IgG	p-value	Score
MED20	6.87596	26.3301	181.045		CCDC58	4.61308	14.8013	68.2794
KRT74	8.06823	20.763	167.521		NUCB1	5.45237	11.9878	65.3619
TAF6	4.76475	25.0193	119.211		CTBP2	5.41998	11.9606	64.826
TK1	7.89091	14.1823	111.911		EML3	6.82114	9.48686	64.7112
GOPC	7.34577	14.7081	108.042		MPHOSPH8	3.19068	20.1827	64.3966
AEBP1	3.71984	25.3393	94.2581		CUL4A	6.11353	9.68111	59.1857
ANKRD44	6.63955	13.4284	89.1584		SMARCA2	3.45933	15.4329	53.3875
PDZD11	4.93877	17.8888	88.3485		HIST1H1A	6.23042	8.51103	53.0273
TOM1	5.39392	14.4812	78.1106		TBC1D16	6.43913	7.49384	48.2538
CTBP2	7.26484	9.68583	70.366		TBC1D10B	3.30906	14.3533	47.4961
CBX6	5.22932	13.3244	69.6773		EBP	4.79136	9.77824	46.851
RCOR3	6.79693	10.034	68.2004		SURF6	4.32085	10.8285	46.7885
LCMT1	5.56403	11.8909	66.1613		ACTR8	2.73179	17.09	46.6865
MSL2	3.90255	16.4107	64.0435		YAP1	4.78784	9.56209	45.7817
CTBP1	7.74693	8.14146	63.0714		SRGAP2	2.70961	16.6196	45.0326
ARHGEF1	3.51492	17.7031	62.225		LUC7L	4.8468	9.25948	44.8788
MED17	4.92947	12.5811	62.018		SYTL2	4.39239	9.83822	43.2133
SRFBP1	4.08579	14.8293	60.5895		IRAK1	4.27247	9.65628	41.2562
SCAF4	6.61515	9.09602	60.1715		GPRC5A	5.07703	7.83298	39.7683
MED24	5.32765	11.2476	59.9232		PYCR2	4.94348	7.94566	39.2792
NELFB	5.43694	10.5656	57.4445		MYEF2	3.2154	11.8819	38.2051
DDX49	4.28604	13.0431	55.9031		TNKS1BP1	3.18641	11.8374	37.7187
IGKV1D-13	5.56095	9.87066	54.8902		TRIOBP	4.67848	7.96266	37.2531
ATP6V1D	5.60035	9.66392	54.1213		PPP1R12C	4.15475	8.67172	36.0288
MYO5B	5.94752	9.01488	53.6162		SCAF11	3.11497	11.4752	35.7448
TFG	6.29266	8.40904	52.9152		WASL	3.45301	10.2779	35.4898
ARFIP1	2.82575	18.256	51.5869		GTF3C1	4.64089	7.632	35.4193
RREB1	5.25107	9.71756	51.0276		SYNE1	3.93476	8.97154	35.3008
POLR2C	4.14191	12.2819	50.8707		PDCD11	3.41707	10.1158	34.5664
KDM1A	6.67413	7.55233	50.4052		PPP1R12A	4.06281	8.26156	33.5652
ACTBL2	5.16624	9.59971	49.5944		LSM14B	4.92358	6.67321	32.8561
LAMTOR2	4.62645	10.6787	49.4045		NOP14	4.69391	6.92172	32.49
DNTTIP1	6.11198	7.77957	47.5486		SDC4	3.93683	8.22873	32.3952
NUCB1	7.17568	6.50934	46.7089		FMR1	2.0499	15.65	32.0809
POLR2B	4.36363	10.6102	46.2991		TENT4B	4.06538	7.78293	31.6406
WDR33	4.9658	9.12173	45.2967		YBX3	4.23915	7.4629	31.6363
RAB11FIP5	3.31444	13.6165	45.1311		EBNA1BP2	3.84264	8.18632	31.4571
ZCCHC8	5.01073	8.97125	44.9525		SRPRB	5.26955	5.94549	31.3301
SECISBP2L	3.0912	14.4554	44.6844		EIF3D	4.36346	7.11755	31.0572
MRPL15	2.62954	16.8766	44.3778		TAF6	4.05998	7.64601	31.0427
PARP12	3.82898	11.4637	43.8945		CAVIN3	2.77012	11.0858	30.709
RCOR1	3.55958	12.0974	43.0618		SEC14L1	4.32917	7.02206	30.3997
RCL1	4.94036	8.61566	42.5644		H2AFX	3.8682	7.74966	29.9772
SERPINB12	3.02434	14.0182	42.3958		EDC4	6.42192	4.66256	29.9426
HIST1H3A	2.62335	16.045	42.0916		ZNF217	4.46001	6.69616	29.8649
MPHOSPH10	4.5271	9.19582	41.6304		DDX28	3.65267	8.12429	29.6753
MPHOSPH8	3.60806	11.5005	41.4946		LYAR	5.22417	5.58439	29.1738
SAMD4A	7.52518	5.49122	41.3224		SHMT1	5.03153	5.73537	28.8577
ELMSAN1	5.54312	7.02459	38.9382		HMGA2	2.66108	10.8407	28.848
UBE2K	3.84731	10.0541	38.6814		RRP15	4.50774	6.37497	28.7367
HDAC1	5.63395	6.79785	38.2987		SPTY2D1	3.7421	7.6715	28.7076
INPPL1	5.53347	6.91321	38.254		RUFY3	3.50888	8.13002	28.5273
GGA2	3.69413	10.1236	37.3978		MED26	2.02213	13.9452	28.199
HIST1H2BL	2.45729	15.0773	37.0493		CBX4	4.72288	5.96927	28.1922
RPL32	4.57839	8.0668	36.933		SRRM1	4.24244	6.64379	28.1859
MED4	3.29007	11.2076	36.8739		NEMF	4.02412	6.94697	27.9554
H3F3A	5.66429	6.47081	36.6526		KIF23	2.51784	11.0802	27.8982
HIST1H1E	3.39211	10.7687	36.5288		SFXN3	4.3956	6.33252	27.8352
ZNF217	5.14451	7.08821	36.4654		TBC1D5	3.35742	8.28144	27.8043
PRPS1	4.49531	8.06092	36.2363		KRT35	3.48108	7.88634	27.453
SUN1	2.70984	13.3641	36.2146		INO80B	2.85903	9.39446	26.8591
NCBP2	3.9204	9.11038	35.7164		PCID2	2.78298	9.58692	26.6802
ZNF516	4.61108	7.5622	34.8699		NOLC1	2.53464	10.4501	26.4872
HIST1H1C	4.15354	8.39379	34.864		RBM5	3.66743	7.20893	26.4383
CLK3	3.63992	9.56109	34.8016		RPL36AL	3.3517	7.88784	26.4377
SAFB2	4.22529	8.22975	34.7731		SSRP1	4.66412	5.62575	26.2392
CSTF2	3.83559	9.03406	34.6509		LARP4B	3.79791	6.87175	26.0983
RSF1	4.05237	8.53022	34.5677		ZC3H7B	3.25448	7.9949	26.0192
SCAF8	3.69244	9.29738	34.33		CCDC47	2.98797	8.67896	25.9325
PRR11	4.45579	7.68536	34.2443		RPL23A	2.97278	8.65554	25.731
GOLGA2	2.7663	12.139	33.5802		RRS1	4.2789	5.93628	25.4007
MED14	4.57637	7.27977	33.3149		GATAD2B	3.704	6.8525	25.3817
SUMO3	4.04843	8.20034	33.1985		RPL29	3.9365	6.43788	25.3427
CLASRP	3.73597	8.71465	32.5576		RACGAP1	3.20381	7.84981	25.1493
CPSF3	4.22278	7.61052	32.1376		SAMD4A	5.65977	4.41966	25.0143
MINK1	3.61409	8.88625	32.1157		RCL1	4.26537	5.85683	24.9815
RRS1	4.39241	7.04964	30.9649		RPL34	3.03192	8.22813	24.947
HMMR	3.5691	8.66537	30.9275		RPL26L1	4.15406	5.96849	24.7934
EP400	4.63747	6.62036	30.7017		RPL19	3.06447	8.04351	24.6491
AQR	4.54859	6.74472	30.679		PAK1IP1	4.50169	5.4725	24.6355
ENAH	4.01207	7.52031	30.172		PHF6	4.36445	5.63297	24.5848
TNIK	5.32408	5.66032	30.136		EXOSC6	3.68513	6.64807	24.499
NHSL1	3.53021	8.51635	30.0645		HIST1H1C	4.022	6.00144	24.1378
MED31	3.81387	7.83856	29.8952		RASSF7	2.97544	8.09346	24.0816
RBMS2	3.37831	8.83706	29.8544		ABR	4.69956	5.12156	24.0691
PRKRIP1	4.19032	7.1176	29.825		RPL37	3.83709	6.22393	23.8818
SIPA1L1	3.69882	8.00285	29.6011		POLRMT	3.13575	7.52284	23.5897
REXO1L1P	2.50528	11.6436	29.1704		SDF4	3.95153	5.95594	23.5351
PHLDB2	3.95033	7.2619	28.6869		HMGN1	4.58373	5.12221	23.4788
SRSF7	3.08331	9.15337	28.2227		ANKHD1	3.43069	6.80873	23.3586
GCC2	7.58717	3.71283	28.1699		MPHOSPH6	2.95525	7.9029	23.355
SNX18	3.58702	7.82464	28.0671		RPL36A	2.87222	8.10239	23.2718
ZNF316	2.92942	9.44847	27.6785		DDX50	3.51345	6.56465	23.0646
CPSF1	2.40105	11.446	27.4824		SPECC1L	4.05057	5.66605	22.9507
DDX55	3.57855	7.59246	27.17		RRP1	3.25537	7.04507	22.9343
HERC4	2.73168	9.83095	26.855		GNL3	4.21395	5.39891	22.7507
INCENP	3.27425	8.13874	26.6482		RPS26	3.0137	7.50414	22.6152
MBD2	4.356	6.11675	26.6446		HEXIM1	3.32624	6.78764	22.5773
EML3	5.68376	4.68653	26.6371		MRPL15	2.80099	7.9626	22.3032
CDK13	3.59219	7.32595	26.3162		HDAC1	4.41392	5.0421	22.2554
SNRNP70	2.78555	9.32962	25.9881		HMGA1	3.10295	7.1283	22.1188
HIST2H2BE	2.74507	9.4595	25.967		CTBP1	4.28324	5.16071	22.1046
MECP2	3.91506	6.6242	25.9341		BABAM1	3.1199	7.02443	21.9155
ZNF593	5.20819	4.97197	25.895		TFRC	2.80473	7.78992	21.8486
SNRNP40	4.01067	6.36536	25.5293		NAT10	3.83406	5.69122	21.8205
LMO7	3.31698	7.59626	25.1967		MSL1	2.6727	8.15202	21.788
HMG20B	4.31513	5.69314	24.5667		PNO1	4.31864	5.02289	21.6921
H2AFY	2.31715	10.4731	24.2678		TXLNG	4.18115	5.17523	21.6384
SFMBT1	3.59215	6.6647	23.9406		SLTM	2.98273	7.24291	21.6037
DNTTIP2	4.00643	5.9223	23.7273		PCDHA6	4.74594	4.53645	21.5297
TOR1A	4.24533	5.58349	23.7038		SPATS2L	3.11721	6.89968	21.5078
TRPV2	3.13598	7.4642	23.4076		MRM3	3.72606	5.73947	21.3856
PHF21A	3.99396	5.85108	23.369		ZFP91	4.7956	4.41841	21.1889
SRSF1	2.45702	9.38143	23.0504		RPL35	3.44718	6.12609	21.1177
PPP1R13L	3.99111	5.7438	22.9241		RSL1D1	4.07109	5.18397	21.1044
FAM120B	4.2641	5.36237	22.8657		PSMB10	4.2223	4.98264	21.0382
SRSF3	2.11054	10.8135	22.8223		RAI14	4.08091	5.15044	21.0185
VASP	4.82709	4.69364	22.6567		HMBS	3.82398	5.46628	20.9029
MED13L	3.22493	7.00642	22.5952		SRPK2	2.74625	7.58695	20.8357
GPC1	2.68175	8.32075	22.3142		RIOK1	3.69708	5.62563	20.7984
INO80B	3.24515	6.83864	22.1924		UPP1	3.50556	5.91402	20.732
HIST2H2BF	2.33718	9.4348	22.0508		CLASRP	3.1974	6.44838	20.6181
SURF6	4.12595	5.27426	21.7613		YTHDC1	4.55005	4.52721	20.5991
TMEM43	3.73093	5.81775	21.7056		WDR18	3.30156	6.1571	20.328
ZC3H4	3.62469	5.97904	21.6722		RPS11	2.30067	8.83526	20.327
ABI2	3.55025	6.05592	21.5		RPL8	3.42142	5.88495	20.1349
PMVK	3.28147	6.5277	21.4204		LUZP1	3.83161	5.24009	20.078
EEFSEC	4.10008	5.21393	21.3775		RPL14	4.14606	4.81766	19.9743
HMG20A	3.68087	5.80753	21.3768		NPM1	2.94759	6.53664	19.2673
NLN	2.65787	7.92669	21.0681		DDX27	3.59108	5.35666	19.2362
DAD1	3.12422	6.74172	21.0626		RPS6	2.67263	7.19346	19.2254
AMDHD2	5.13398	4.10053	21.0521		GPATCH4	3.84318	4.99227	19.1862
NKTR	3.43308	6.12889	21.041		ZNF638	3.70092	5.14297	19.0337
NCOR1	3.53135	5.93206	20.9482		H2AFY	4.16017	4.55896	18.966
MED1	3.0802	6.77033	20.854		TJP3	3.67267	5.15958	18.9494
AGAP3	3.17533	6.56725	20.8532		TRIP12	3.73144	5.04871	18.8389
EBNA1BP2	3.02084	6.89333	20.8236		CTNND1	3.70129	5.06399	18.7433
NXF1	2.90408	7.12812	20.7006		RPL31	3.39657	5.47827	18.6073
CPSF4	3.41907	6.02556	20.6018		FMNL3	2.67565	6.94676	18.5871
SRSF5	2.27221	8.99522	20.4391		RPL24	2.87246	6.4334	18.4797
AP2B1	3.0478	6.69219	20.3965		MARK2	3.76903	4.89176	18.4372
HIST1H1A	2.20583	9.24516	20.3933		TRIP4	3.54291	5.20038	18.4245
UBAP2L	2.58895	7.86073	20.351		MTA2	4.17086	4.39209	18.3188
ETV6	3.3599	6.02558	20.2453		IGKV1D-13	4.34799	4.18993	18.2178
SRPK1	2.03849	9.86873	20.1173		C11orf98	4.28011	4.25115	18.1954
TAF5	3.43479	5.792	19.8943		SRPK1	2.80048	6.44805	18.0576
ISY1	3.444	5.76679	19.8608		HYPK	3.0333	5.95057	18.0499
KRT4	2.91281	6.72898	19.6002		UBAP2L	3.32823	5.41519	18.023
GNS	3.48392	5.62524	19.5979		SF3B2	3.62835	4.947	17.9494
RPL35	2.13836	9.10971	19.4798		NIFK	3.38495	5.28587	17.8924
SRRM1	3.86323	4.97871	19.2339		AARSD1	3.11461	5.68431	17.7044
SERPINB2	2.70823	7.05841	19.1158		MRPS5	3.72671	4.71917	17.587
SRSF2	1.98192	9.5795	18.9858		SEC16A	2.48064	7.08826	17.5834
PYGL	3.90621	4.85816	18.977		LACTB2	2.19328	7.98649	17.5166
KDM6A	3.11849	6.05608	18.8858		NOP53	2.82042	6.20111	17.4897
NOL6	3.00337	6.27157	18.8359		EIF1AX	3.22189	5.37552	17.3193
PBRM1	3.61941	5.20275	18.8309		HIST1H1E	3.52121	4.91047	17.2908
SETX	4.15211	4.51399	18.7426		KPNA1	3.34521	5.16497	17.2779
YBX3	3.95197	4.73941	18.73		HDGFL2	3.48365	4.93945	17.2073
PIP5K1A	2.90909	6.38955	18.5878		TAF15	2.36666	7.25338	17.1663
PCDHGC4	4.55089	4.07649	18.5516		ATXN2L	2.5411	6.73724	17.12
PFAS	3.0958	5.97937	18.5109		AURKAIP1	3.96031	4.29672	17.0163
SRSF6	2.02569	9.11322	18.4605		SRSF5	3.23329	5.25581	16.9936
RBM28	2.17394	8.47225	18.4181		MRPS34	2.99907	5.66208	16.981
STK4	2.60536	7.00533	18.2514		RRP1B	4.35942	3.87424	16.8894
MTREX	2.50829	7.26374	18.2196		NCBP1	3.24279	5.20132	16.8668
LIG3	2.51072	7.193	18.0596		RPS16	2.24635	7.49822	16.8436
LIMS1	4.25754	4.22904	18.0053		RPS18	2.61696	6.4353	16.8409
CHD4	1.57363	11.4277	17.9829		RBM19	2.75929	6.08953	16.8028
PRRC2A	3.46829	5.15087	17.8647		RPL10	2.66445	6.289	16.7567
ATG4C	4.28697	4.13867	17.7424		ZMYND8	3.17176	5.2827	16.7554
PABPC1	1.88797	9.36646	17.6836		FIP1L1	3.35797	4.98828	16.7505
HIST1H2AJ	2.19594	8.04009	17.6556		ATG4C	4.05347	4.10605	16.6438
GNL2	1.86359	9.45475	17.6198		MYL6B	3.53496	4.69	16.579
CAP2	3.31445	5.29368	17.5457		ACAA2	4.36267	3.79752	16.5673
SGPL1	3.17881	5.51928	17.5448		HNRNPC	2.67816	6.18592	16.5669
DECR1	2.2997	7.6065	17.4927		PPIL4	3.08127	5.36513	16.5314
RSBN1	2.69226	6.49117	17.4759		RFC4	3.07374	5.35979	16.4746
TRA2A	3.2699	5.33057	17.4304		HIST2H2BF	3.17948	5.17521	16.4545
BAIAP2	3.49921	4.97003	17.3912		RBM17	4.21069	3.9072	16.452
ZNF768	2.46432	7.04635	17.3645		EIF4B	3.27956	5.00658	16.4194
RBM4	2.71187	6.36002	17.2475		DNAJC10	3.88255	4.20609	16.3303
LYAR	4.6038	3.73713	17.205		LIMA1	4.20957	3.86606	16.2744
CDK5	3.10529	5.53328	17.1824		PSMD5	3.48461	4.65822	16.2321
CTCF	2.64559	6.48891	17.167		ZW10	5.34576	3.03281	16.2127
ECI1	2.56859	6.64914	17.0789		EIF3M	2.69722	6.00905	16.2077
DNMBP	2.55758	6.6616	17.0376		PIP5K1C	3.83264	4.21807	16.1663
MRPL47	3.19296	5.32654	17.0074		PBRM1	3.47433	4.64775	16.1478
RPL4	2.3792	7.13638	16.9788		SREK1IP1	3.95474	4.08204	16.1434
NOMO1	2.64691	6.40395	16.9507		RPS15	2.87662	5.59091	16.083
CDC40	3.2911	5.0905	16.7533		TOM1	3.79343	4.22736	16.0362
MRPS34	3.12002	5.35934	16.7212		DNTTIP2	3.85335	4.12912	15.911
RIOK1	3.6721	4.5451	16.6901		SNIP1	3.08352	5.15984	15.9105
DRAP1	2.81979	5.89874	16.6332		NOP16	3.90726	4.06579	15.8861
PNN	2.93105	5.66222	16.5963		MPHOSPH10	2.64545	6.00242	15.8791
NAA15	1.67633	9.87063	16.5465		SNRNP70	2.6806	5.91642	15.8596
C1orf174	1.59538	10.3704	16.5448		PHF14	2.65668	5.96011	15.8341
SPECC1L	2.39569	6.87075	16.4602		PRPS1	3.61082	4.3797	15.8143
EIF3M	3.15338	5.20097	16.4007		CCDC9B	2.89902	5.44339	15.7805
SRSF4	1.87774	8.69259	16.3224		TMEM237	4.45534	3.54156	15.7788
ECT2	3.13738	5.17454	16.2345		LARP1	2.88894	5.45554	15.7607
CRNKL1	2.87607	5.62195	16.1691		SDHA	2.85638	5.51133	15.7425
ZNF112	4.0307	4.01094	16.1669		STK10	4.69462	3.34125	15.6859
SQOR	3.49163	4.62963	16.1649		RPL4	2.70556	5.78441	15.6501
BLM	2.62732	6.13806	16.1267		RPL18A	2.71387	5.76381	15.6423
RBM8A	3.95256	4.05843	16.0412		PPAN	3.71613	4.2054	15.6278
CARD14	3.94456	4.06374	16.0297		TRIM56	3.40552	4.57742	15.5885
HIST1H4A	1.96246	8.13392	15.9625		PSPC1	3.86516	4.03167	15.5831
RPS15	2.02563	7.86538	15.9324		RPL6	2.94386	5.29053	15.5746
MMGT1	3.31623	4.78382	15.8643		BRIX1	2.69171	5.7812	15.5613
TXNRD1	2.97947	5.31443	15.8342		NFIC	3.31368	4.6943	15.5554
RPL14	2.33878	6.75377	15.7956		PFAS	4.14214	3.75047	15.535
CTNND1	2.61513	6.03075	15.7712		MYO1B	3.79424	4.09384	15.533
MRPS11	2.84712	5.5363	15.7625		DDX46	3.68528	4.20432	15.4941
RPL10	2.1036	7.49064	15.7573		FHL2	2.56135	6.01757	15.4131
BICRA	3.16684	4.96991	15.7389		DUSP12	2.91022	5.29441	15.4079
ZMYM4	3.62015	4.3386	15.7064		SERBP1	2.97493	5.16749	15.3729
MYO5A	1.69638	9.25497	15.6999		ATP5F1D	3.75165	4.09213	15.3523
CDC73	2.58258	6.07131	15.6797		CCDC137	3.25421	4.71346	15.3386
NIT2	3.30929	4.73319	15.6635		RBBP7	2.79426	5.47974	15.3118
LSG1	3.73457	4.179	15.6067		NOMO1	2.34291	6.51027	15.253
PABPC3	4.45112	3.47887	15.4848		PCM1	2.941	5.17973	15.2335
MRPL27	2.85081	5.42968	15.479		TAF12	3.47205	4.36129	15.1426
MAP7D1	2.47109	6.25447	15.4553		MRPL46	3.27532	4.61852	15.1272
MED22	3.73262	4.11518	15.3604		ELOA	3.84588	3.90043	15.0006
IGKV1-27	4.32208	3.54868	15.3377		PA2G4	2.50705	5.97994	14.992
CHTOP	4.1085	3.73203	15.333		MYH10	2.06312	7.25321	14.9643
MRPS28	2.21941	6.90792	15.3315		RPS4X	2.21837	6.72749	14.9241
SNRPA	2.72225	5.59656	15.2352		MMTAG2	2.70702	5.51026	14.9164
MPHOSPH6	3.38029	4.49274	15.1868		MKI67	2.57436	5.78381	14.8896
RPL37A	1.82384	8.31469	15.1647		INCENP	2.62497	5.66011	14.8576
RPL37	2.77221	5.46274	15.1438		PRRC2A	3.7398	3.97253	14.8565
CCDC58	1.9202	7.87944	15.1301		CHAMP1	3.40721	4.34346	14.7991
RPL36	2.29828	6.56174	15.0807		C7orf50	2.68208	5.51078	14.7804
TFAP2B	3.39626	4.4381	15.073		FAU	2.95549	4.98171	14.7234
DGCR8	3.46794	4.34385	15.0642		IGKV1-17	3.80532	3.86847	14.7208
SDC3	3.16011	4.76435	15.0559		RPL13	2.62347	5.59465	14.6774
MAGOH	2.28783	6.55577	14.9985		CNOT2	2.84017	5.1301	14.5703
RICTOR	2.47636	6.04647	14.9732		BUB3	2.67665	5.43436	14.5459
TXNDC5	3.10285	4.82375	14.9674		ZNF316	2.44701	5.92762	14.5049
CPNE2	2.65346	5.63887	14.9625		PHC2	3.07371	4.70628	14.4658
TONSL	3.37223	4.43125	14.9432		TRMT1L	2.9565	4.88801	14.4514
SPATS2L	2.03552	7.3081	14.8758		MLLT1	2.08727	6.89862	14.3993
FIP1L1	2.76331	5.36383	14.8219		KDM1A	3.41098	4.22073	14.3968
MRPL49	2.76121	5.36617	14.8171		EIF2B4	3.21514	4.44723	14.2985
CCDC86	1.53784	9.59064	14.7488		EIF4A2	3.70264	3.85658	14.2795
KIF18A	3.65623	4.03044	14.7362		RBM25	1.95369	7.27943	14.2217
SUGP1	3.40225	4.33035	14.733		KHDRBS3	3.26297	4.35243	14.2018
KIF1B	1.95264	7.52446	14.6926		MTDH	2.2867	6.19511	14.1663
POP7	2.89398	5.07392	14.6838		HMGN3	3.57432	3.95964	14.153
RBM25	2.17701	6.74495	14.6838		RPL10L	3.92149	3.59627	14.1027
MTCL1	3.25691	4.50517	14.673		NMT1	3.95027	3.56733	14.0919
SMARCA4	2.24372	6.45258	14.4778		RPL27A	2.76839	5.07725	14.0558
YARS2	3.6422	3.97449	14.4759		PI4KB	3.9865	3.52446	14.0503
ZC3H13	3.36165	4.29076	14.424		RPS14	2.65309	5.29386	14.0451
OGFR	2.05568	7.00618	14.4025		H2BFS	4.06089	3.43482	13.9484
TJP1	2.48069	5.8009	14.3902		KCTD15	3.66435	3.8018	13.9311
SRRT	3.06304	4.66533	14.2901		SPRYD7	3.75627	3.70223	13.9066
RPL26L1	2.243	6.37076	14.2896		PDIA5	2.59601	5.34896	13.8859
TRA2B	2.1508	6.63272	14.2656		MYH11	3.41807	4.06162	13.8829
TENT4B	2.86935	4.95244	14.2103		LAS1L	4.17218	3.32628	13.8778
RPS8	2.08796	6.80496	14.2084		CHERP	3.12776	4.42896	13.8527
ZNF598	2.00802	7.06933	14.1953		IGKV1D-33	3.38472	4.0887	13.8391
PPM1F	2.98653	4.74806	14.1802		WDFY1	2.42043	5.70721	13.8139
SMARCD2	2.78945	5.0709	14.145		TSR1	3.87758	3.54928	13.7626
PFDN1	3.73434	3.78335	14.1283		HIST1H2BL	3.20049	4.29546	13.7476
RRP15	3.51739	4.0166	14.1279		PXN	2.15631	6.37539	13.7473
TPM2	3.65573	3.86398	14.1257		BYSL	3.44305	3.97212	13.6762
RPS2	1.81799	7.76287	14.1128		TXNRD1	3.37388	4.05252	13.6727
EIF3G	5.48338	2.57019	14.0933		MRPL55	3.5331	3.86889	13.6692
EIF3K	1.93921	7.26383	14.0861		RPL39	4.333	3.15387	13.6657
FAU	2.92773	4.79341	14.0338		SRRT	3.00779	4.52832	13.6202
PPIH	3.29801	4.25252	14.0248		NECAP2	3.54333	3.84083	13.6093
FAM210A	3.53021	3.96813	14.0083		RPL35A	1.8288	7.4319	13.5914
CLASP1	3.04814	4.58754	13.9835		RPS19	1.45317	9.32103	13.545
ADK	3.02734	4.61272	13.9643		RPS23	2.47956	5.4062	13.405
SMTN	3.06955	4.51886	13.8709		DDX54	3.43209	3.89749	13.3766
H2AFX	2.40179	5.75018	13.8107		UTP14A	2.53318	5.28034	13.376
RPS25	1.95384	7.05386	13.7821		RALY	2.92585	4.57116	13.3745
RUFY3	3.11346	4.41681	13.7516		DDX10	2.87658	4.64547	13.3631
PVR	2.47898	5.52645	13.7		HIST1H2AJ	2.72474	4.90347	13.3607
MED23	3.2036	4.26993	13.6791		H1F0	3.51742	3.79496	13.3484
BUB3	2.4751	5.51293	13.6451		ZNF112	3.61222	3.69364	13.3423
SMN1	3.5942	3.79502	13.6401		GEMIN4	2.00914	6.63928	13.3393
MORC2	2.8437	4.7908	13.6236		RAD21	3.08556	4.3132	13.3087
IFRD1	3.02977	4.49162	13.6086		ANLN	2.73806	4.85319	13.2883
RBM12B	2.39266	5.68606	13.6048		BAZ2A	3.22737	4.11407	13.2776
IRS1	3.58381	3.79555	13.6025		ARGLU1	3.32433	3.98325	13.2416
ATRX	3.00009	4.53352	13.601		RPL5	4.41154	2.98355	13.1621
PHF14	2.84699	4.76937	13.5784		RPS20	2.39891	5.47601	13.1364
SNRPD3	1.59682	8.50146	13.5753		ESF1	3.00166	4.37618	13.1358
PPIL3	3.42111	3.96566	13.567		RBM26	3.0834	4.242	13.0798
MRPS2	2.87559	4.71425	13.5562		REXO4	2.36784	5.52163	13.0744
RPS27L	1.43152	9.44571	13.5218		HMGN2	1.98317	6.58708	13.0633
RPL36AL	2.68721	5.03141	13.5205		RSBN1L	2.45108	5.29579	12.9804
SDC4	2.75802	4.90154	13.5186		RPL26	2.29432	5.62915	12.9151
TMOD2	3.36389	4.01805	13.5163		PTGES3	3.73889	3.44709	12.8883
LLPH	2.38956	5.65017	13.5014		ADNP	3.73067	3.43477	12.814
ADAM22	3.31644	4.0649	13.481		NAMPT	4.08399	3.13494	12.8031
PUM3	3.54749	3.79977	13.4796		MYBBP1A	3.0897	4.14172	12.7967
TPR	3.45853	3.89127	13.4581		LRRFIP2	3.20936	3.98631	12.7935
DDX54	1.8996	7.05153	13.3951		CDH2	3.54466	3.60668	12.7845
BAP1	3.32324	4.02691	13.3824		LUC7L2	3.06117	4.15077	12.7062
DIAPH1	2.03332	6.56148	13.3416		WDR61	3.8146	3.32973	12.7016
ASRGL1	3.70786	3.59652	13.3354		RPS24	2.31044	5.49392	12.6934
USP16	3.35039	3.97789	13.3275		RPL32	3.32746	3.79621	12.6317
HS2ST1	3.26519	4.08079	13.3245		ZC3H14	1.70869	7.37786	12.6064
Putative	3.22517	4.11919	13.2851		TTC37	3.27949	3.83746	12.5849
ZCCHC17	2.86002	4.61568	13.2009		CCDC86	2.34679	5.36012	12.5791
SNIP1	2.53547	5.19328	13.1674		FLNA	1.79798	6.93712	12.4728
ABI1	3.15972	4.14837	13.1077		RABEP1	4.11886	3.02724	12.4688
CSNK1E	3.05783	4.28278	13.096		MBD2	2.80653	4.43892	12.458
PYCR2	2.14983	6.08705	13.0861		U2AF2	2.54895	4.8678	12.4078
TNC	2.9987	4.36056	13.076		AURKA	3.14934	3.93893	12.405
FAM117B	3.06387	4.25856	13.0477		DEK	2.68198	4.59533	12.3246
ZBTB11	2.17612	5.99066	13.0364		DDX3X	2.00109	6.14438	12.2955
DDX46	3.42244	3.80538	13.0237		SNW1	3.07465	3.99731	12.2903
NONO	3.68778	3.52341	12.9936		CRYZ	3.44265	3.56447	12.2712
PPAN	2.34902	5.50556	12.9327		SP3	3.09054	3.97011	12.2698
LSM12	3.62185	3.56941	12.9278		COL13A1	3.00225	4.08254	12.2568
SAP18	2.27218	5.68346	12.9139		RPL21	2.32733	5.26573	12.2551
PTCD3	2.38536	5.40624	12.8959		FAM133B	3.23004	3.76085	12.1477
RPL39	2.18983	5.88225	12.8811		CCDC50	3.00261	4.03655	12.1202
RAP1GDS1	1.85897	6.92644	12.8761		HBS1L	2.8802	4.18418	12.0513
MEPCE	2.39985	5.36149	12.8668		IRGQ	5.23147	2.30237	12.0448
ACTR5	3.19508	4.02641	12.8647		PPP1R18	2.78709	4.31972	12.0395
TAOK2	3.17661	4.04873	12.8612		FARSA	2.60895	4.61113	12.0302
DIDO1	1.75612	7.29995	12.8196		HDLBP	3.722	3.22251	11.9942
BYSL	3.30935	3.87318	12.8177		GPC4	3.06985	3.90623	11.9915
GTF2F2	3.38493	3.7596	12.726		AK3	3.33615	3.5872	11.9674
DVL2	2.65581	4.77196	12.6734		AFF4	2.99801	3.99005	11.9622
PHF12	3.03549	4.16647	12.6473		RPS2	2.54321	4.69491	11.9401
RSL1D1	2.28131	5.53866	12.6354		PABPC4	3.28904	3.62731	11.9304
YTHDC2	1.97714	6.37792	12.6101		RPL7	2.3052	5.17453	11.9283
RIOX2	3.13985	4.0138	12.6027		PNISR	2.9268	4.07037	11.9132
SHMT1	3.66211	3.4369	12.5863		DDX55	2.70246	4.40319	11.8994
EIF4A3	1.99088	6.31536	12.5732		SRP19	2.72957	4.3593	11.899
BCAM	3.33657	3.76007	12.5458		TOR1AIP1	3.2469	3.66317	11.8939
SCAF11	2.99227	4.1926	12.5454		RCOR1	3.44199	3.44535	11.8589
EXOSC3	3.31389	3.7847	12.5421		RPL28	2.7226	4.35438	11.8552
POLR2E	2.69773	4.64388	12.5279		RPS28	2.61444	4.53173	11.8479
TAF12	3.01325	4.15509	12.5203		HNRNPR	2.53927	4.64988	11.8073
TAF4	3.26581	3.83306	12.518		EIF5	2.90069	4.06664	11.7961
RPL27A	1.88486	6.63241	12.5012		PGAM5	3.3322	3.53996	11.7958
TBC1D10B	2.82519	4.41709	12.4791		FXR1	3.75656	3.12862	11.7528
NOP10	3.78603	3.29435	12.4725		MCAT	2.75206	4.26967	11.7504
RSL24D1	3.26592	3.818	12.4693		CHD1	3.28773	3.56811	11.731
KIF1C	3.76968	3.30175	12.4466		RPL10A	2.32062	5.0205	11.6507
SEC63	2.57921	4.81187	12.4108		RPL9	2.44655	4.74821	11.6167
ARID2	2.72227	4.5523	12.3926		TRIM26	2.67843	4.33515	11.6114
SNX1	1.82804	6.76307	12.3632		SMG7	3.09511	3.73127	11.5487
MED15	2.56893	4.81181	12.3612		SEC23IP	2.51689	4.58082	11.5294
PCDHA6	4.16706	2.95948	12.3323		TRA2B	3.11525	3.68869	11.4912
PRRC2B	3.05401	4.03544	12.3243		KAT7	3.1262	3.67467	11.4878
KPNA6	2.21514	5.55906	12.3141		LRP12	2.63528	4.33933	11.4354
ANXA7	1.89597	6.47907	12.2842		NKTR	2.73369	4.18188	11.432
RPS26	2.07481	5.90116	12.2438		RUFY1	2.65723	4.29631	11.4163
TMEM41B	2.78423	4.39388	12.2336		Putative	3.65331	3.12303	11.4094
IGHG1	4.06645	2.99385	12.1743		MYO5A	3.05989	3.70642	11.3413
ILF3	2.12328	5.73066	12.1678		UACA	2.12714	5.31632	11.3086
GSE1	1.83223	6.61126	12.1134		IGSF8	3.0237	3.70273	11.1959
NOB1	2.07468	5.83008	12.0956		HIST1H4A	3.27553	3.41183	11.1756
RUVBL2	1.90927	6.3316	12.0888		MRPL4	3.19496	3.49191	11.1565
RPS24	1.98257	6.09418	12.0822		SUPT16H	2.15042	5.17104	11.1199
CUSTOS	2.55223	4.72388	12.0564		DHX36	3.43378	3.23647	11.1134
MED11	2.93776	4.08715	12.0071		RSBN1	2.48929	4.44314	11.0602
MTDH	2.12463	5.64314	11.9896		DNAJC21	3.02092	3.64806	11.0205
GLYR1	2.74084	4.37129	11.981		MYL6	2.84552	3.87034	11.0131
AURKAIP1	3.10647	3.83952	11.9274		AP2B1	2.50997	4.38618	11.0092
VPS33A	2.88744	4.12788	11.919		ATAD3B	2.16567	5.07617	10.9933
MED29	3.5007	3.37758	11.8239		RPS9	2.44223	4.50058	10.9914
PRKRA	3.30424	3.57404	11.8095		AP1M1	3.04582	3.60589	10.9829
FAM98A	1.84998	6.37599	11.7955		TOP1	2.69219	4.07688	10.9757
SCYL1	2.83554	4.15839	11.7913		CCDC124	3.45625	3.17529	10.9746
DNAJB6	2.69712	4.36653	11.7771		SQOR	2.0071	5.46592	10.9707
BAIAP2L1	2.46433	4.77571	11.7689		PYGL	4.4453	2.46714	10.9672
NEDD4L	2.71795	4.32113	11.7446		RPS3A	2.32416	4.71864	10.9669
MAPK14	2.68708	4.36673	11.7337		TSPYL1	2.85396	3.84218	10.9654
C12orf57	2.86158	4.08525	11.6903		ILF3	2.10435	5.2085	10.9605
HNRNPUL2	2.75662	4.23233	11.6669		LEO1	1.70932	6.39111	10.9244
PCM1	2.32219	5.01858	11.6541		USP10	2.52789	4.30426	10.8807
ZC3H7B	3.47657	3.34439	11.627		RSRC2	3.20467	3.39418	10.8772
SERPINB8	2.20945	5.23645	11.5697		STAU2	3.10123	3.48707	10.8142
HIST2H2AB	3.93395	2.93686	11.5535		EWSR1	1.94965	5.52362	10.7692
PRPF40A	3.50468	3.29319	11.5416		PTPN14	3.14833	3.41396	10.7483
SRP68	2.18351	5.27272	11.513		FASTKD5	1.87857	5.70997	10.7266
RPL8	2.21162	5.19612	11.4919		RPL36	2.94502	3.6414	10.724
UHRF1	2.38359	4.8146	11.476		PRPF38A	2.99337	3.56796	10.6802
LUC7L	2.5898	4.43121	11.4759		SEC23A	2.08356	5.10288	10.6322
ARHGEF40	2.52838	4.53725	11.4719		SRSF3	2.53464	4.19136	10.6236
ILF2	1.57151	7.22073	11.3475		DDX47	2.91153	3.64322	10.6074
RPL18	1.46279	7.75364	11.3419		FRMD4A	2.6876	3.93708	10.5813
SUN2	2.82644	4.01016	11.3345		RPL17	2.50523	4.21749	10.5658
SDC1	3.5789	3.16035	11.3106		TJP1	2.39744	4.3955	10.5379
CKAP4	1.40619	8.03461	11.2982		ATP5F1C	2.96645	3.54587	10.5187
CSNK1A1	1.94738	5.79384	11.2828		RPS13	2.15055	4.89098	10.5183
EXOSC7	2.78793	4.04085	11.2656		PVR	2.98372	3.52453	10.5162
ANKHD1	3.18191	3.54028	11.2649		GNL1	2.99746	3.4982	10.4857
DFFA	1.49973	7.50911	11.2616		RPS7	1.8413	5.6947	10.4856
FARSA	2.9098	3.86467	11.2454		NUMB	2.77012	3.78486	10.4845
TCEA1	3.17227	3.53241	11.2057		SPOUT1	3.20112	3.2751	10.484
TANC2	2.54724	4.38292	11.1644		EIF3E	2.8201	3.71396	10.4738
RNASEH1	2.80606	3.97119	11.1434		RBM8A	1.22401	8.55674	10.4736
AP2A1	2.3143	4.81409	11.1413		MYO10	2.55535	4.0901	10.4516
SLC35E1	2.6505	4.19929	11.1302		ATXN2	1.68678	6.19392	10.4478
BRIX1	2.19316	5.07099	11.1215		MED4	2.81428	3.70646	10.431
DMAP1	2.75451	4.03621	11.1178		RBBP6	2.50777	4.15425	10.4179
MBOAT7	4.25196	2.60453	11.0744		SGPP1	2.63064	3.95897	10.4146
TAF7	2.79753	3.95756	11.0714		SCAF1	2.50633	4.15197	10.4062
CRIP2	2.73329	4.04819	11.0649		EIF2A	2.63175	3.94963	10.3944
RPL6	1.68203	6.54487	11.0087		MCRIP1	2.61846	3.96693	10.3872
NIP7	2.5379	4.33769	11.0086		NOB1	2.76123	3.75631	10.372
CHD7	2.5223	4.32876	10.9184		PNKP	2.47626	4.16935	10.3244
DNAJC9	1.66724	6.5436	10.9098		SENP3	2.60357	3.95803	10.305
OSGEP	2.82975	3.84537	10.8814		NCL	2.24311	4.59009	10.2961
PI4KB	2.01021	5.40682	10.8688		NMNAT1	1.93899	5.29943	10.2756
INO80	3.08718	3.51565	10.8535		SERF2	3.2023	3.20612	10.267
HMGN4	3.0499	3.55091	10.8299		SRSF2	1.90521	5.3807	10.2514
RPL24	2.28375	4.71132	10.7595		ZNF593	3.21888	3.1808	10.2386
RBBP6	2.52038	4.26129	10.7401		PPIG	2.93371	3.47995	10.2092
RPL21	1.76382	6.0871	10.7365		DHX15	2.60002	3.92149	10.1959
PUM1	2.73461	3.9209	10.7221		RAB8B	1.60801	6.33112	10.1805
CAB39	2.13638	5.01727	10.7188		FAM98A	3.25628	3.11816	10.1536
NAP1L1	1.7522	6.09652	10.6823		TRIM47	2.5333	4.00423	10.1439
YTHDC1	2.76797	3.85901	10.6816		SAP30BP	2.16187	4.66231	10.0793
SNRPC	2.39967	4.44588	10.6686		SRP14	2.17706	4.61999	10.058
CBX4	2.61644	4.07501	10.662		STIM1	2.43952	4.1177	10.0452
SMARCC2	2.51076	4.2423	10.6514		SMARCC1	2.8094	3.57412	10.0411
THUMPD1	2.79963	3.80043	10.6398		EP400	3.98716	2.51768	10.0384
TMEM59	2.9375	3.61805	10.628		HIST1H2AC	3.0073	3.32362	9.99511
HMGA2	2.79773	3.79218	10.6095		MSH6	2.35814	4.23642	9.99007
CDK11B	1.79383	5.89127	10.5679		ASCC1	2.68959	3.70453	9.96365
SAFB	2.82133	3.74328	10.561		RBM15B	2.84447	3.49369	9.93771
STK10	3.4048	3.09597	10.5411		FXR2	2.1194	4.68285	9.92484
WDCP	2.74595	3.83636	10.5345		LRP10	2.52656	3.92737	9.92274
DDX20	1.84254	5.71203	10.5247		RPS25	2.24321	4.41826	9.91109
H1F0	2.63198	3.97089	10.4513		SYAP1	2.70728	3.64954	9.88035
INO80E	3.07446	3.39865	10.449		MAP3K20	2.82003	3.50169	9.87488
DDX41	3.09924	3.37026	10.4452		PTDSS1	2.65807	3.70777	9.85552
RBM5	2.68994	3.87137	10.4138		STMN1	1.46312	6.71766	9.82877
MCRIP1	2.97595	3.49143	10.3903		LOXL2	2.40222	4.04664	9.72092
LACTB	2.76981	3.74605	10.3758		CGAS	2.54122	3.81307	9.68983
HJURP	2.59155	4.00039	10.3672		PLRG1	1.96406	4.93192	9.68658
ITGB3	2.82645	3.66514	10.3593		UBA3	3.17937	3.04543	9.68256
GLT8D2	2.82765	3.65465	10.3341		RPS8	2.17098	4.4582	9.67868
SLTM	2.5122	4.07331	10.233		TOP2A	2.77502	3.4864	9.67486
HP1BP3	2.78099	3.67585	10.2225		B3GALT6	3.07602	3.14414	9.67146
IFI16	2.08664	4.89518	10.2145		SART1	2.95611	3.26313	9.64616
CCNL1	2.27274	4.48817	10.2005		LPCAT1	2.48087	3.88674	9.64249
KHDRBS3	2.95837	3.43261	10.1549		FAM207A	2.08501	4.61301	9.61818
MRM3	2.73854	3.70815	10.1549		NUSAP1	2.19923	4.36886	9.60811
AIMP2	3.09312	3.27259	10.1225		MTREX	2.13043	4.50709	9.60206
CENPU	2.58932	3.90678	10.1159		MED1	2.75138	3.47803	9.5694
LUC7L2	1.81798	5.56334	10.1141		IGKV1-6	3.89267	2.45789	9.56776
NRAP	3.741	2.70126	10.1054		SRSF7	2.21612	4.31347	9.55917
TRIM3	2.56096	3.92882	10.0615		ZC3HAV1	2.04811	4.66644	9.55738
MRPL48	2.7429	3.65969	10.0382		MRPS7	2.37472	4.01187	9.52709
NAMPT	1.84495	5.4272	10.0129		CDK11B	1.90829	4.97591	9.49551
EXOSC6	2.15108	4.64652	9.99503		GATAD2A	2.72993	3.47776	9.49404
ZRANB2	2.87359	3.46923	9.96913		GPC1	4.34197	2.18283	9.47779
SRSF9	1.58606	6.27553	9.9534		SETX	2.04075	4.63201	9.45277
TSSC4	2.73027	3.63787	9.93236		RPF2	1.52267	6.20757	9.45211
GTF2H3	2.36385	4.2016	9.93197		RPS15A	2.27212	4.15824	9.44802
RPL34	2.04743	4.85062	9.93131		BUD13	2.6212	3.58221	9.38971
PTPN14	3.10933	3.18216	9.89439		RPS19BP1	2.79196	3.3498	9.3525
EXOSC9	2.78612	3.53565	9.85073		GZF1	2.92557	3.19054	9.33416
OPA3	2.32618	4.2319	9.84417		IFRD1	2.4449	3.81606	9.32986
CYGB	1.55292	6.33719	9.84117		P3H1	3.19778	2.91634	9.32581
ZC3H15	1.851	5.31124	9.8311		HIBCH	2.51839	3.69365	9.30206
VPS4B	3.45033	2.84351	9.81104		FAM117B	2.36236	3.92996	9.28398
RING1	2.8005	3.4972	9.79391		RPL3	1.8931	4.90205	9.28007
GTF2H4	2.75815	3.54845	9.78716		RBMX	2.0463	4.53296	9.27579
SP3	2.85881	3.40847	9.74414		PRPF3	2.91437	3.18162	9.27242
GATAD2A	3.3245	2.92635	9.72865		SPATS2	2.47587	3.74056	9.26114
EXOSC4	1.94273	4.98025	9.67525		CHMP2B	2.64896	3.4845	9.23033
MYL6B	2.16436	4.4585	9.64981		SARS2	3.10997	2.96529	9.22195
EIF3C	2.16276	4.46026	9.64648		TJP2	2.25314	4.08771	9.21019
DDB1	2.35095	4.08507	9.60379		FAM91A1	2.81515	3.27158	9.21002
MARK2	3.15357	3.04457	9.60127		IRS2	3.89259	2.36476	9.20503
ACAA2	2.79823	3.42564	9.58571		POLD2	2.2824	4.02621	9.18944
POP1	1.54864	6.1852	9.57862		MARK3	2.25841	4.06825	9.18775
CDC42EP1	2.17305	4.36559	9.48664		HNRNPF	1.82586	5.0181	9.16236
PPIG	2.34338	4.0342	9.45367		RPS12	2.20717	4.15093	9.16179
SMARCA2	2.76306	3.41938	9.44797		ZRANB2	3.02831	3.02278	9.15391
WASL	2.54908	3.70491	9.44412		AP3B1	2.72091	3.342	9.09326
DDX27	2.39707	3.93437	9.43096		NSRP1	2.30648	3.93034	9.06525
FMNL2	2.66725	3.5314	9.41915		NOP9	2.52784	3.58527	9.06297
RPL17	1.91764	4.90921	9.4141		AARS	3.26286	2.77555	9.05623
RBBP7	1.9363	4.85987	9.41016		RPL23	1.39674	6.47586	9.04512
ZFP36L2	2.56487	3.66047	9.38861		PABPC3	3.13516	2.87578	9.01605
NUMB	2.95393	3.17785	9.38713		PDAP1	1.7754	5.07325	9.00704
COIL	2.90838	3.22342	9.37493		AP3D1	2.24016	4.02028	9.00606
U2AF2	1.60366	5.83685	9.36035		NXF1	2.34734	3.83543	9.00306
KCTD15	2.85901	3.26895	9.34596		ZNF592	3.0021	2.98878	8.97263
PRPF4	1.98602	4.69914	9.33261		ZC3H18	2.08381	4.30156	8.96364
BRD4	1.71419	5.44128	9.32737		GNL2	2.47412	3.61585	8.94605
SLC25A24	2.85028	3.2567	9.28251		LAMTOR5	3.5131	2.54629	8.94536
ATP5ME	3.2045	2.89242	9.26876		NOC3L	2.57564	3.46278	8.91888
SYNE1	1.95654	4.7347	9.26362		SRSF1	2.04227	4.35166	8.88726
CHERP	2.81989	3.27232	9.22757		DHX30	2.81239	3.14992	8.85879
ATP5F1C	1.84367	5.00421	9.22612		HIST2H2AA3	2.99051	2.95129	8.82588
KAT7	2.76703	3.33307	9.22269		RPP25	2.64321	3.33818	8.82351
SART1	1.85885	4.95753	9.2153		H1FX	2.06553	4.26253	8.80437
RPL10A	1.72014	5.34827	9.19974		NOP56	2.97025	2.9575	8.78452
DHX15	1.74559	5.25656	9.17579		HNRNPU	1.96629	4.46501	8.77951
SRRM2	1.50306	6.0886	9.1515		HIST1H3A	2.6836	3.26975	8.7747
POGZ	1.36905	6.68408	9.15085		ERC1	3.06926	2.85817	8.77245
PRPF3	1.97052	4.63998	9.14316		CLIP2	2.17518	4.02248	8.74959
SMARCC1	1.94882	4.67047	9.1019		MRPL14	1.53551	5.67855	8.71944
EXOSC10	1.81466	5.01404	9.09875		ACTR3	2.09286	4.16293	8.71243
NOP53	2.24667	4.04975	9.09846		ZNF622	2.48121	3.51086	8.71119
RPL36A	1.9818	4.5899	9.09625		MRPL27	2.40968	3.60438	8.68539
MLLT1	2.28062	3.98773	9.09449		CHTOP	3.18771	2.71949	8.66895
PPP1CB	2.71897	3.33865	9.07771		EFTUD2	1.60002	5.41156	8.65863
MORF4L2	2.29565	3.94742	9.06192		NIP7	2.68581	3.2225	8.65501
Uncharacterized	2.08878	4.32886	9.04203		NOP10	2.28156	3.76665	8.59383
AP2M1	1.43236	6.28736	9.00579		RPL18	2.25176	3.81116	8.58179
ANKRD40	2.98524	2.99763	8.94864		SNCA	2.75525	3.11197	8.57424
TMED4	3.08412	2.90026	8.94475		ZC3H4	2.99179	2.86322	8.56615
SNRPB2	1.52289	5.87211	8.94258		SERPINB2	2.14387	3.9892	8.55231
YTHDF3	2.75507	3.24551	8.94161		MYL12B	2.56128	3.33396	8.53919
HARS2	2.14108	4.17345	8.9357		SNRPB2	2.39073	3.56581	8.5249
GPATCH4	3.14435	2.83275	8.90715		SNF8	3.30246	2.57746	8.51196
HNRNPR	1.57937	5.63754	8.90375		RPS5	2.04532	4.16033	8.50919
RFC1	2.7283	3.25906	8.8917		CBX5	2.06496	4.11984	8.50732
RPL3	1.4801	6.00666	8.89048		PELP1	2.30481	3.68652	8.49673
SNAP23	2.49923	3.55403	8.88233		PCDHGC3	2.08532	4.0688	8.48477
ZNF207	1.56383	5.67197	8.87		MAP7D1	2.60626	3.24596	8.45982
YME1L1	2.54323	3.47574	8.83961		SAFB2	2.13655	3.95759	8.4556
HINT1	3.13794	2.81591	8.83618		RFC5	2.30993	3.65644	8.44613
HLA-A	2.75811	3.1971	8.81794		COIL	1.35249	6.24214	8.44242
PPIE	2.39353	3.67907	8.80598		RPSA	2.15014	3.91602	8.41998
POLR2A	2.70408	3.24904	8.78566		ARPC1A	2.00157	4.20199	8.41061
TPM1	2.69356	3.25585	8.76983		NPM3	3.42909	2.4521	8.40849
NOLC1	2.81928	3.10394	8.75088		PRPF4B	2.66967	3.14424	8.39407
RPS6	1.59731	5.47844	8.75078		UBAP2	2.07933	4.02568	8.37073
EXOSC1	2.57694	3.39432	8.74695		XRCC5	3.25806	2.56637	8.36137
TFB1M	2.56501	3.4094	8.74514		ATAD3A	2.57504	3.24686	8.36079
PXN	2.03625	4.29263	8.74085		KIF2A	2.01078	4.15559	8.35598
CBX3	1.605	5.44207	8.7345		LCMT1	3.23217	2.5577	8.26693
CDK8	2.30285	3.78847	8.72429		SRRM2	1.97154	4.18918	8.25913
RPL31	1.75196	4.97681	8.71918		ABHD11	2.04504	4.03698	8.25577
ZC3H18	2.62379	3.32013	8.71131		OPA3	2.43002	3.38284	8.22037
PPHLN1	2.69816	3.22432	8.69971		RBM39	1.85942	4.41196	8.20368
RUVBL1	2.9181	2.98056	8.69759		RPL12	2.2217	3.68343	8.18346
ARL6IP1	2.47115	3.51573	8.68789		KHDRBS1	2.46253	3.32165	8.17968
GEMIN5	1.8233	4.76459	8.6873		ALDH3A2	1.91579	4.25204	8.14603
RSBN1L	1.59854	5.43089	8.68147		MRPL22	2.33928	3.47076	8.11908
NSD2	2.1524	4.02601	8.66556		YLPM1	2.54419	3.18402	8.10075
ABCF3	2.17173	3.98739	8.65956		SMARCD1	2.5508	3.17559	8.10029
SMU1	2.307	3.74641	8.64298		SMARCA1	3.3449	2.41469	8.0769
EXOSC8	2.79067	3.09665	8.64174		SDAD1	2.60459	3.09704	8.06652
TRIP12	2.47534	3.47638	8.60521		NOP2	2.4648	3.26183	8.03978
RBM14	1.35138	6.36746	8.60484		MAP1B	1.49979	5.36018	8.03914
PAIP1	2.69402	3.1753	8.55432		CDK9	2.54276	3.15656	8.02637
LAS1L	1.69898	5.02972	8.54541		RBM12	2.15287	3.72504	8.01953
RBSN	3.19374	2.66326	8.50577		RBM12B	2.28206	3.51076	8.01177
TMA16	2.72962	3.09709	8.45388		NEDD4L	2.52154	3.17666	8.01009
NOP16	1.83669	4.58586	8.4228		HJURP	2.36031	3.38896	7.99899
SNRPF	1.56139	5.39424	8.42252		RBM15	2.68937	2.96533	7.97488
RNF2	2.64705	3.17714	8.41003		DHX9	1.96845	4.04291	7.95826
UBASH3B	3.13233	2.67257	8.37139		UQCRQ	2.20697	3.60224	7.95003
RPL18A	1.70425	4.89507	8.34242		SAP18	2.56666	3.06484	7.8664
ESYT2	2.4962	3.34149	8.34102		BCLAF1	1.7111	4.59661	7.86527
MINDY4	2.50229	3.33332	8.34092		SCYL1	1.82236	4.30863	7.85188
C11orf98	2.75257	3.02556	8.32806		MRPL16	1.96034	4.00196	7.84519
YAP1	2.75112	3.02097	8.31104		ANKRD17	2.57234	3.04582	7.83488
CDK12	1.49799	5.54724	8.30968		MYO18A	2.21273	3.54052	7.83423
KIF3B	1.9067	4.34155	8.27806		ZC3H15	2.49381	3.13957	7.82949
PFKFB3	2.29275	3.60217	8.25886		CSNK2B	3.07877	2.53465	7.80359
SRPK2	1.94662	4.23634	8.24654		RNF2	2.69148	2.89732	7.79806
SNW1	2.74078	2.99895	8.21945		CBX3	2.4047	3.24109	7.79383
PLEC	1.00539	8.1727	8.21676		CAST	2.99407	2.60202	7.79063
TXLNG	1.8509	4.43752	8.21341		UBA2	2.38496	3.26641	7.79026
MAP1LC3B	1.401	5.8588	8.20816		BAG3	1.36291	5.71238	7.78543
C7orf50	1.44571	5.67609	8.206		HMGN4	2.60529	2.98704	7.7821
LNPK	2.11978	3.86576	8.19455		DCXR	1.6043	4.8488	7.77892
SRXN1	2.71873	3.00866	8.17972		STK24	2.11572	3.66534	7.75483
AIMP1	1.48493	5.50464	8.17401		VWA5A	1.87654	4.1319	7.75367
H1FX	1.62825	5.01386	8.16384		HIST2H2AB	3.14254	2.46512	7.74676
DDX17	1.30304	6.25891	8.15561		CRTAP	3.12015	2.47194	7.71282
SDAD1	2.25152	3.61434	8.13776		PFKP	1.81888	4.22248	7.68018
HDGFL2	2.46723	3.28463	8.10393		RPL30	1.85696	4.13	7.66925
MLPH	2.50507	3.23333	8.09972		GTPBP4	2.62942	2.90303	7.63328
HNRNPH2	2.22143	3.64025	8.08656		TBL2	2.03794	3.73867	7.61918
GRWD1	1.8838	4.28488	8.07187		NUDT21	1.68929	4.50258	7.60617
HIST1H2AC	2.00586	4.01927	8.06208		PPID	2.40569	3.15963	7.60108
FRG1	2.45054	3.28989	8.062		MRPS15	2.06937	3.66978	7.59413
ABR	1.63502	4.92559	8.05343		TMOD3	1.7995	4.20812	7.57252
BPTF	2.18577	3.6792	8.04188		RFC1	2.29256	3.28463	7.5302
CAVIN3	2.05125	3.91775	8.03628		KTN1	2.40602	3.12259	7.51299
MRPS23	2.54311	3.15547	8.02469		EDF1	1.64672	4.55188	7.49568
PRKCA	2.69991	2.97065	8.0205		CCDC59	2.29309	3.26437	7.4855
DNAJA3	2.52987	3.16871	8.01641		PAPSS2	3.11428	2.40317	7.48415
NOC2L	2.34535	3.41712	8.01434		NUMA1	1.71136	4.36933	7.47751
SLC35F6	2.8064	2.8456	7.9859		SQSTM1	2.26693	3.29802	7.47638
TRIP4	2.79097	2.85989	7.98187		MYO6	2.30033	3.2378	7.44801
MED26	2.19484	3.63054	7.96844		PPT2	2.92932	2.5377	7.43374
TRIM56	1.28933	6.17904	7.9668		SMC4	3.79775	1.95628	7.42944
GPATCH8	2.43973	3.26519	7.96619		FTL	2.89997	2.55702	7.41528
PRRC2C	1.90824	4.16184	7.94176		USO1	2.13026	3.47747	7.40792
HMGA1	2.07801	3.81989	7.93777		TRIM25	2.42789	3.0496	7.40411
PES1	2.37946	3.33063	7.92509		CTCF	2.10739	3.51231	7.40182
CAPZA2	2.59858	3.04205	7.90502		RBM34	1.54793	4.77528	7.39177
WDR18	1.60891	4.90312	7.88871		MED31	1.95716	3.77078	7.38002
AATF	2.82563	2.78719	7.87557		ALYREF	1.95893	3.75598	7.35771
NAP1L4	1.40645	5.5933	7.86669		TAF4	2.2587	3.25146	7.34408
EEA1	2.51644	3.11815	7.84661		YTHDF1	1.66908	4.39538	7.33623
GPD1L	2.07262	3.77656	7.82738		HARS2	1.93868	3.78024	7.32867
RPS23	1.50824	5.18834	7.82527		BRSK1	2.90548	2.51067	7.2947
LOXL2	2.36616	3.30274	7.8148		WNK1	2.52484	2.88652	7.288
BMS1	1.9615	3.96065	7.76883		RPL13A	1.92153	3.79184	7.28613
PRXL2A	3.41181	2.27383	7.75786		MRPS24	2.22073	3.27998	7.28396
AP3S1	1.90263	4.06706	7.73811		ZMYM4	3.25569	2.23161	7.26542
CCDC137	2.66779	2.89686	7.72821		ALDH1A3	1.64913	4.38731	7.23526
KTN1	2.49663	3.09326	7.72272		CLASP2	2.1374	3.3823	7.22932
GALK1	2.1772	3.53745	7.70176		PDCD4	2.11588	3.41619	7.22825
NDUFS1	2.29484	3.33283	7.64834		INPPL1	1.39641	5.12448	7.1559
RPS5	1.44318	5.28521	7.62753		CEMIP	2.51518	2.83854	7.13943
IMP4	2.35119	3.2433	7.62561		SF3B4	2.82788	2.51291	7.1062
AFAP1	2.82206	2.69586	7.60787		CTSG	2.6069	2.70664	7.05594
RPL23A	1.73648	4.37301	7.59363		ZNF787	2.27933	3.07208	7.00227
SF1	2.62295	2.8843	7.56536		TMOD2	2.77724	2.51237	6.97746
DDX42	2.35603	3.20884	7.56012		GPATCH2	2.34412	2.96545	6.95137
YY1	2.29382	3.28847	7.54314		SHQ1	1.10773	6.266	6.94101
TTC4	1.83676	4.10227	7.53487		RNPS1	2.52035	2.73488	6.89285
SON	2.84426	2.64287	7.51701		ALDH1L2	2.17481	3.15914	6.87053
TSPYL1	2.69557	2.78786	7.51487		TPM2	2.93701	2.33402	6.85504
SFXN3	2.50099	3.00325	7.5111		CARD14	2.74719	2.48877	6.83712
SPOUT1	2.51839	2.98047	7.50597		DNAJB11	2.41074	2.83252	6.82846
ARPC5	2.93589	2.55517	7.50169		PCNP	2.45051	2.78018	6.81286
CCDC9B	2.64844	2.82866	7.49151		CPSF7	2.92442	2.3278	6.80746
MAP4K4	1.70613	4.37534	7.46488		RAP1GDS1	2.55467	2.66034	6.7963
PRKCSH	1.56663	4.76355	7.46272		FARP1	1.92542	3.52429	6.78574
PELO	2.24467	3.31354	7.43782		CSNK1E	2.30425	2.94199	6.77908
NAT10	2.61685	2.83999	7.43183		NELFB	2.40043	2.82235	6.77486
SMS	2.12185	3.48457	7.39373		TAB2	2.34142	2.89031	6.76743
ZGPAT	2.32974	3.17171	7.38926		RIOX1	2.54911	2.64744	6.74861
SAP30BP	1.45448	5.06211	7.36273		MRPS11	1.81758	3.7035	6.73142
AGO1	2.37417	3.09429	7.34637		APOA4	2.29291	2.93139	6.72141
PARL	2.66665	2.749	7.33062		PAIP1	2.56223	2.62311	6.72102
RPS11	1.51905	4.82021	7.32214		RRP7A	2.12453	3.15878	6.71092
RPS10	1.64776	4.44274	7.32057		Immunoglobulin	2.56091	2.62035	6.71047
FARP1	2.84103	2.57269	7.30908		DNAJB1	2.13378	3.14114	6.7025
AP3M1	2.3511	3.10035	7.28922		MPRIP	2.87331	2.31958	6.66487
RPL13	1.36783	5.32446	7.28294		CYB5R1	2.1278	3.12592	6.65132
DDX3X	1.42368	5.09516	7.25388		FUS	2.95511	2.23877	6.6158
WIZ	2.11102	3.42671	7.23385		HADHB	2.55989	2.58313	6.61252
LSM14B	2.43872	2.96534	7.23164		PCLAF	2.57296	2.56704	6.60488
DUSP12	2.30683	3.12813	7.21606		TRMT10C	2.22493	2.96367	6.59396
RPL35A	1.46156	4.92662	7.20056		MRE11	2.8617	2.29784	6.57574
AFF4	2.09313	3.43839	7.19699		POP1	2.52059	2.60805	6.57381
AP3D1	1.88159	3.82311	7.19352		ANP32E	2.67064	2.46067	6.57157
XRCC5	2.63003	2.73479	7.19257		FRG1	2.51633	2.60861	6.56411
TOLLIP	2.32456	3.09034	7.18369		NTN1	2.50071	2.61507	6.53951
SOGA1	1.62572	4.41784	7.18217		HS1BP3	2.12004	3.05069	6.4676
EWSR1	2.06966	3.46964	7.18097		PPFIBP1	2.43781	2.65002	6.46023
BANF1	2.67302	2.68332	7.17257		TNFRSF10B	2.5543	2.52744	6.45584
RPL19	1.61687	4.42481	7.15433		EIF4G1	0.865946	7.44193	6.44431
LACTB2	1.77467	4.02881	7.1498		RPLP2	1.44359	4.4571	6.43422
PCID2	2.62819	2.71893	7.14585		OSBP	1.85658	3.45365	6.41199
TMF1	1.90866	3.74134	7.14095		SAMM50	2.80348	2.2814	6.39587
UTP14A	2.14144	3.3342	7.13999		YBX1	1.45975	4.38123	6.39551
SUPT16H	1.66061	4.29169	7.12682		AKAP8L	1.61345	3.93858	6.35471
FOXK2	2.31098	3.06912	7.09267		MRPL48	2.1188	2.99206	6.33957
RALY	1.56032	4.54394	7.09001		NMD3	1.3199	4.78407	6.31449
MYH10	1.52185	4.65325	7.08156		SNRPD2	2.36203	2.66994	6.30647
ZNF592	2.68661	2.63373	7.07579		LACTB	1.82327	3.45854	6.30584
SNRPD1	1.59309	4.43232	7.0611		MRPS23	2.01128	3.12544	6.28612
RBM17	3.0893	2.28527	7.05988		G3BP2	1.39906	4.49173	6.28422
RACGAP1	2.48089	2.84561	7.05965		EIF3F	2.43248	2.58171	6.27996
GPS1	1.63968	4.28975	7.03379		ZNF512	2.21724	2.83142	6.27793
SNRPB	1.57013	4.46958	7.01781		AKAP8	2.03575	3.07848	6.26702
MATR3	1.66509	4.21102	7.01173		MAPK14	2.40034	2.60799	6.26007
MRPS14	2.41774	2.89908	7.00921		GTF2F2	2.39281	2.60954	6.24412
CBLL1	2.39535	2.92491	7.00616		ARHGEF2	2.32637	2.68025	6.23524
RPL7	1.58985	4.39033	6.97997		UTP23	2.35915	2.63758	6.22246
CD2BP2	2.38863	2.92196	6.9795		RRP9	1.85237	3.3461	6.1982
TJP2	1.61562	4.30964	6.96274		ACIN1	2.11348	2.9276	6.18744
PHF10	1.69871	4.09193	6.95099		FBL	1.50332	4.10766	6.17513
DNAJC10	1.96899	3.52341	6.93754		RAP1A	2.34597	2.63129	6.17294
SSRP1	2.74658	2.52564	6.93688		S100A4	2.57242	2.38934	6.14639
CPSF2	1.42911	4.85163	6.93349		UTP18	2.30279	2.66788	6.14358
PSMD13	2.17892	3.17712	6.9227		RBMS1	2.52634	2.42963	6.13808
TASOR	2.05823	3.35435	6.90401		PFDN1	1.88995	3.23839	6.12038
NIFK	2.44814	2.81671	6.89571		OXSR1	1.92073	3.16167	6.07271
UTP18	1.69297	4.06794	6.8869		MYO9B	2.33624	2.59778	6.06904
IGHMBP2	2.43177	2.82844	6.87812		PIP4K2A	1.96621	3.0792	6.05436
DDX31	2.52823	2.72044	6.87789		GNE	2.23772	2.70193	6.04616
WDR11	1.36974	5.01515	6.86947		ASRGL1	2.80196	2.15766	6.04567
PPFIBP1	2.13346	3.21768	6.86481		RIOK2	2.39228	2.51965	6.02771
ACOT9	1.59869	4.29172	6.86112		EMILIN1	1.94023	3.10419	6.02283
CD3EAP	2.81152	2.43955	6.85883		LRCH2	2.40373	2.504	6.01894
HMGN3	2.37955	2.88023	6.85366		CWC22	1.44917	4.14346	6.00458
ASPH	1.04305	6.57001	6.85283		NLN	1.96505	3.05225	5.99783
RPL28	1.54421	4.42623	6.83502		RTRAF	1.50578	3.98267	5.99705
CRAT	1.84838	3.68084	6.80358		FKBP5	2.48922	2.40118	5.97706
SNRNP27	2.59538	2.62137	6.80347		RBM28	1.98281	3.00728	5.96287
RPS4X	1.4198	4.75186	6.74671		MRPL49	2.36414	2.51132	5.93711
CLIP1	1.55616	4.33163	6.7407		AFDN	2.47027	2.40341	5.93707
MPZL1	2.31809	2.90784	6.74063		UHRF2	2.25515	2.62961	5.93016
CTR9	2.02568	3.31996	6.72516		NUDCD2	2.05316	2.88248	5.91818
DDX58	2.61857	2.56441	6.71509		TONSL	2.25819	2.6145	5.90405
PABPC4	2.0992	3.18875	6.69383		NKAP	2.21735	2.66199	5.90256
FBL	1.33283	5.01529	6.68452		HIST2H2BE	2.55569	2.30012	5.8784
SLC25A32	2.34699	2.84505	6.67731		TXNDC9	2.29413	2.55651	5.86496
RPL12	1.74085	3.83548	6.677		TFAP2B	2.25933	2.59205	5.85631
RPS13	1.5563	4.27035	6.64596		RPS10	2.13056	2.74527	5.84895
SNX6	2.23587	2.96686	6.63351		NDUFAF2	1.85739	3.14577	5.84294
PBDC1	2.2479	2.94607	6.62245		PDXP	1.97635	2.95344	5.83702
MACF1	1.94742	3.39829	6.61789		VMA21	2.15211	2.71125	5.83491
CSNK2B	2.40725	2.73675	6.58805		AGPS	1.42857	4.08183	5.83116
IGF2BP1	1.3237	4.97096	6.58004		MED14	1.85923	3.12522	5.81051
CHD1	2.40907	2.73125	6.57978		MDC1	1.99525	2.91137	5.80892
LARP1	1.504	4.35874	6.55554		MYO1F	2.33404	2.48455	5.79904
SEC16A	1.89837	3.45121	6.55167		ASCC2	2.06207	2.79768	5.76901
RPL29	1.26902	5.1523	6.5384		ETF1	2.02593	2.83571	5.74496
IGSF8	2.6495	2.46223	6.52366		RBM3	1.45081	3.95888	5.74358
PSMD6	2.44141	2.67174	6.52281		BLM	1.63751	3.50671	5.74227
UACA	1.63683	3.98074	6.51579		PLAA	2.56098	2.23795	5.73135
DYNC1I2	1.33552	4.87446	6.50991		NAP1L1	2.72572	2.10175	5.72877
UBE2C	2.12411	3.06424	6.50879		GALE	1.82329	3.13456	5.71519
HDAC2	1.85289	3.49649	6.47862		PHIP	2.25287	2.53401	5.7088
DHX29	1.76035	3.66832	6.45753		YY1	1.93449	2.93947	5.68639
AHNAK2	1.82483	3.53798	6.45623		IRS1	2.18563	2.60117	5.6852
MAP1B	1.76354	3.6528	6.44186		SRSF4	1.65641	3.43199	5.68479
FRMD6	1.64801	3.90165	6.42997		ATXN10	1.44932	3.91904	5.67993
ACBD3	2.45199	2.621	6.42667		UNC45A	2.26968	2.50005	5.6743
RPL5	1.50104	4.26983	6.40921		SLC1A5	1.95154	2.90332	5.66595
TRIOBP	1.92384	3.32888	6.40422		EIF3A	1.8903	2.99245	5.65663
SNRPA1	2.61134	2.45235	6.40393		SCAF4	2.39178	2.36148	5.64813
TTC37	1.79197	3.5723	6.40146		LMBRD1	2.19841	2.56709	5.64352
RPS21	1.63196	3.91741	6.39306		CCN1	2.91662	1.92954	5.62775
PDIA5	1.84479	3.46112	6.38503		CENPA	2.17984	2.5812	5.62659
UNC45A	2.00876	3.17498	6.37777		DECR1	2.49558	2.25349	5.62377
USP39	2.48773	2.55604	6.35874		ANKRD44	2.66165	2.10717	5.60854
DCTD	2.4137	2.62294	6.331		RPL11	1.63914	3.41074	5.59067
RPL30	1.47919	4.27617	6.32524		EMC1	3.05717	1.82635	5.58346
RPL9	1.53342	4.11924	6.3165		DNAJC9	2.03576	2.74145	5.58093
CEBPZ	1.72222	3.66414	6.31046		CETN3	2.2905	2.41434	5.53003
ATXN2L	2.16757	2.89819	6.28204		PAFAH1B3	2.39226	2.31048	5.52728
HMGN1	2.18215	2.86908	6.26077		PELO	2.13466	2.58879	5.52619
UQCRQ	2.11796	2.95137	6.25089		STAU1	1.40702	3.91899	5.51409
RPL38	0.988865	6.31953	6.24916		SF3B6	1.83795	2.99968	5.51327
LRP10	2.54171	2.45526	6.24057		APOBEC3D	1.84843	2.98082	5.50984
OSBPL3	1.26871	4.91736	6.23869		NOL6	2.0335	2.68755	5.46513
KPNA3	1.73189	3.60109	6.23669		CPNE1	2.37984	2.29503	5.4618
CLPTM1L	1.55424	4.0102	6.23282		RPS27L	2.35527	2.31535	5.45328
MRPS25	2.43139	2.56117	6.22721		SDC3	2.3093	2.35789	5.44508
HNRNPAB	1.85996	3.34	6.21225		ADAM22	2.22097	2.44918	5.43955
MRPS7	2.46654	2.51323	6.19899		RCOR2	2.13976	2.53941	5.43374
NMD3	2.34761	2.6396	6.19676		WDHD1	1.80333	3.00826	5.42489
MRPS5	2.31944	2.67069	6.1945		MRTO4	1.3065	4.15042	5.4225
TAF15	1.4641	4.23041	6.19375		TSFM	2.24561	2.41174	5.41581
PPP1R2	2.7102	2.26961	6.15109		LRCH1	2.38842	2.26504	5.40988
CTHRC1	2.59366	2.37001	6.14699		ACTB	1.4074	3.84141	5.40639
RPS16	1.33157	4.58401	6.10394		PLOD2	3.7959	1.41819	5.38331
PELP1	1.50361	4.05534	6.09764		TNPO1	2.34609	2.28654	5.36442
AARS	2.95919	2.04571	6.05363		XRCC6	2.17832	2.46016	5.35902
DDX47	1.95933	3.08724	6.0489		RBMXL1	2.70642	1.97972	5.35797
HNRNPH1	1.42862	4.22635	6.03787		P4HA1	2.98751	1.79147	5.35203
IRGQ	3.73782	1.60996	6.01774		FOXK2	2.41691	2.21283	5.3482
MYO1F	2.35069	2.54881	5.99147		EXOSC10	1.89799	2.8151	5.34304
ANKZF1	2.21957	2.69477	5.98123		TMED4	2.20163	2.42645	5.34214
RPS12	1.3956	4.28317	5.97759		KIF18A	2.17193	2.4573	5.33708
LARP4B	2.5158	2.37313	5.97031		HNRNPA0	1.34194	3.97138	5.32934
RPS9	1.48759	4.01256	5.96904		AXL	1.9248	2.7588	5.31015
TMOD3	1.17246	5.08832	5.96583		DRAP1	2.36149	2.23741	5.28361
PAXIP1	2.28667	2.6033	5.95289		TIMP3	2.43374	2.16956	5.28015
SND1	1.13943	5.21389	5.94088		GREB1	2.58695	2.03963	5.27643
ATP6V1C1	2.10695	2.81846	5.93836		CKAP2L	1.72703	3.04939	5.2664
USO1	1.54028	3.85459	5.93713		CSNK1D	2.31076	2.27164	5.24923
YLPM1	2.47881	2.39433	5.93509		RBMX2	2.14439	2.44313	5.23902
RRP1	1.951	3.02978	5.9111		SLC35F6	2.53959	2.06001	5.23158
ELAVL1	1.697	3.4829	5.91047		FAM210A	2.40284	2.17324	5.22195
ESF1	2.25367	2.61925	5.90291		HLA-C	1.64612	3.16439	5.20897
DRG1	2.11219	2.79372	5.90086		IGF2BP1	1.86267	2.78398	5.18565
AGPAT5	2.49563	2.36125	5.8928		THOP1	1.36596	3.79348	5.18176
GTF3C1	1.67231	3.52272	5.89108		NIT2	2.11479	2.45017	5.18159
APOBEC3B	1.55975	3.76839	5.87775		RUVBL1	2.08069	2.48993	5.18078
PSMD5	1.86797	3.14609	5.87679		ZCCHC17	2.10601	2.45547	5.17123
ANKRD11	2.03677	2.87561	5.85694		DDX5	1.53957	3.3532	5.1625
TRIM25	2.19631	2.66547	5.85419		DYNC1I2	2.29614	2.24828	5.16238
MED30	2.33473	2.50078	5.83864		BAIAP2L1	2.06949	2.46397	5.09915
MYL10	2.31281	2.52443	5.83854		MRPS18B	1.79687	2.83479	5.09375
NCOA5	1.51191	3.85794	5.83284		IGHMBP2	1.96349	2.5904	5.08621
PDCD7	2.26723	2.57153	5.83024		RPLP0	1.50001	3.38927	5.08394
HNRNPK	1.63503	3.56511	5.82905		ZNF800	1.43646	3.53762	5.08167
BAP18	2.5	2.32379	5.80946		ETV6	1.50211	3.37933	5.07613
SERPINA1	2.35262	2.46812	5.80655		PHRF1	1.53692	3.30278	5.0761
GOLPH3	2.3239	2.49275	5.79289		PODXL	1.21462	4.16538	5.05936
FAM83H	2.03802	2.84047	5.78894		RSL24D1	1.8802	2.68877	5.05541
RPS15A	1.39625	4.14439	5.78659		AKAP1	2.12814	2.3736	5.05135
CRELD2	2.06556	2.80042	5.78444		RACK1	1.67797	3.00001	5.03392
MMS19	2.12822	2.7162	5.78067		SORD	1.52519	3.29047	5.01859
MRPL46	2.5315	2.2773	5.76498		RPS3	1.36061	3.68518	5.01409
TNFRSF10B	2.33965	2.46296	5.76245		RIOX2	2.0499	2.43767	4.99698
SERBP1	1.76414	3.26329	5.7569		LDLR	1.78458	2.79662	4.99079
PPP1R12C	1.82676	3.14998	5.75426		AEBP1	1.98922	2.50217	4.97735
NMT1	2.86361	2.00831	5.75103		DICER1	1.35011	3.68481	4.97489
MYBBP1A	2.28967	2.50953	5.746		FNTA	1.92518	2.57829	4.96367
SF3B6	1.60586	3.57363	5.73876		SUN1	1.84174	2.69358	4.96086
NUDT21	1.2695	4.51462	5.73131		SFRP1	1.71083	2.89874	4.95923
NOP56	1.72736	3.31055	5.7185		SGTA	2.04772	2.41901	4.95345
PATL1	2.07865	2.74496	5.7058		SRP72	2.21337	2.23425	4.94523
ARL6IP4	2.27167	2.51037	5.70274		MRPL38	1.97301	2.50588	4.94413
CSTF1	1.74462	3.25091	5.6716		TUT7	1.97933	2.49676	4.94191
RPS7	1.24469	4.55606	5.6709		PLAT	2.55888	1.93029	4.93937
EIF3I	1.17986	4.78853	5.64979		SRFBP1	1.9132	2.58124	4.93844
NEMF	1.94682	2.89087	5.628		CD2BP2	1.66319	2.96548	4.93215
SIRT6	2.19776	2.55267	5.61014		TRIM33	2.33495	2.10385	4.91239
PICALM	1.6355	3.41708	5.58865		LSM12	2.18614	2.24699	4.91223
SNRPD2	1.32562	4.21434	5.5866		CRELD2	2.00821	2.43847	4.89697
URM1	2.28328	2.44364	5.57953		H3F3A	2.70689	1.80785	4.89364
OTUD4	2.21574	2.51372	5.56975		MKRN2	1.76277	2.77594	4.89334
PHRF1	2.25627	2.46003	5.55049		ZNF516	2.60968	1.87458	4.89207
BOP1	2.41253	2.29957	5.54778		CXorf56	1.99433	2.44712	4.88036
RPS6KA1	1.83449	3.02058	5.54125		L1CAM	1.84043	2.6492	4.87566
SMC4	1.6477	3.35693	5.53122		HIST1H1D	2.27538	2.14189	4.87361
SNTB2	2.2596	2.44732	5.52996		SREK1	2.13151	2.28509	4.8707
BAZ2A	1.07579	5.13483	5.52401		STRAP	1.94854	2.49047	4.85278
IMPDH1	2.07367	2.6627	5.52156		MRPL47	1.9832	2.43797	4.83498
HELZ	2.01468	2.73968	5.51958		PUM3	2.1145	2.28612	4.834
AAK1	1.92231	2.86945	5.51598		DRG1	1.98471	2.43304	4.82887
MED8	1.80665	3.05278	5.51531		MAPKAPK3	1.99605	2.41876	4.82796
HABP4	0.701855	7.85369	5.51215		U2AF1	1.29148	3.72559	4.8115
ADNP	1.85426	2.96303	5.49424		FAM83H	1.91014	2.51453	4.8031
VAMP2	2.0331	2.69487	5.47894		CMAS	1.82706	2.62756	4.80071
RPS20	1.36299	4.0071	5.46163		SETD3	2.23834	2.13691	4.78313
AP1S2	2.43993	2.23374	5.45016		TMEM159	1.85507	2.5781	4.78255
TFAM	2.04406	2.66566	5.44878		APIP	2.37544	2.00114	4.75359
PTDSS1	2.12232	2.56684	5.44764		NSD2	1.9475	2.43727	4.74659
MYO9B	2.49912	2.17652	5.4394		RCOR3	1.22198	3.8841	4.74631
RASSF7	1.48106	3.67242	5.43908		TUBB2B	2.08294	2.26392	4.71562
CD44	2.5581	2.12541	5.43702		SMARCE1	1.72081	2.73097	4.69948
FOXK1	2.011	2.69189	5.41338		NCOA4	1.83538	2.55913	4.69698
SYNCRIP	1.49206	3.6278	5.4129		CBX6	1.93449	2.42685	4.69472
GNE	2.0903	2.58633	5.40621		DNTTIP1	1.79217	2.61761	4.69119
TFRC	1.47444	3.66576	5.40494		TNIK	1.9522	2.40251	4.69019
JADE2	1.99869	2.69155	5.37956		LAMTOR1	2.05166	2.26475	4.6465
DDX10	1.94079	2.7717	5.37929		AGAP1	1.79679	2.57746	4.63117
RPS14	1.40421	3.8095	5.34933		PDS5A	1.94076	2.38537	4.62942
HLTF	1.8606	2.87478	5.34882		CAMK2D	1.88515	2.45457	4.62725
PTGR1	1.97488	2.70783	5.34763		SPTBN1	1.75749	2.63106	4.62407
C1QC	2.22676	2.39964	5.34343		DHX29	1.77043	2.61021	4.6212
RFC4	2.17023	2.4586	5.33574		TBCE	2.13932	2.14129	4.5809
RPF2	2.25525	2.36404	5.33148		RBM27	1.99745	2.28851	4.57116
PQBP1	2.13023	2.50163	5.32905		SNRNP27	1.68571	2.7116	4.57098
LGALS3BP	1.74568	3.04938	5.32326		SPIN1	2.13476	2.13766	4.5634
DDI2	2.21694	2.39961	5.31979		SMU1	1.89752	2.40363	4.56093
SMG7	2.35529	2.25138	5.30266		KMT2A	1.39316	3.2643	4.54767
NCAM1	1.87843	2.82222	5.30135		CRYBG1	2.24701	2.01392	4.52531
CCDC59	2.02857	2.60881	5.29216		CCNB1	1.77478	2.53366	4.49669
VPS4A	1.91886	2.75382	5.28419		IFI16	1.5743	2.85093	4.48821
NRDE2	2.04183	2.58076	5.26946		IMPAD1	1.68908	2.6568	4.48755
FTSJ3	1.33243	3.95229	5.26616		DHRS2	1.68092	2.65181	4.45748
PDS5B	2.1229	2.47699	5.25839		SEC22B	1.47916	3.00174	4.44004
RMND5B	2.23844	2.34764	5.25505		CAP2	1.60414	2.76711	4.43884
SRP14	0.7441	7.06025	5.25353		MYO5B	1.82687	2.42616	4.43228
FCF1	1.63915	3.20274	5.24977		SNRPA	1.53126	2.89201	4.42841
RPL13A	1.48606	3.5274	5.24194		ZNF79	1.68652	2.6255	4.42796
GATB	2.21351	2.36452	5.23388		INTS3	2.20026	2.01205	4.42703
FKBP4	1.19272	4.38572	5.23092		ITM2C	1.74238	2.53606	4.41877
MKI67	1.46441	3.57045	5.22861		DDX56	1.86548	2.36707	4.41572
IARS	1.89569	2.7578	5.22792		ESYT2	2.04969	2.15313	4.41327
RTRAF	1.66869	3.11888	5.20444		DDX21	1.18636	3.7186	4.41159
NUDCD2	2.08705	2.48605	5.18853		SLC25A10	1.45121	3.03729	4.40773
RIOK2	2.05752	2.52041	5.18578		ABCF1	1.89586	2.32099	4.40028
COPS8	1.25704	4.11955	5.17844		MTCH1	2.25565	1.94405	4.3851
PPP1R12A	1.42729	3.62367	5.17205		RPS21	1.41441	3.09926	4.38363
TMCO1	2.10593	2.4523	5.16436		ANKRD28	1.87157	2.34189	4.383
SUPT6H	1.77322	2.90922	5.15871		MRPL24	2.25044	1.94078	4.3676
TNPO3	1.47746	3.48814	5.1536		MAPK1	2.05034	2.11723	4.34103
SGPP1	1.26407	4.07468	5.15069		DDI2	1.72551	2.51107	4.33287
TOMM34	2.08099	2.46751	5.13486		NCAPD2	1.51314	2.85397	4.31846
MRPL37	1.75655	2.91704	5.12393		CLK3	1.65318	2.58092	4.26672
CBX1	1.87108	2.73691	5.12097		CTTN	1.56515	2.72242	4.26098
SRP72	1.1763	4.33167	5.09535		ELOB	1.6269	2.61779	4.2589
MAIP1	1.66142	3.05074	5.06854		CTDSPL2	2.10494	2.02059	4.25323
KMT2D	2.15064	2.35527	5.06535		ZC3HAV1L	1.63665	2.58921	4.23763
ATXN2	2.36219	2.14404	5.06461		SON	1.9757	2.14104	4.23006
WDR82	2.03336	2.49004	5.06316		DVL2	2.15007	1.96163	4.21764
PURB	1.45574	3.47211	5.0545		CENPB	1.3651	3.08304	4.20867
TUBGCP2	2.17968	2.31883	5.05431		DDX1	1.54644	2.72085	4.20762
DHX8	1.96833	2.56474	5.04824		HMG20A	2.32174	1.81221	4.20749
MYH6	2.13848	2.35573	5.03766		NKRF	1.67846	2.50565	4.20562
KIF20A	2.26121	2.22774	5.0374		ERCC3	1.76894	2.37347	4.19853
TBC1D16	2.51187	2.00323	5.03186		MYO1C	2.29883	1.82589	4.1974
NME4	1.24958	4.02101	5.02458		POLR1E	1.66443	2.51129	4.17985
PHC2	1.9497	2.57421	5.01895		ECPAS	1.66811	2.50344	4.176
RBM19	2.20303	2.27596	5.01401		PUSL1	1.45419	2.85596	4.15312
NIPBL	1.68297	2.95272	4.96934		USP16	1.78897	2.31929	4.14914
EXOC7	2.0429	2.42563	4.95531		TGFBI	1.6553	2.4995	4.13742
RPS18	1.17479	4.21427	4.95089		KNOP1	1.47703	2.80066	4.13668
DNAJB12	1.75699	2.79616	4.91283		BMS1	1.06088	3.89859	4.13593
DNMT1	1.19137	4.10632	4.89213		CHD2	1.61448	2.55968	4.13254
KRT31	2.15106	2.27	4.88292		NRP1	1.7051	2.42175	4.12934
MYL12B	1.39725	3.49447	4.88265		NSDHL	1.67131	2.46732	4.12366
MRPL22	1.89457	2.57673	4.88179		STK26	1.70318	2.41682	4.11627
CCDC6	1.89677	2.57222	4.87891		POLR2B	1.54836	2.65368	4.10884
P3H1	2.18699	2.22967	4.87627		NIPSNAP1	1.26752	3.24089	4.10788
DDA1	1.90279	2.56195	4.87485		NUP54	1.41723	2.88783	4.09271
LIMA1	1.44268	3.375	4.86903		CEBPZ	1.86824	2.1858	4.08359
NCBP1	2.23273	2.17043	4.84598		KRT36	1.5789	2.576	4.06724
LUC7L3	1.01279	4.78132	4.8425		UQCRB	1.82573	2.22474	4.06178
RBMX	1.35928	3.55441	4.83143		ZFC3H1	1.90121	2.13081	4.05111
DDX56	2.03519	2.37309	4.82967		CETN2	1.59429	2.53925	4.04832
CAPRIN1	1.26847	3.80088	4.82131		RPF1	1.62925	2.48466	4.04813
DHX36	1.47528	3.26448	4.81602		DPYSL5	1.40994	2.87044	4.04714
ITPR3	1.59273	3.02064	4.81106		NIT1	2.08133	1.94323	4.04451
NOL7	2.37382	2.02021	4.79561		PHF5A	0.890093	4.53878	4.03994
NSRP1	1.26599	3.78774	4.79526		DGCR8	1.88919	2.1345	4.03249
SEC14L1	1.93369	2.47534	4.78652		IFITM2	1.71204	2.34575	4.01603
EIF3H	1.30282	3.6716	4.78344		BICRA	1.56397	2.5665	4.01394
PRPF4B	1.28012	3.7344	4.78047		BCAS2	1.93757	2.06599	4.003
POLD2	1.79883	2.65523	4.7763		ATRX	1.70843	2.32614	3.97406
ACIN1	1.71448	2.7817	4.76916		CLPTM1	1.68675	2.35411	3.97079
DDX50	2.00396	2.37374	4.75689		KANK2	1.11326	3.56376	3.96738
GATAD2B	1.93708	2.45174	4.74921		PPP2R1B	1.38872	2.82863	3.92818
ZNF787	2.07944	2.27904	4.73913		PPP2R1A	1.87996	2.08113	3.91245
GPX8	2.35742	2.00701	4.73136		IGKV1-27	2.84163	1.36747	3.88583
TFIP11	1.95836	2.41595	4.7313		COX6C	1.82947	2.12383	3.8855
CCNT2	1.85066	2.55357	4.72579		NOM1	1.39165	2.79071	3.8837
LAMC1	1.9421	2.43175	4.7227		RBM22	2.07163	1.87321	3.8806
MED13	1.81252	2.59867	4.71014		STIM2	2.11764	1.82139	3.85705
IGF2R	1.5358	3.06599	4.70874		CMSS1	2.16115	1.7782	3.84294
LARP7	1.02631	4.58717	4.70784		BPI	1.53315	2.50569	3.84159
CENPF	1.69726	2.75736	4.67997		HNRNPA2B1	1.49482	2.56965	3.84117
UBA2	1.76342	2.65068	4.67426		ERH	2.04443	1.87479	3.83288
ZNF687	1.79281	2.60577	4.67164		PLEKHA4	1.42816	2.6777	3.82418
HNRNPA0	1.29245	3.6123	4.6687		AP3S1	1.18417	3.21229	3.8039
MYO18A	1.77127	2.62619	4.65168		MRPS26	1.68425	2.2552	3.79833
PPP1R8	1.69511	2.73957	4.64388		DPYSL2	2.26114	1.67098	3.77833
DLGAP5	1.90635	2.43031	4.63303		RPL37A	1.26856	2.97812	3.77791
POLRMT	1.34232	3.45096	4.63228		DYSF	2.46365	1.53287	3.77646
EIF3D	2.37613	1.94674	4.62572		RUVBL2	1.66542	2.26605	3.77393
NFIC	2.08864	2.21129	4.61859		MYH14	2.33824	1.61273	3.77096
TSR1	1.40111	3.29	4.60966		GPKOW	2.54268	1.47226	3.74348
RPLP0	1.20088	3.83132	4.60097		RPS27	1.0717	3.49142	3.74177
SCO2	1.20308	3.82192	4.59809		SIPA1L1	1.96104	1.90346	3.73276
CSTF3	1.86281	2.46813	4.59767		MED17	1.32385	2.81731	3.7297
RBM26	1.88864	2.4323	4.59376		SRP54	1.07994	3.44816	3.72381
DDX5	1.07932	4.25189	4.58915		FABP3	2.00491	1.85371	3.71653
ACTL6A	2.41585	1.89443	4.57667		CEP170B	1.93792	1.91296	3.70716
SAE1	1.80036	2.53875	4.57067		RFC2	1.75492	2.11091	3.70448
ARGLU1	1.74751	2.61501	4.56977		IMP3	2.05152	1.8029	3.6987
RELCH	2.0102	2.27016	4.56348		RFC3	1.53918	2.39569	3.6874
PGAM5	1.38468	3.29274	4.5594		GNS	1.96985	1.86012	3.66416
LAMTOR5	2.33259	1.94352	4.53343		MICAL3	2.16819	1.68956	3.66329
USP36	1.05528	4.28651	4.52346		ARID2	1.88302	1.94309	3.65888
RPS28	1.48103	3.04671	4.51227		NAA15	2.26059	1.60969	3.63884
GTPBP10	2.12803	2.11761	4.50632		TMX4	1.8543	1.95084	3.61745
ETV3	1.86719	2.40774	4.49571		MAP4K4	1.31143	2.75394	3.61161
AKAP8L	1.75347	2.56257	4.49339		HNRNPA1	1.28573	2.80763	3.60986
H2AFV	1.73424	2.58484	4.48275		PIP4P2	2.17233	1.65705	3.59966
MCC	1.79475	2.49575	4.47924		ACY1	1.6596	2.16756	3.59728
MARS	2.08357	2.14886	4.4773		CHD4	1.88369	1.90636	3.59099
KRT15	2.14358	2.08828	4.47639		TPM3	2.40818	1.49079	3.59008
PMS2	1.75683	2.54255	4.46684		FKBP15	1.34057	2.67177	3.58168
ATXN10	1.42869	3.11592	4.45169		UTRN	1.66227	2.15291	3.57872
FLII	1.70593	2.60471	4.44346		KPNA3	1.41717	2.5222	3.57438
PDCD6IP	1.83049	2.4254	4.43967		TMCO1	1.38784	2.57497	3.57364
PHF5A	1.58769	2.79012	4.42986		ELAVL1	1.8333	1.933	3.54378
ZSCAN25	1.75669	2.5098	4.40893		DHRS7B	1.48214	2.38856	3.54017
FUS	0.903663	4.87618	4.40642		MRPS2	1.69526	2.08742	3.53872
JPH1	1.87998	2.33998	4.39912		PLOD1	1.8007	1.96131	3.53173
LRCH1	2.11901	2.07245	4.39154		EEA1	1.89109	1.86285	3.52282
MRPS31	1.87989	2.3352	4.38991		TANC2	1.59734	2.19119	3.50009
KPNA2	1.50852	2.90645	4.38445		CD82	1.35818	2.57361	3.49541
CDC42BPB	1.62918	2.69107	4.38423		AGO1	1.67353	2.0814	3.48327
PDCD6	1.95445	2.24318	4.3842		OSTF1	2.09647	1.66064	3.48148
PDAP1	1.4511	3.00862	4.36581		NOC2L	1.67385	2.0746	3.47256
JUP	0.621125	7.02837	4.3655		TPMT	1.64722	2.10189	3.46228
MRPL55	2.01254	2.169	4.36519		EMD	1.61587	2.13772	3.45428
GIPC1	1.91542	2.27747	4.36232		EMSY	2.06604	1.66676	3.44358
PDHX	1.07253	4.05021	4.34398		SLC25A13	1.46173	2.35202	3.43802
PDCD4	1.74884	2.48255	4.34156		SRSF6	1.19203	2.87529	3.42745
RRP1B	2.227	1.94679	4.33549		C1orf174	2.27337	1.50725	3.42655
ANP32B	1.75098	2.47426	4.33237		NCAPG	1.64566	2.08138	3.42525
LRRFIP2	1.75073	2.47384	4.33103		RAI1	1.65603	2.06819	3.42499
SLC25A11	2.13741	2.0252	4.32869		UBE2K	1.57518	2.16785	3.41474
UBLCP1	1.02128	4.23529	4.32539		NEDD4	1.50128	2.27455	3.41474
UBE2R2	2.05017	2.10824	4.32225		NFRKB	1.82634	1.86338	3.40316
RPL23	1.11182	3.88523	4.31968		MRPL28	2.39854	1.41574	3.39569
VPS16	1.78673	2.41758	4.31955		ITPRID2	1.33674	2.53384	3.38709
NRF1	1.75433	2.45499	4.30687		CUL3	1.62738	2.07904	3.3834
TACO1	1.7667	2.43506	4.30203		AHCYL2	1.40951	2.38697	3.36445
TMED7	1.46564	2.93439	4.30076		C12orf57	1.59577	2.10823	3.36426
PLAT	1.91717	2.24258	4.2994		RBM14	1.21654	2.76209	3.3602
NSUN5	0.945314	4.54606	4.29745		LGALS3BP	1.91138	1.75548	3.3554
GTF2F1	1.84727	2.32464	4.29424		SRSF9	1.26981	2.64123	3.35387
TMEM33	1.94472	2.20301	4.28425		ZGPAT	1.6857	1.98025	3.33809
ENY2	2.23748	1.91468	4.28407		SERPINB8	1.7686	1.87634	3.3185
AURKA	1.75445	2.43423	4.27072		CCNL1	1.77378	1.86546	3.30892
PWP2	1.71387	2.489	4.26581		CLPTM1L	1.54317	2.14294	3.30693
TNPO1	2.18483	1.95197	4.26472		LPCAT2	1.75154	1.8815	3.29552
U2AF1	1.26922	3.35785	4.26185		SND1	1.30816	2.51545	3.29059
RPSA	1.29686	3.27763	4.25063		PHF12	1.61874	2.03247	3.29003
PLOD1	1.4191	2.99259	4.24677		BAP18	1.76881	1.85996	3.2899
CSRP2	1.85105	2.28539	4.23038		CRMP1	1.74961	1.87983	3.28897
AP3B1	1.87485	2.2553	4.22836		EAPP	1.94353	1.68539	3.27561
HSD17B12	1.87062	2.25022	4.20932		PARP1	1.89771	1.7255	3.2745
POLR1E	2.26196	1.85925	4.20556		ST13	0.893094	3.66623	3.27429
ZMYND8	1.89586	2.21189	4.19342		CLEC2B	2.08093	1.56948	3.26598
SRSF8	2.15478	1.94167	4.18389		SF3A3	1.64974	1.97962	3.26586
DCTN2	1.82974	2.2851	4.18114		CDK13	1.65059	1.97668	3.2627
NIPSNAP2	1.59041	2.62175	4.16966		ARL6IP4	1.32591	2.45986	3.26156
SMARCA1	1.7009	2.4514	4.16959		TRIM3	1.65815	1.96678	3.26123
GEMIN4	1.61297	2.58392	4.1678		ARHGEF40	1.55576	2.0937	3.2573
LUZP1	1.40166	2.97131	4.16478		BICD2	1.16483	2.7907	3.25068
USP5	1.55056	2.67362	4.1456		ADK	1.94454	1.66848	3.24443
DDOST	1.89698	2.18024	4.13586		INO80E	2.0104	1.60421	3.22511
ABCD1	2.3449	1.76194	4.13157		PTGR1	1.58092	2.0296	3.20863
CDCA2	1.66226	2.4793	4.12124		PYM1	1.51454	2.11812	3.20799
HNRNPA3	1.16472	3.53253	4.11441		SRXN1	1.74598	1.83389	3.20194
H2AFY2	1.69217	2.42976	4.11157		ISG20L2	1.76606	1.80517	3.18803
MCM6	1.79373	2.28468	4.09811		VPS4A	1.59292	1.98827	3.16714
MTA2	1.80135	2.27121	4.09124		KIF11	1.32658	2.38641	3.16577
TARDBP	1.8216	2.24407	4.08779		SURF4	1.67649	1.88385	3.15825
DAP	2.04041	1.9942	4.069		GCC2	3.27936	0.959853	3.1477
JMJD6	1.76435	2.30094	4.05966		CAPN1	1.95393	1.6041	3.13429
HAX1	1.66597	2.4359	4.05813		RWDD1	1.34657	2.32704	3.13353
UFL1	1.46225	2.76106	4.03735		S100A16	1.89322	1.65367	3.13076
CNOT2	1.71505	2.33696	4.00799		SNRPB	1.37862	2.2649	3.12243
BRD9	1.9293	2.07337	4.00016		C8orf33	1.14643	2.70406	3.10001
PNO1	0.983521	4.05693	3.99008		GRWD1	1.24549	2.48723	3.09783
SDF4	1.40673	2.83394	3.98658		PIEZO1	1.60246	1.92975	3.09236
MED25	2.58484	1.53758	3.97442		ME2	1.15215	2.68175	3.08977
MGST3	1.11324	3.56855	3.97264		WASHC1	1.1389	2.71275	3.08956
PRPSAP1	1.11989	3.54271	3.96743		OASL	1.49204	2.07034	3.08903
ALYREF	1.17968	3.35969	3.96335		TMA16	0.957176	3.21379	3.07616
RBM7	2.05332	1.9302	3.96332		MATR3	1.12337	2.73185	3.06888
RRP7A	1.95713	2.02398	3.96119		USP39	1.8048	1.6964	3.06167
EIF5	1.46064	2.69855	3.94162		VAT1	1.62726	1.87956	3.05854
NT5C2	1.60465	2.45075	3.93258		FN1	0.998854	3.03565	3.03217
RBM39	1.1753	3.34111	3.92681		ZNF346	1.7262	1.75395	3.02765
PNPLA6	1.69018	2.31935	3.92013		ABCF2	1.77902	1.69283	3.01157
H2BFS	2.6137	1.49746	3.91391		SHPK	1.85189	1.62528	3.00983
ASCC2	0.985047	3.96156	3.90232		TFIP11	1.71174	1.75183	2.99869
PSMD7	1.1972	3.24664	3.88687		HIP1	1.7141	1.7487	2.99745
AARSD1	1.85383	2.09515	3.88406		CKAP4	1.13717	2.62684	2.98715
NECAP2	1.83776	2.11225	3.88181		CALB2	1.47556	2.01835	2.97819
TSTA3	1.51941	2.55404	3.88065		GFM1	1.2771	2.3202	2.96313
KANK2	1.16815	3.31168	3.86853		SPCS3	1.6455	1.79541	2.95435
SPTBN1	1.27959	3.0189	3.86296		PMS2	1.23634	2.38771	2.95202
MAP7	1.61533	2.38377	3.85058		ZNF280C	1.62224	1.81855	2.95012
KHDRBS1	1.18871	3.23091	3.84061		SYNCRIP	1.74493	1.68847	2.94625
BCAR3	2.1603	1.77775	3.84048		PES1	1.2729	2.30087	2.92878
NOC4L	2.04783	1.87464	3.83894		ARL6IP1	1.85488	1.57744	2.92596
MYH8	1.56566	2.45183	3.83873		BTF3L4	1.4968	1.93791	2.90068
RDH11	0.97452	3.93307	3.83286		AFAP1	1.89869	1.52116	2.88822
PAK1IP1	1.72189	2.22009	3.82275		PPME1	1.46736	1.95737	2.87216
MKRN2	1.69692	2.25107	3.81988		RING1	1.6757	1.70736	2.86103
ZNF697	1.64535	2.31923	3.81595		GALNT7	2.17264	1.31119	2.84875
FAM114A2	1.18004	3.22549	3.80622		GMPS	1.08077	2.62777	2.84001
KIF2A	1.83934	2.06755	3.80293		UBTF	1.16291	2.44053	2.83811
SPATS2	1.60259	2.37183	3.80108		ARCN1	1.45851	1.94396	2.83529
TPX2	2.0652	1.83932	3.79856		PAWR	1.40157	2.01629	2.82598
RRM2	1.62746	2.33057	3.79292		HIRIP3	1.77784	1.58864	2.82434
PPP1R10	1.15344	3.27803	3.78102		SMARCD2	1.25827	2.24084	2.81959
CASC4	2.33823	1.61387	3.7736		VPS13C	1.75192	1.60141	2.80555
GNL3	1.56642	2.40769	3.77145		CEP131	1.76559	1.57412	2.77926
RAF1	1.2599	2.98914	3.76601		VPS33A	1.62385	1.70789	2.77336
WDFY1	1.49161	2.51812	3.75605		ENOPH1	1.22887	2.25663	2.7731
CCN1	2.17315	1.72605	3.75097		PLIN2	1.41749	1.95589	2.77246
SRP9	1.72636	2.17085	3.74766		MPG	1.39567	1.98349	2.7683
PCYT1A	1.58854	2.35867	3.74685		GDF15	1.68279	1.64079	2.76109
RTCB	1.08712	3.44654	3.74679		CCDC71L	1.66878	1.65433	2.76072
SRP19	1.32273	2.83197	3.74594		ABHD10	1.94199	1.4111	2.74034
TJP3	1.19349	3.1304	3.73611		RPL15	1.505	1.81339	2.72915
DCAF13	1.48213	2.50838	3.71774		BOP1	1.10926	2.45306	2.72108
RBM22	1.61421	2.29432	3.70352		EEF1E1	1.85325	1.46235	2.7101
COG7	1.48138	2.49641	3.69814		ENAH	1.40194	1.93194	2.70846
TDRD3	1.93674	1.90719	3.69373		FAM114A2	1.09178	2.46449	2.69068
MAPK1	1.5739	2.32822	3.66439		FRMD6	0.965008	2.78693	2.68941
DHX30	1.10877	3.30065	3.65965		FH	0.895339	2.9924	2.67921
RCOR2	1.55919	2.34382	3.65446		RPS6KA1	1.27009	2.109	2.67861
DNAJC2	1.43604	2.54434	3.65376		TMF1	0.931534	2.86385	2.66777
TUT7	1.58718	2.30165	3.65313		CKAP5	2.07375	1.28592	2.66667
CCDC71L	1.49562	2.43844	3.64699		EEFSEC	1.46782	1.81238	2.66024
TAB2	1.10949	3.27375	3.63219		HMCES	1.4489	1.83482	2.65847
GNL3L	1.62335	2.23202	3.62337		MED30	1.30252	2.03994	2.65706
B3GALT6	1.86471	1.94065	3.61875		FLII	1.63697	1.6223	2.65566
PTGFRN	1.92864	1.87388	3.61404		CDC42BPB	1.23828	2.1401	2.65005
COL6A2	2.07271	1.73733	3.60097		WASHC5	1.36947	1.93362	2.64804
SF3B2	1.31932	2.72142	3.59044		SLC25A1	1.38139	1.91078	2.63953
SFRP1	1.99991	1.79519	3.59022		DIAPH1	1.46974	1.78947	2.63006
SLK	1.45516	2.46176	3.58225		SSR3	1.63837	1.60485	2.62933
UBE2D2	1.41476	2.53111	3.5809		RNF213	1.39903	1.87557	2.62398
ITGA2	1.3572	2.62178	3.55828		TTC4	0.970799	2.68735	2.60888
HINT2	1.88892	1.87913	3.54953		THUMPD1	1.35573	1.91784	2.60007
HBS1L	1.45883	2.43191	3.54776		PBDC1	1.87061	1.38856	2.59746
SPARC	1.46318	2.42306	3.54536		ILF2	0.977	2.64359	2.58279
ZNF624	1.4555	2.43525	3.5445		PSMD3	2.34883	1.09561	2.57341
SRGAP2	1.52342	2.31781	3.53101		TPX2	1.0927	2.35084	2.56877
MESD	1.61801	2.18161	3.52988		DDX52	1.53208	1.67526	2.56664
IMPDH2	1.46951	2.40162	3.52921		TYMS	1.56161	1.64207	2.56428
WDR74	1.90888	1.83426	3.50137		PEX14	1.4868	1.71291	2.54675
MRTO4	1.1785	2.96704	3.49667		ZNF207	0.939592	2.69084	2.5283
CCDC47	0.844069	4.13606	3.49112		MORC2	1.38754	1.81857	2.52333
QKI	1.80641	1.93259	3.49107		CLPB	1.20065	2.08932	2.50855
AUP1	1.45868	2.39315	3.49082		CDK12	0.798466	3.13883	2.50625
HIRIP3	1.49972	2.32284	3.48361		GTF3C4	1.87027	1.33981	2.5058
BUD23	1.64977	2.10509	3.47291		DCTN1	0.951465	2.62394	2.49658
WDR77	1.83658	1.88418	3.46045		TOMM70	1.44647	1.72531	2.49561
POM121C	1.97901	1.74458	3.45256		MRPS36	1.50603	1.65322	2.4898
EPB41L3	1.3815	2.49793	3.45088		KRAS	2.26702	1.09699	2.48691
COX6C	1.41711	2.43456	3.45004		PTK2	1.40791	1.76204	2.4808
HTRA2	1.21467	2.83526	3.44391		NDE1	1.39649	1.77537	2.47929
CHP1	1.42463	2.41717	3.44357		SAFB	1.36831	1.80921	2.47556
SNX8	1.31788	2.60873	3.43799		ARPC5	1.86669	1.31986	2.46377
EFTUD2	1.12886	3.0401	3.43183		BPTF	1.11657	2.20179	2.45844
MFAP1	1.46459	2.34279	3.43123		MTHFD2	1.47632	1.66449	2.45732
TECR	1.54036	2.22333	3.42474		CUL1	1.45805	1.68275	2.45352
EPS15L1	1.70613	2.00532	3.42132		BRD2	1.61252	1.52033	2.45156
RAB8B	1.92002	1.77639	3.4107		HP1BP3	0.783997	3.11898	2.44528
RPS3A	1.15923	2.93417	3.40137		PRPSAP1	1.0977	2.2234	2.44063
TNKS1BP1	1.25318	2.70659	3.39185		DYNC1LI1	1.46928	1.65831	2.43652
SQSTM1	1.36046	2.49102	3.38893		MRPS28	1.15593	2.10294	2.43086
ABCF2	1.10219	3.07254	3.38651		ATP6V1C1	1.15043	2.11255	2.43035
MARK3	1.75638	1.92477	3.38062		CPSF6	1.63768	1.48323	2.42905
NSDHL	1.26197	2.67859	3.3803		BIRC7	1.85935	1.29797	2.41339
SERPINB6	1.54151	2.19128	3.37787		ZNF624	1.2054	2.00055	2.41146
PLS1	1.86066	1.80337	3.35545		RAB11FIP5	1.64721	1.46151	2.40741
COPG2	1.44728	2.31571	3.35148		TMX1	1.06065	2.26433	2.40166
WWP2	1.51417	2.21047	3.34703		SAE1	1.37892	1.73751	2.39588
PNPT1	1.80278	1.85185	3.33849		MYOF	1.1952	2.00447	2.39574
FMNL3	1.5908	2.08737	3.32059		DNM2	1.62701	1.47203	2.39501
UTP23	1.42462	2.32483	3.312		SNX18	1.34651	1.77192	2.38591
DYNLL1	1.26652	2.61069	3.30649		PTCD3	1.44804	1.64629	2.38389
RPRD1B	1.32192	2.49887	3.3033		NDUFV1	1.32529	1.79764	2.3824
CDC20	1.51361	2.17942	3.29878		NCOA5	1.59592	1.48903	2.37637
EXOSC2	1.93665	1.70095	3.29415		UTP3	1.21706	1.949	2.37205
CAMK2D	1.33285	2.46569	3.28641		PARP4	1.0609	2.22898	2.36473
COPS3	1.40638	2.33612	3.28547		UBQLN2	1.18475	1.98736	2.35452
IGKV1-6	2.3527	1.39398	3.27962		GLYR1	1.53214	1.52928	2.34306
MRPS22	1.75027	1.87295	3.27817		TRIR	1.56329	1.49806	2.3419
GPATCH1	1.55785	2.10349	3.27693		TCEA1	1.79978	1.30031	2.34027
HIP1	1.74081	1.88075	3.27402		MINK1	1.50006	1.55629	2.33454
DIMT1	1.25413	2.59503	3.2545		CORO2B	1.57841	1.47842	2.33355
NMNAT1	1.85949	1.74998	3.25407		DDX17	1.13247	2.05117	2.32288
MTCH1	1.73647	1.87384	3.25387		FAM76B	1.56153	1.48608	2.32056
EXOC3	1.3117	2.46845	3.23787		MRPS14	1.75425	1.31911	2.31404
RNF213	1.5477	2.08326	3.22428		PTMS	1.26775	1.80953	2.29402
SMARCD1	2.04769	1.56572	3.20611		TECR	1.56817	1.4576	2.28577
MICALL1	2.18713	1.46332	3.20046		PMM1	1.61085	1.41779	2.28384
HSD17B4	1.61713	1.97766	3.19812		ARPC4	1.74204	1.30958	2.28134
BCAR1	1.77148	1.80373	3.19528		TSG101	1.66649	1.3616	2.26909
CBX5	1.86073	1.70989	3.18164		SNX5	1.75963	1.28421	2.25973
RBBP4	1.84855	1.71809	3.17598		RBSN	1.98784	1.13466	2.25552
MYH4	1.28843	2.46196	3.17207		DDT	1.96495	1.1419	2.24376
PUS7	1.29629	2.44284	3.16663		DSP	1.74048	1.28492	2.23637
KMT2E	1.76887	1.7855	3.15833		DHX57	1.39001	1.60716	2.23397
FARP2	2.16596	1.45764	3.15719		GTPBP10	1.45094	1.53461	2.22664
RNPS1	1.4407	2.18973	3.15474		CD70	1.42347	1.5588	2.2189
FXR1	0.817464	3.8575	3.15337		ABCD1	1.03401	2.14078	2.21359
SLC16A3	1.41708	2.21674	3.1413		PFDN5	1.34025	1.64833	2.20918
BET1	1.90604	1.64643	3.13816		SERPINB12	1.15538	1.90778	2.20422
GRSF1	1.91832	1.6324	3.13147		PURB	1.15542	1.88449	2.17739
PACSIN3	1.40913	2.21762	3.12493		SCAMP3	1.08572	2.00497	2.17684
NUMA1	2.51314	1.24337	3.12476		GADD45GIP1	1.50819	1.43396	2.16268
RBM15	0.835707	3.73837	3.12418		MRPL11	1.64711	1.31125	2.15977
SLC25A13	1.2257	2.54109	3.11461		ARMC9	1.59128	1.34624	2.14224
FDXR	1.35558	2.29665	3.11329		NCBP3	1.10438	1.93176	2.1334
RPL11	1.02297	3.03308	3.10276		TPM4	1.47434	1.44625	2.13227
RIOX1	1.64503	1.8847	3.10038		GCLM	1.87684	1.13372	2.12781
PIP5K1C	1.95909	1.58136	3.09803		STK3	1.43077	1.48501	2.12471
TRIM2	1.56712	1.97246	3.09108		CIRBP	1.70309	1.24588	2.12185
ELOB	1.72988	1.78294	3.08427		DMAP1	1.37254	1.54357	2.11861
NOL10	1.95532	1.57546	3.08054		SEPTIN11	1.15079	1.8383	2.1155
DHX57	1.83663	1.66853	3.06447		BANF1	2.02754	1.04253	2.11376
MIPEP	1.23964	2.46631	3.05734		KRT13	1.65694	1.26741	2.10003
EIF1AX	1.09732	2.77999	3.05054		PNPT1	0.990279	2.11265	2.09212
ZC3H14	1.3411	2.27281	3.04807		ITGB3	1.35723	1.53404	2.08205
EIF3E	1.2386	2.4587	3.04534		MYLK	1.19422	1.74227	2.08065
DAP3	1.11696	2.72157	3.03987		TCF20	1.27144	1.626	2.06736
EFHD2	1.40457	2.15919	3.03275		G3BP1	1.37144	1.49721	2.05332
ARL3	1.84614	1.64033	3.02828		CIP2A	1.40756	1.45588	2.04923
PLP1	1.32302	2.28715	3.02594		CUL4B	1.39336	1.46495	2.04121
ASCC3	1.69267	1.78578	3.02275		BCAR3	1.37616	1.47642	2.03179
NUP54	1.21318	2.49112	3.02218		PANK4	1.41582	1.42766	2.02131
APOO	1.77548	1.70049	3.01917		WRNIP1	1.04271	1.93119	2.01367
ARPC3	1.19525	2.52575	3.0189		ZCCHC8	1.44899	1.38336	2.00446
SEPHS1	1.74156	1.72844	3.01018		NRBP1	1.42714	1.40399	2.00369
HNRNPU	1.12469	2.66691	2.99945		PCBP1	1.5707	1.27177	1.99758
PPIL4	1.10558	2.68628	2.9699		SCO2	0.984467	2.02513	1.99367
AGPS	1.18419	2.50545	2.96693		FLG	1.04514	1.89336	1.97882
KPNA1	1.39229	2.12812	2.96296		YTHDF3	1.93582	1.02079	1.97606
EMILIN1	1.71624	1.72291	2.95693		MSH2	1.57696	1.2474	1.96711
PAPSS2	1.86316	1.58377	2.95081		GBE1	1.36503	1.43259	1.95552
SLC4A1AP	1.35217	2.1804	2.94827		TACO1	1.46848	1.3273	1.94912
MAP2K1	1.55862	1.88367	2.93593		RICTOR	1.23276	1.5728	1.93889
DDX1	1.36321	2.14793	2.92809		GNAQ	1.97736	0.979955	1.93773
XPO7	2.02415	1.44278	2.9204		SLC39A7	0.945638	2.04361	1.93252
UGCG	1.20899	2.41487	2.91957		HIST1H2AD	1.74749	1.10094	1.92387
CHD2	1.28423	2.2709	2.91637		GNL3L	1.0464	1.83477	1.91991
GTPBP4	1.35947	2.14147	2.91127		PGM1	1.10329	1.7169	1.89424
RBM12	1.23899	2.34347	2.90352		PRKCA	1.53831	1.22993	1.89202
ABLIM3	1.60098	1.80146	2.88411		PABPN1	1.52086	1.2375	1.88205
PPP2R1B	1.20844	2.38235	2.87893		JAGN1	1.15124	1.6288	1.87513
RRP9	1.45557	1.97738	2.87822		ECI2	1.01971	1.83841	1.87465
RAB35	1.51985	1.8903	2.87298		TOMM40	1.18991	1.56787	1.86562
PTK2	1.11067	2.57852	2.86389		PMVK	1.37034	1.36139	1.86557
CLPB	1.8032	1.58799	2.86345		CD97	1.4507	1.28447	1.86338
TTI1	1.21291	2.35769	2.85966		SARS	1.52837	1.21253	1.8532
RETSAT	1.8726	1.52207	2.85024		IARS2	1.37334	1.3487	1.85222
WDR5	1.53851	1.84873	2.8443		EIF6	1.56721	1.17263	1.83776
HMBS	1.05124	2.7041	2.84265		HNRNPA3	1.28144	1.43112	1.8339
RACK1	1.0802	2.63053	2.8415		USP36	0.946302	1.93299	1.8292
EXOSC5	1.75114	1.62132	2.83916		XPC	1.38843	1.31334	1.82349
HNRNPC	0.821209	3.44684	2.83058		EIF3B	0.947776	1.91122	1.81141
ELOC	1.1275	2.50242	2.82148		GIT2	1.35664	1.33052	1.80503
NUP155	1.89761	1.48402	2.81608		TRA2A	1.53866	1.1691	1.79885
HNRNPA2B1	1.21188	2.31919	2.81059		METAP1	1.54352	1.16366	1.79613
SLC25A5	1.2937	2.17242	2.81046		STK4	1.66057	1.08134	1.79564
MED6	1.47518	1.89438	2.79456		SAMD1	1.01001	1.77661	1.7944
PARP4	1.23097	2.26372	2.78658		BCAR1	1.59455	1.11726	1.78153
DROSHA	1.22425	2.27614	2.78658		PPP2R5E	1.23736	1.43356	1.77384
HSPA1L	1.27054	2.18998	2.78246		VPS16	1.03042	1.71937	1.77168
ERAL1	1.53886	1.80264	2.77401		SUB1	1.0907	1.61314	1.75945
COPA	1.30048	2.13302	2.77395		FERMT2	1.03948	1.68734	1.75395
RAE1	1.55305	1.77689	2.75959		AGFG1	1.12871	1.54332	1.74196
KIF4A	1.04151	2.64581	2.75564		HIBADH	1.98647	0.867383	1.72303
G3BP2	0.947943	2.90204	2.75097		SLC12A9	1.58841	1.0847	1.72294
DTD1	1.33914	2.0518	2.74764		EIF3C	1.01	1.69554	1.71249
PPP1R7	1.417	1.93723	2.74507		PNN	1.00319	1.70622	1.71167
MAP2	2.38402	1.15063	2.74313		COPE	1.56198	1.08598	1.69627
PCDHGC3	1.0353	2.63872	2.73187		RAF1	0.958343	1.7697	1.69598
PPP1CA	1.03479	2.62633	2.71771		NRDE2	1.08477	1.55715	1.68915
MRPS15	1.47763	1.83689	2.71424		HNRNPLL	1.163	1.45113	1.68767
ZNF800	1.33428	2.03402	2.71394		ANP32B	1.40635	1.19978	1.68731
RPS19	0.988856	2.73717	2.70666		HSD17B12	1.10037	1.53094	1.68461
COX7A2L	1.72033	1.57296	2.70602		CGN	0.863339	1.94687	1.68081
CMAS	1.32422	2.04018	2.70165		ADAR	0.944123	1.77533	1.67613
SREK1IP1	1.5231	1.76915	2.69459		PCYT1A	1.18363	1.41559	1.67554
CCDC124	1.50228	1.78722	2.6849		FHOD1	1.2313	1.3571	1.671
PLRG1	1.10002	2.43801	2.68186		CASC3	0.6678	2.49473	1.66598
CDK5RAP3	1.18395	2.2602	2.67596		TIAL1	1.33425	1.24855	1.66588
ERH	0.922016	2.90106	2.67483		YTHDC2	1.23848	1.34411	1.66464
VWA5A	1.23729	2.15862	2.67085		CPD	1.02391	1.6248	1.66365
EIF1	1.19148	2.24034	2.66932		UHRF1	1.43897	1.15555	1.6628
ZFC3H1	1.50724	1.76933	2.66681		BLVRB	0.958812	1.72903	1.65782
MRPS27	1.63612	1.62729	2.66244		HMG20B	1.29862	1.2696	1.64874
SBF1	1.04505	2.54725	2.66201		SYNPO	1.3256	1.24285	1.64753
DDX23	1.84956	1.43839	2.6604		CTNNBL1	1.21795	1.35176	1.64637
RFC2	1.15099	2.30807	2.65655		DNAAF5	1.01991	1.6112	1.64328
NGDN	1.00965	2.62656	2.65191		EPS15L1	1.38438	1.18104	1.635
U2SURP	1.5983	1.64962	2.63659		ATOX1	1.60946	1.01436	1.63257
AGAP1	1.17121	2.24648	2.63111		SGPL1	1.26159	1.28856	1.62564
MOGS	1.33975	1.96232	2.62902		LRRFIP1	1.12947	1.43794	1.62411
TOX4	1.39759	1.87592	2.62177		AIMP1	1.70675	0.945325	1.61344
CSDE1	1.47031	1.77681	2.61246		PACSIN3	1.0487	1.52201	1.59613
STXBP1	1.5344	1.7025	2.61231		PPP6C	1.24137	1.28543	1.5957
ACTR3	1.2179	2.14056	2.60698		DNAJA1	1.35105	1.17164	1.58295
MRPS18B	1.47404	1.7667	2.60419		PSMB8	1.15419	1.36445	1.57483
COPE	1.62068	1.60604	2.60288		PDS5B	1.23258	1.27079	1.56635
SIRPA	1.05339	2.46372	2.59526		UFL1	0.823428	1.89815	1.56299
GART	1.48292	1.74888	2.59345		TMED7	1.12457	1.38762	1.56048
TRIM33	1.61837	1.60152	2.59185		DDX6	1.49225	1.04145	1.55411
HIST1H2AD	1.98299	1.30323	2.58428		SNRPA1	0.74709	2.07412	1.54955
NOP14	1.65381	1.55639	2.57397		SKIV2L	1.27455	1.21439	1.5478
PRPS2	2.01645	1.27387	2.56871		HIST1H1B	1.93372	0.798771	1.5446
TMPO	1.19813	2.13921	2.56305		MAGED1	1.37787	1.11657	1.53849
APPL1	1.32185	1.93594	2.55902		WWP2	1.40998	1.08363	1.5279
RLBP1	1.34024	1.90813	2.55736		ARPC3	0.736161	2.07056	1.52426
DARS	1.1816	2.15533	2.54673		ACAT2	1.50732	1.00048	1.50805
RFC5	1.40302	1.81226	2.54264		TIMMDC1	1.27381	1.18098	1.50434
SIN3A	1.79108	1.41578	2.53577		CCNK	1.56803	0.957349	1.50115
TTF1	1.53248	1.64974	2.5282		ACTL6A	1.27483	1.16717	1.48793
EIF3J	1.45346	1.73525	2.52211		CAPZA1	1.27508	1.16171	1.48127
PDE12	1.55511	1.61427	2.51037		SSB	1.09686	1.34414	1.47433
TNS3	1.23205	2.03174	2.5032		PFKFB3	1.08694	1.35456	1.47233
PPIL1	1.65751	1.50968	2.50231		PPIC	1.43841	1.01795	1.46423
USP9X	1.27571	1.95632	2.49569		PPCS	1.03409	1.40937	1.45741
RAB11FIP1	1.5981	1.56066	2.49409		BCKDK	1.41415	1.0291	1.45529
SPTLC1	1.9875	1.25452	2.49336		JCHAIN	1.24504	1.16161	1.44624
GPATCH2	1.44303	1.72559	2.49009		ARPC1B	1.34938	1.06428	1.43611
LTV1	1.3871	1.78833	2.4806		CSNK1A1	1.29572	1.10456	1.4312
TAF8	1.70336	1.45219	2.47361		NHSL1	0.800953	1.78444	1.42925
PRDX5	1.31245	1.87414	2.45971		KIF20A	1.33503	1.06534	1.42225
MSH2	1.43607	1.70912	2.45441		EXOSC1	1.18941	1.18793	1.41294
SRP54	1.23118	1.99135	2.45171		RBBP9	1.19604	1.18132	1.41291
PRPF19	0.749614	3.24455	2.43216		SH3PXD2B	1.1875	1.18966	1.41273
UBA5	1.44786	1.67526	2.42555		ATP6V1D	0.861244	1.63718	1.41001
EDC3	1.06975	2.265	2.42299		ABCF3	1.09009	1.29016	1.4064
ALDH1A3	1.02175	2.36604	2.4175		PQBP1	1.30289	1.07778	1.40422
PAF1	1.23072	1.96223	2.41497		MRPS35	1.02181	1.37259	1.40253
CCAR1	1.36427	1.76265	2.40472		CLPX	0.914086	1.53315	1.40143
ADI1	1.2589	1.90811	2.40212		SUCLG2	1.23822	1.12765	1.39628
KRR1	1.62481	1.47817	2.40174		FMN1	1.06542	1.31006	1.39577
PITRM1	1.53303	1.55528	2.38428		PSMD6	1.16075	1.199	1.39174
LTA4H	1.83117	1.30104	2.38243		LSG1	1.32794	1.04522	1.38799
RPE	2.00962	1.18498	2.38136		RBMS2	1.16711	1.18519	1.38324
RARS	1.14563	2.07843	2.38111		PRRC2C	0.972669	1.421	1.38217
RBM15B	1.52936	1.55572	2.37926		H2AFY2	0.986488	1.39488	1.37603
DIP2B	1.1898	1.98583	2.36274		MAP4	1.72348	0.7983	1.37585
TBCD	1.18534	1.97952	2.3464		DHX16	1.37512	0.992631	1.36498
NDRG1	1.05416	2.20964	2.32933		ABCC1	1.06589	1.27749	1.36166
KRT32	1.64168	1.41855	2.32881		EIF3K	1.19591	1.13216	1.35395
SLC25A1	1.34737	1.71799	2.31477		DDA1	1.02835	1.31204	1.34923
HNRNPLL	1.44458	1.59925	2.31024		NRF1	1.04978	1.28456	1.3485
MCM4	1.31903	1.75071	2.30924		PATL1	1.22365	1.10194	1.34839
PPP5C	1.01928	2.25378	2.29723		MRPL43	1.0458	1.27444	1.33281
WASF2	1.61961	1.41574	2.29296		MRPS22	1.21232	1.09142	1.32315
RAP1A	1.34953	1.69695	2.29007		HTRA1	1.0593	1.24733	1.3213
NKRF	0.937852	2.42998	2.27896		DDX60	0.889028	1.48379	1.31913
RAB23	1.32043	1.71967	2.27071		UQCRC2	1.13374	1.15953	1.31461
DDX24	1.5965	1.40253	2.23915		AGAP3	1.21899	1.07703	1.31288
ASCC1	1.45679	1.53549	2.23689		GPAA1	1.45315	0.897633	1.3044
ADD3	1.07299	2.08193	2.2339		MRPL2	1.05758	1.23323	1.30424
SAMHD1	1.67238	1.33566	2.23373		A2M	1.46249	0.88633	1.29625
POLR2G	1.27148	1.75338	2.22938		ANXA1	1.13982	1.134	1.29256
MRPL43	1.27287	1.73817	2.21246		CPNE3	0.809999	1.59069	1.28846
PRKAR1A	1.41496	1.55883	2.20569		HNRNPH1	1.009	1.27129	1.28274
TOP1	1.34925	1.62921	2.19822		CPNE2	1.05467	1.21621	1.2827
WNK1	1.2595	1.74415	2.19675		MT-ATP6	1.0207	1.25627	1.28228
SCCPDH	1.34335	1.62694	2.18555		DCTD	1.11225	1.13977	1.26771
ATAD3A	1.27389	1.71556	2.18545		OTUD4	1.30775	0.969146	1.2674
BTF3	1.32986	1.64004	2.18101		RNASEH2B	1.1488	1.1031	1.26724
FHOD1	0.898865	2.42037	2.17559		PCDHGC4	1.57507	0.804451	1.26707
ERLIN2	1.22273	1.76327	2.156		RDX	1.12354	1.12496	1.26394
TAX1BP3	1.04416	2.05309	2.14376		MAGOH	0.553506	2.27998	1.26198
MRPL13	1.46183	1.46221	2.13751		MARCKSL1	0.869626	1.44827	1.25945
CPSF6	0.797166	2.68012	2.1365		ZMYM2	1.21897	1.03263	1.25874
AFAP1L1	1.31307	1.62293	2.13103		TP53	1.45299	0.86445	1.25604
CAPRIN2	1.22728	1.73218	2.12586		UBLCP1	1.19489	1.04587	1.2497
TWF2	1.06507	1.99251	2.12216		ARPC5L	1.3373	0.932671	1.24726
HPCAL1	1.0151	2.08725	2.11875		KRTCAP2	0.989045	1.25478	1.24103
TOR1AIP1	1.38846	1.52385	2.1158		SCFD1	0.993659	1.24806	1.24015
PLK1	1.12418	1.87652	2.10955		IGHA1	1.36733	0.906495	1.23947
PSMB9	1.17821	1.78687	2.10531		RREB1	1.29246	0.958991	1.23946
SMAP	1.42561	1.47182	2.09824		PSMD13	1.03094	1.19526	1.23224
EIF2S3	0.954427	2.17281	2.07379		SLC4A2	0.890238	1.36893	1.21867
AKAP8	0.883105	2.34059	2.06699		ZBTB11	0.78387	1.55425	1.21833
MYCBP2	1.17702	1.75554	2.06631		SNRPD3	0.677818	1.79089	1.2139
CDH2	1.27209	1.6211	2.06219		MRPS31	1.28391	0.944931	1.2132
S100A10	0.939381	2.18305	2.05071		KIF2C	0.916292	1.3214	1.21078
SPCS3	1.48163	1.38332	2.04956		PIP5K1A	0.741112	1.63284	1.21011
GDF15	1.39759	1.46235	2.04377		SSR4	1.25274	0.965914	1.21004
MRPS24	1.4784	1.38213	2.04334		HLA-A	0.903855	1.33785	1.20922
UPP1	1.29935	1.572	2.04258		BTF3	0.993421	1.21249	1.20451
TMX4	1.54155	1.32421	2.04133		NEXN	0.982855	1.21184	1.19106
UGGT1	1.2634	1.61504	2.04045		ACAA1	0.915287	1.29723	1.18734
CA13	1.27624	1.59795	2.03937		BCCIP	1.07308	1.10617	1.187
CRK	1.16432	1.75147	2.03927		EPHA2	0.711977	1.6662	1.1863
SUMO1	1.28531	1.57751	2.0276		SNU13	0.969749	1.21915	1.18227
STAU1	1.19745	1.69314	2.02745		CUSTOS	1.22276	0.964942	1.17989
KRT85	1.51065	1.34065	2.02526		KIF3B	1.20176	0.981567	1.17961
UBE2J1	1.51892	1.33131	2.02214		HSPA6	0.851244	1.38488	1.17887
NCAPD2	0.834377	2.42258	2.02134		MPZL1	0.750798	1.56621	1.17591
LIG1	0.987005	2.0422	2.01566		COPG1	1.08069	1.08437	1.17186
GATD3B	0.885542	2.27464	2.01429		SH3BP4	0.989776	1.18334	1.17124
PAICS	1.42369	1.40523	2.00062		FCF1	1.12425	1.03561	1.16428
SNCA	1.34509	1.48356	1.99553		PRDX5	1.07364	1.08436	1.16421
CPT2	1.32065	1.50454	1.98697		ELMO2	0.747172	1.557	1.16335
ZNF638	0.907976	2.18488	1.98382		NTPCR	1.27983	0.894389	1.14467
PRPF38A	1.52077	1.30063	1.97796		DAZAP1	1.213	0.936978	1.13655
AKR7A2	1.18727	1.66346	1.97497		NRDC	0.780627	1.45338	1.13455
SNX9	0.645633	3.05046	1.96948		ADSL	1.01602	1.11121	1.12902
EIF4E	0.678814	2.8988	1.96775		MRPL37	0.921946	1.21883	1.1237
CGN	1.23206	1.59687	1.96743		GNPDA1	1.10344	1.01728	1.1225
AP2A2	0.859185	2.27813	1.95734		ACACA	1.20447	0.931768	1.12229
CPSF7	0.765373	2.54184	1.94546		PSMD12	1.04804	1.06471	1.11586
PNKP	1.2597	1.54377	1.94468		DCAF13	0.810148	1.36997	1.10988
PRC1	1.4391	1.35085	1.94401		SNRNP40	1.07026	1.03536	1.1081
SURF4	1.63173	1.18964	1.94117		ZNF652	1.12332	0.983148	1.10439
UBTF	0.94941	2.03989	1.93669		CD3EAP	0.880363	1.25206	1.10227
SPECC1	1.01248	1.91075	1.9346		SLC20A1	0.968808	1.13111	1.09583
BAX	1.23097	1.55981	1.92009		AURKB	1.24542	0.879312	1.09511
PMEL	1.68082	1.1404	1.9168		MED22	0.986138	1.10982	1.09443
CPNE3	1.19136	1.60635	1.91374		NF2	1.16544	0.936573	1.09152
FKBP15	1.05139	1.80953	1.90252		DIMT1	0.986993	1.10513	1.09075
GSN	0.629462	3.01656	1.89881		HSPA12A	0.853535	1.27732	1.09024
RAB3GAP2	1.15217	1.64357	1.89367		SPR	0.964024	1.12989	1.08924
C8orf33	0.741927	2.54782	1.8903		MCM5	0.870379	1.24438	1.08308
DYNC1LI1	1.07409	1.75784	1.88808		RRP8	1.05276	1.02693	1.08111
SCO1	1.37372	1.36943	1.88121		DDX49	0.942472	1.14567	1.07976
MYH3	1.3521	1.38497	1.87262		WDR26	0.934843	1.15241	1.07732
DYNC1H1	1.42676	1.31204	1.87197		PMPCA	1.07979	0.99124	1.07033
POLR1A	1.32261	1.41167	1.8671		MCAM	0.788509	1.35731	1.07025
DDX60L	0.913572	2.04308	1.8665		PPIL3	0.829501	1.28347	1.06464
PIP4P2	1.64795	1.12084	1.84709		TMEM43	1.20745	0.881503	1.06437
REXO4	1.40103	1.31652	1.84449		NOL10	0.943253	1.12665	1.06271
SARS2	1.09868	1.67732	1.84283		SEH1L	0.617089	1.71392	1.05764
LZTS1	1.39638	1.31863	1.84132		AAK1	0.899482	1.16906	1.05155
ABCE1	1.42667	1.28175	1.82864		C5orf24	1.08675	0.967381	1.0513
COX20	1.13514	1.60958	1.8271		IK	1.59343	0.659687	1.05116
CKAP2L	0.682128	2.67205	1.82268		VIM	0.778247	1.3452	1.0469
PDCD11	1.11463	1.63151	1.81854		LXN	0.850175	1.22697	1.04314
TIAL1	1.368	1.31734	1.80212		CMTM3	0.944102	1.10401	1.0423
DPYSL5	0.980126	1.83444	1.79798		APC2	0.871035	1.19573	1.04152
P3H3	1.21833	1.4748	1.79679		EIF4E2	0.929442	1.11852	1.0396
PSIP1	0.857724	2.09432	1.79634		CBX8	0.96463	1.0688	1.031
GOLIM4	1.21127	1.4822	1.79534		PINX1	1.21235	0.849788	1.03024
TMEM159	1.26796	1.41453	1.79357		H2AFV	1.35931	0.757736	1.03
MAPRE2	1.09583	1.63639	1.79321		PPIL1	1.1893	0.852614	1.01402
STK3	1.46603	1.21651	1.78344		ATP6AP1	1.00625	1.00732	1.01361
ATP6V0A1	0.741491	2.3893	1.77165		MRPL39	1.10792	0.914316	1.01299
SDCBP	0.826726	2.12756	1.75891		LACRT	0.841345	1.19648	1.00665
NXN	1.27223	1.38085	1.75676		LLPH	1.1859	0.848303	1.006
HSPA14	1.31735	1.33091	1.75327		CAAP1	0.88033	1.14234	1.00564
CCDC50	0.788852	2.22002	1.75127		ARAP1	0.957367	1.04738	1.00273
TARS2	0.950888	1.83616	1.74598		PICALM	0.958244	1.04629	1.00261
LPP	0.986304	1.76902	1.7448		YARS2	1.04955	0.954734	1.00204
BTF3L4	1.09426	1.59226	1.74235		PRPF40A	1.2017	0.829395	0.996685
EIF5A	1.55418	1.12094	1.74215		USP42	0.916252	1.08698	0.995945
HSPA12A	0.993272	1.75356	1.74176		ABHD12	0.709598	1.40076	0.993974
TMPO	1.34639	1.29356	1.74163		CENPF	1.1323	0.874538	0.990244
ARFGEF1	1.28915	1.34882	1.73884		KIF1C	1.12175	0.87915	0.986188
TM9SF2	1.2023	1.4449	1.7372		THEM6	0.923265	1.06748	0.985569
NARS2	1.19218	1.4519	1.73093		RPS4Y1	1.38681	0.709942	0.984555
ZC3HAV1	0.807026	2.14254	1.72908		ATP2B4	1.21198	0.812344	0.984544
SHQ1	0.997011	1.73336	1.72817		YARS	1.16488	0.84446	0.983693
NDUFB4	0.803975	2.14665	1.72585		CDIPT	0.877708	1.1199	0.982948
ARPC5L	1.38975	1.23988	1.72312		ACTR5	0.891481	1.10248	0.982844
MRPS35	1.13155	1.52278	1.7231		RPL7L1	1.08517	0.902622	0.979498
LRCH2	1.28286	1.34317	1.7231		SMARCC2	0.977986	0.997216	0.975263
SPTY2D1	1.3705	1.25548	1.72064		NXN	0.793635	1.22468	0.971946
P4HA1	1.67974	1.02092	1.71488		HMGCS1	0.897613	1.08215	0.97135
NDUFS2	1.24511	1.36813	1.70347		SPCS2	0.991902	0.978406	0.970483
COPG1	0.947352	1.79788	1.70323		CALM3	1.10056	0.877285	0.965508
CEMIP2	1.11089	1.5304	1.7001		DNAJB2	0.892578	1.06925	0.95439
EPRS	1.04642	1.62352	1.69889		MRPL32	0.865626	1.10209	0.954002
C5orf24	1.34411	1.26134	1.69538		ACBD3	1.11972	0.850394	0.952206
NTN1	1.20255	1.40965	1.69518		HABP4	0.828471	1.14897	0.951884
RCC1	1.34576	1.25739	1.69214		MBD1	1.07607	0.884042	0.951292
DDX6	1.38627	1.21559	1.68514		GAS7	0.808547	1.17432	0.949494
MED16	1.36267	1.23286	1.67998		CNPY4	0.88513	1.07195	0.948812
ARCN1	0.654861	2.56147	1.6774		NOL9	1.11413	0.846642	0.943273
DNAJB1	0.898718	1.86451	1.67567		CEMIP2	0.79495	1.18337	0.940716
NIPSNAP1	0.745866	2.24466	1.67421		PLEKHO2	0.855331	1.09205	0.934061
NDUFA9	1.10499	1.51356	1.67247		NEFL	0.911257	1.02299	0.93221
ZNF771	1.37616	1.2145	1.67134		FAM120A	1.07149	0.869244	0.931388
KRT13	0.98446	1.69135	1.66506		SNRPF	1.35364	0.68641	0.929151
CSNK1D	0.83544	1.99283	1.66489		CPSF4	0.896889	1.02839	0.922355
NFRKB	1.20403	1.37249	1.65252		ATP6V1E1	0.898355	1.02511	0.920917
RBM34	0.911306	1.81217	1.65144		CBFB	0.782703	1.17362	0.918598
SFSWAP	1.35495	1.21872	1.6513		URM1	0.876113	1.04806	0.91822
ZNF622	0.647655	2.54722	1.64972		APEX1	0.759195	1.20918	0.918004
CTSC	1.37125	1.20135	1.64735		DTD1	0.52961	1.72834	0.915346
RCC2	1.4868	1.09893	1.63388		RAB34	1.34422	0.680139	0.914257
SLC7A5	1.20638	1.34934	1.62782		CHMP6	0.861352	1.06047	0.913434
LCP1	1.50436	1.08205	1.62779		RBM10	0.85473	1.05808	0.904373
HYPK	0.899096	1.80102	1.61929		SUGP2	1.04471	0.855191	0.893424
CSPG4	1.28961	1.25458	1.61792		OPTN	0.921299	0.968949	0.892691
CLEC2B	1.76044	0.918962	1.61778		CENPU	0.764581	1.16512	0.890831
UBA6	1.53176	1.05178	1.61108		GLB1	0.795996	1.11908	0.890783
FH	0.756304	2.1213	1.60435		TUBB3	0.765306	1.1614	0.888826
PRDX3	1.37835	1.16303	1.60306		NGDN	0.924928	0.958967	0.886975
MRPL24	1.32329	1.20958	1.60064		LSM14A	1.23957	0.713153	0.884007
CPD	1.26829	1.26058	1.59879		ALDOA	0.734161	1.19435	0.876845
CNDP2	1.10618	1.44471	1.59811		LRRC8A	0.914557	0.956579	0.874847
COPS2	1.11007	1.43851	1.59685		SLAIN2	1.10721	0.788432	0.872963
PSPC1	0.976065	1.6353	1.59616		EXOSC7	0.840905	1.03442	0.869849
EHMT1	1.00866	1.57992	1.5936		ARFIP1	0.660632	1.30804	0.864131
PLPBP	1.4037	1.13489	1.59305		FEN1	0.699011	1.22856	0.85878
EPHX1	0.971416	1.63444	1.58772		COA3	0.739997	1.15982	0.858265
L1CAM	1.18224	1.34187	1.58641		RIPK1	0.751571	1.14011	0.856876
NANS	0.826824	1.91761	1.58553		CDC73	1.04465	0.810718	0.84692
SERF2	1.40085	1.12699	1.57875		RAB23	1.26926	0.667242	0.846903
ZNF79	1.28513	1.21496	1.56138		SYNM	0.811231	1.04336	0.846407
GALE	1.21683	1.27855	1.55578		SRP68	1.18981	0.710736	0.845641
SYNJ2BP	0.887808	1.75087	1.55443		CLASP1	0.903769	0.93334	0.843524
CMTM3	1.12179	1.38244	1.55081		SDCBP	0.837434	1.00586	0.842344
CSE1L	0.792226	1.93649	1.53414		YIPF5	1.20371	0.692966	0.834129
BBX	1.36846	1.11743	1.52916		KRR1	0.892717	0.930877	0.83101
HK1	1.29148	1.17982	1.52372		TASOR	0.648667	1.27677	0.828201
EPN2	1.78175	0.855107	1.52358		YWHAH	1.29304	0.640239	0.827856
MIOS	1.23216	1.23084	1.51659		ZBTB7A	1.00078	0.826993	0.827635
DICER1	1.00024	1.50728	1.50764		TIMM50	0.729945	1.13083	0.825444
TRIM26	1.04712	1.42884	1.49617		CAPZA2	1.11968	0.735614	0.823652
ATP5F1D	1.37278	1.08832	1.49402		ABCA1	1.10956	0.741796	0.82307
DNAAF5	0.681051	2.19278	1.49339		ATP5F1A	0.411704	1.99869	0.82287
KIF23	1.32353	1.12322	1.48662		NSMCE2	0.646362	1.25471	0.810996
ZNF346	1.6715	0.886124	1.48116		TOMM34	0.912217	0.884031	0.806428
IFITM2	0.977212	1.51335	1.47886		TFB1M	0.95703	0.83136	0.795636
PLIN2	0.974212	1.5161	1.477		GSN	0.853936	0.931163	0.795153
TARBP2	1.15774	1.2726	1.47334		CCT4	0.688911	1.15404	0.795032
DPF2	1.1375	1.29243	1.47014		FKBP3	0.498094	1.59333	0.793631
PRAME	1.37274	1.06992	1.46873		CHD8	1.17949	0.672476	0.793181
USP42	1.19985	1.21887	1.46247		LAMTOR2	0.899555	0.881281	0.792761
ITCH	1.11845	1.30164	1.45582		GTF2F1	1.11893	0.70604	0.790008
MAPKAPK3	0.94602	1.53508	1.45222		SFPQ	0.707509	1.11431	0.788385
WDR61	1.09614	1.32472	1.45207		GNA13	0.685325	1.1487	0.787234
PCK2	0.891743	1.6273	1.45114		MARS	0.821336	0.956307	0.785449
NPM1	0.81759	1.77323	1.44978		IMMT	0.514924	1.51482	0.780017
ACAD11	1.21177	1.1964	1.44976		TMEM41B	1.03395	0.752216	0.777754
KRT75	1.07806	1.34396	1.44887		ZSCAN25	0.73671	1.05479	0.777078
ERMP1	1.05571	1.36855	1.44479		PLCB3	0.810152	0.953962	0.772854
DHCR24	1.16605	1.23641	1.44171		IMPDH2	0.585441	1.31513	0.769932
UQCRC2	1.34266	1.07356	1.44142		SMAP2	0.685067	1.11814	0.765999
THOC6	1.19952	1.19342	1.43154		PEBP1	1.05866	0.722036	0.764388
RIPK1	0.919419	1.55431	1.42906		BBX	0.690187	1.10494	0.762613
PRKAR2B	0.935515	1.5238	1.42554		EHMT1	0.721543	1.05253	0.759447
NLE1	1.16291	1.22308	1.42234		NIPBL	0.675008	1.11252	0.75096
MRPS26	1.20558	1.17853	1.42081		RRM1	0.906112	0.822353	0.745145
CCPG1	1.2046	1.17535	1.41583		USP8	1.09204	0.680772	0.743428
HAUS6	1.42984	0.986399	1.41039		CAPRIN1	0.794756	0.933182	0.741653
MRPL32	0.993317	1.41592	1.40645		EXOSC2	0.694807	1.06451	0.739626
SIGMAR1	0.991819	1.41639	1.40481		IPO8	0.361839	2.03263	0.735487
SKIV2L	1.31981	1.0639	1.40414		ATG9A	0.872751	0.841674	0.734572
LYPLA1	1.18021	1.18408	1.39746		CTHRC1	0.883587	0.830227	0.733578
CIAPIN1	1.0409	1.34046	1.39529		PURA	0.640512	1.1447	0.733197
CTTN	1.19939	1.16291	1.39478		CDC42EP4	0.874372	0.829321	0.725135
NCEH1	0.955133	1.45989	1.39439		CTNNB1	0.695303	1.04016	0.723223
RPS17	0.718109	1.94001	1.39314		SNTB2	0.703284	1.0241	0.720235
SPEN	1.05901	1.31297	1.39045		MRPS25	0.945795	0.760951	0.719703
GNAO1	1.02098	1.3569	1.38536		AATF	0.874259	0.820526	0.717352
ALDH16A1	0.994302	1.39278	1.38484		NUCB2	0.652694	1.09392	0.713994
RAD21	1.27918	1.08104	1.38285		PITRM1	0.752523	0.945698	0.71166
CHD1L	1.03191	1.34	1.38276		PLD3	0.527888	1.34766	0.711412
LAMTOR1	1.26491	1.09265	1.38211		PRKRIP1	1.08923	0.65033	0.708361
ZNF512	0.819956	1.68238	1.37948		NCAPH	0.544109	1.2917	0.702827
HIST1H1B	1.4267	0.966489	1.37889		CELF1	0.648496	1.07952	0.700065
SBDS	1.35138	1.01544	1.37225		NPTN	0.800071	0.874271	0.699479
CORO2B	1.17729	1.16542	1.37203		DHRS7	0.605479	1.15351	0.698428
CD70	1.28269	1.06906	1.37127		GTF3C3	0.856092	0.814539	0.697321
PLCB3	1.4009	0.97469	1.36544		DLGAP5	0.861955	0.805971	0.694711
WDR81	0.928766	1.453	1.34949		MAP2	1.49729	0.460427	0.689392
MYH11	1.39019	0.970266	1.34885		HELZ	0.724038	0.950899	0.688487
ARSA	0.946518	1.42466	1.34847		TNS1	1.13017	0.609024	0.688299
ELOVL1	1.20652	1.11388	1.34392		ERAL1	0.976093	0.703805	0.686979
RPS3	0.769966	1.74464	1.34332		MLPH	0.81897	0.838256	0.686507
RFC3	0.849038	1.57566	1.33779		RRP12	0.555449	1.22973	0.683053
FAM207A	1.12057	1.19185	1.33554		SNRPG	0.759364	0.899275	0.682876
ATG3	0.957867	1.39274	1.33406		RUNX1	0.858275	0.792253	0.679971
RRAGB	1.00371	1.32872	1.33364		PAXX	0.674891	1.00639	0.679202
SREK1	0.647502	2.04809	1.32614		GPX4	0.922331	0.732329	0.675449
HIBCH	0.854854	1.54931	1.32443		STRN	1.0975	0.611085	0.670669
FRMD4A	1.22135	1.08126	1.3206		YME1L1	0.486645	1.37639	0.669814
DHRS7B	0.988808	1.33549	1.32054		CARHSP1	1.1423	0.584947	0.668187
CSNK2A1	0.716178	1.84337	1.32018		TRAM1	0.927774	0.718359	0.666475
MRPL12	1.13327	1.1622	1.3171		MAGED2	1.04759	0.634939	0.665158
EIF3L	0.811443	1.62152	1.31577		KRT78	0.723744	0.911073	0.659384
NUSAP1	0.805755	1.62828	1.312		LCP1	0.879404	0.748368	0.658118
UBQLN2	1.02779	1.27648	1.31195		RNASEH1	0.671041	0.976437	0.65523
PTMS	0.639864	2.03788	1.30397		ERLIN1	1.05399	0.619213	0.652644
SERPINB1	1.13456	1.14784	1.30229		HACD3	0.783775	0.832216	0.65227
MTA1	0.985922	1.31041	1.29196		TRIM24	0.883746	0.732102	0.646992
CGAS	1.11354	1.1591	1.2907		PRKCI	0.578245	1.10641	0.639777
RPF1	1.09574	1.17675	1.28941		PPP1CB	1.03068	0.618944	0.637935
ISG20L2	0.94369	1.36306	1.28631		HNRNPDL	0.787145	0.80688	0.635132
APIP	0.873649	1.47057	1.28476		CRNKL1	0.662318	0.958645	0.634928
CNPY3	0.932829	1.37122	1.27912		CNPY2	0.782037	0.810227	0.633627
SH3BP4	1.25327	1.01579	1.27306		PSME1	0.759773	0.823027	0.625314
PIP4K2A	0.922819	1.37941	1.27294		PRKRA	0.945613	0.660081	0.624181
TMEM106B	1.24173	1.02455	1.27222		TUBB	0.386069	1.61369	0.622997
RRP8	0.483412	2.6196	1.26635		RCN1	0.629376	0.98736	0.62142
POFUT1	0.83735	1.50264	1.25823		MED11	0.70305	0.882938	0.620749
RAB3GAP1	0.876542	1.43	1.25346		RAD50	0.784589	0.787712	0.61803
LMAN1	0.937892	1.33135	1.24866		XPO5	0.970247	0.630761	0.611994
EIF3F	0.834708	1.49537	1.2482		CDC42EP1	0.570638	1.07241	0.611956
JPT1	0.914233	1.36414	1.24714		NACA	0.517669	1.18108	0.61141
GOLGA3	0.90074	1.3834	1.24609		TES	0.700879	0.871777	0.611011
LYPLA2	0.936761	1.32891	1.24487		WDR74	0.987821	0.618405	0.610873
UBXN4	1.35518	0.917534	1.24342		COASY	0.796962	0.74991	0.59765
CCT4	0.670109	1.85242	1.24133		SCCPDH	0.872894	0.679127	0.592806
SLC39A7	1.08508	1.14348	1.24077		OSBPL6	0.933982	0.630698	0.58906
UCHL5	1.01163	1.22528	1.23954		ANXA11	0.783423	0.751585	0.588809
ELOA	1.18708	1.03759	1.23171		NDUFS7	0.706617	0.828545	0.585464
HMGN2	0.810795	1.50674	1.22166		CALD1	0.736538	0.794196	0.584956
PLPP3	0.891197	1.3704	1.2213		CIAO2B	0.841374	0.690656	0.5811
CETN3	0.974471	1.25197	1.22001		UCHL5	0.809036	0.718102	0.58097
EXOC8	0.779517	1.56317	1.21851		OSBPL10	0.824488	0.704048	0.580479
SPCS2	1.10421	1.10026	1.21492		CCPG1	0.839569	0.690406	0.579643
RTN1	0.948762	1.28013	1.21454		GOLGB1	0.921634	0.614681	0.566511
HAT1	0.911749	1.32749	1.21034		EIF3L	0.664086	0.849894	0.564402
PGM1	0.840333	1.44005	1.21012		SIRPA	0.68135	0.823939	0.561391
YTHDF1	0.732168	1.64992	1.20801		LAMB1	0.91948	0.60682	0.557959
LPCAT1	1.15196	1.0432	1.20173		ZNF598	0.711953	0.780395	0.555605
MDC1	1.0149	1.18387	1.20151		PRKAR2B	0.597511	0.928277	0.554656
FKBP14	0.952499	1.25894	1.19914		GTF3C5	0.506601	1.09404	0.554242
ZNF512B	1.14776	1.0439	1.19815		KPNA2	1.06494	0.519636	0.553379
SMARCA5	0.716515	1.67188	1.19792		ADI1	0.534557	1.03506	0.553301
NSUN2	1.08571	1.09666	1.19066		ERMP1	0.59008	0.937527	0.553216
AAMP	0.97249	1.22392	1.19025		SART3	0.679755	0.812896	0.55257
NHLRC2	0.927546	1.28255	1.18962		ANGPTL2	0.652838	0.844628	0.551405
KIFC1	1.25409	0.945055	1.18518		SHMT2	0.769376	0.712701	0.548335
HSPA4L	0.880627	1.34464	1.18413		RPL27	0.486013	1.1144	0.541615
CELF1	1.0422	1.13186	1.17962		RTN1	0.634088	0.8515	0.539926
IPO8	0.504093	2.33636	1.17774		CSNK2A1	0.888434	0.606901	0.539191
PSME4	0.813111	1.44281	1.17316		SECISBP2L	0.765571	0.702801	0.538044
FABP3	1.3878	0.843765	1.17098		FAM98B	0.756046	0.711022	0.537566
HNRNPA1	0.594896	1.96772	1.17059		NDUFA13	0.994093	0.540625	0.537431
G3BP1	0.60147	1.94259	1.16841		DFFA	0.681763	0.788084	0.537287
CHMP6	0.948516	1.23	1.16667		HLTF	0.598477	0.892876	0.534366
RAP2A	0.815784	1.42687	1.16402		DDAH2	0.643898	0.829471	0.534095
DDT	1.00124	1.16011	1.16155		ABI2	0.975443	0.547104	0.533669
ARPC1B	0.557889	2.07067	1.15521		HAX1	0.600222	0.885886	0.531729
NUP205	0.852093	1.33663	1.13894		ALKBH5	0.824482	0.638916	0.526775
S100A4	0.882486	1.28654	1.13536		VAMP2	0.556463	0.939493	0.522793
ARL8B	1.09989	1.02862	1.13138		HSPA4L	0.51552	1.01147	0.521431
ME2	1.17217	0.964398	1.13044		MAP7	0.571577	0.911666	0.521087
SMARCB1	0.701875	1.58726	1.11406		RCN3	0.602933	0.849891	0.512428
ACTN2	0.732937	1.51585	1.11103		JADE2	0.508806	1.00634	0.51203
PPME1	0.855955	1.2927	1.10649		AP2A1	0.741275	0.689164	0.51086
PIMREG	1.14441	0.963901	1.1031		NSMCE3	0.634357	0.798519	0.506546
FLNA	0.748349	1.46395	1.09555		UBE3C	0.807157	0.627186	0.506238
POR	0.89567	1.21939	1.09217		SERPINB6	0.721178	0.700924	0.505491
ZC3H11A	0.929338	1.17439	1.0914		AASDHPPT	0.698254	0.71434	0.498791
MTRR	0.757272	1.44105	1.09127		WIZ	0.747119	0.66622	0.497746
CHAMP1	0.768058	1.41763	1.08882		RBP4	0.637084	0.780326	0.497133
CAAP1	0.778643	1.39807	1.0886		HIRA	0.454648	1.08058	0.491285
DHRS2	0.701274	1.55229	1.08858		PPP5C	0.599751	0.817432	0.490255
TRABD	1.31863	0.82099	1.08258		LARP7	0.424569	1.15147	0.48888
PRPF8	0.838442	1.29096	1.08239		MT-CO2	0.812642	0.60032	0.487845
MRC2	1.03271	1.04748	1.08174		PRMT5	1.00164	0.486495	0.487292
NRP1	1.24728	0.863321	1.0768		PTPN23	0.370896	1.30723	0.484844
GPX4	0.882393	1.21726	1.0741		EIF1AD	0.759088	0.631025	0.479003
CYP51A1	0.905948	1.18328	1.07199		PUM1	0.58679	0.814279	0.477811
SEC24B	0.785559	1.36185	1.06982		XRCC1	0.834935	0.571851	0.477458
TTN	0.87821	1.21597	1.06787		FABP7	0.60458	0.787097	0.475863
PINX1	0.993772	1.07282	1.06614		MED13L	0.491034	0.967026	0.474843
L2HGDH	0.748487	1.41937	1.06238		GOSR2	0.587416	0.80612	0.473528
TRAPPC3	1.2267	0.863618	1.0594		GAB2	0.751758	0.627685	0.471867
COASY	1.12897	0.935215	1.05583		STUB1	0.766491	0.61483	0.471262
HNRNPF	0.641485	1.63468	1.04862		ELOVL1	0.506009	0.927048	0.469094
MYH1	0.901895	1.16142	1.04748		MED13	0.822015	0.560308	0.460581
LRRC59	0.827668	1.26512	1.0471		BZW2	0.43585	1.05534	0.459969
HIST2H2AA3	1.21076	0.862364	1.04411		PPHLN1	0.841647	0.546437	0.459907
RNF20	1.45074	0.719067	1.04318		HNRNPAB	0.466188	0.984109	0.458779
C19orf53	0.946512	1.10031	1.04146		PCNA	0.736365	0.620405	0.456844
STAU2	0.971936	1.06897	1.03897		TIPRL	0.515021	0.884144	0.455353
DNM2	1.15795	0.895882	1.03739		WBP11	0.779478	0.57777	0.450359
CD97	1.12872	0.91908	1.03738		MRPL1	0.4336	1.03449	0.448555
PPT2	1.17976	0.872206	1.02899		TMEM214	0.84703	0.528323	0.447506
MYO6	0.801688	1.27606	1.023		MTCL1	0.586557	0.761722	0.446793
XPC	0.806795	1.26568	1.02114		MAP3K7	0.546306	0.817323	0.446508
AKAP2	1.10412	0.92033	1.01616		CORO1B	0.913891	0.487879	0.445868
MAP4	1.26734	0.801211	1.01541		MAPRE2	0.758519	0.586579	0.444931
STOM	0.808418	1.25529	1.0148		ZMPSTE24	0.763207	0.579985	0.442648
MRPL16	0.641478	1.58105	1.01421		TAOK2	0.68056	0.644348	0.438518
AMPD2	1.14463	0.885939	1.01408		ZSWIM6	0.769691	0.56963	0.438439
ELAC2	0.770356	1.31607	1.01384		PWP1	0.612141	0.711721	0.435674
DKC1	0.78383	1.29332	1.01374		POLR2G	0.465777	0.934417	0.43523
SMAD4	1.05206	0.959445	1.00939		DUSP3	0.352984	1.22937	0.433949
CENPA	0.732854	1.37241	1.00578		HMMR	0.429798	1.00202	0.430665
IGKV1-17	0.772157	1.29988	1.00371		MTX1	0.512574	0.834794	0.427894
NOC3L	0.861774	1.15528	0.995593		DHCR7	0.6137	0.695867	0.427054
EPPK1	1.12817	0.882279	0.995364		EIF4A3	0.630722	0.676022	0.426382
GCN1	1.06464	0.934516	0.994922		MORF4L1	0.394382	1.07336	0.423312
ANXA6	1.20948	0.821895	0.994063		MED6	0.739374	0.568567	0.420384
OPTN	1.21817	0.81471	0.992456		ITPR3	0.763474	0.548366	0.418663
PCNP	0.861677	1.15163	0.992333		RPS27A	0.517669	0.80315	0.415765
ATG9A	1.04389	0.950183	0.991889		TTLL12	0.847475	0.487483	0.41313
MCMBP	0.872804	1.13482	0.990478		ARFIP2	0.395344	1.04179	0.411865
PDXK	0.874228	1.13248	0.990042		ACSL3	0.620764	0.65686	0.407755
DHX9	0.644129	1.53439	0.988344		AP2M1	0.470173	0.858242	0.403522
PSMD2	0.494704	1.99576	0.987309		CKMT1A	0.795408	0.498343	0.396386
ZCCHC3	1.1563	0.849818	0.982648		HNRNPL	0.590078	0.665042	0.392427
HSP90AA2P	1.32424	0.73407	0.972082		ROCK1	0.425326	0.922073	0.392182
BCKDK	1.05239	0.917104	0.96515		SLC27A3	0.375966	1.04092	0.391352
NCL	0.514415	1.87472	0.964386		PLK1	0.409643	0.954951	0.391189
OGT	0.763421	1.26048	0.962274		SNX1	0.736754	0.530304	0.390704
NCAPG	0.694551	1.38224	0.960036		PDLIM7	0.605661	0.64451	0.390355
THEM6	1.10325	0.869523	0.959301		CD2AP	0.693528	0.562645	0.39021
COL13A1	1.03499	0.922814	0.955107		GSE1	0.68108	0.571811	0.389449
TCF20	1.10662	0.861831	0.95372		STX12	0.487657	0.789489	0.385
FLNB	0.690941	1.3649	0.943063		MYO1E	0.454737	0.842701	0.383208
MCM5	0.37747	2.48653	0.938589		SLC12A2	0.454586	0.836424	0.380227
ACTB	0.656581	1.42658	0.936667		CORO1C	0.778255	0.48837	0.380077
DHCR7	1.18689	0.788795	0.936213		MORF4L2	0.762755	0.495069	0.377617
MTPN	0.750375	1.24179	0.931807		ZNF771	0.698381	0.539093	0.376492
GAB2	1.02942	0.903798	0.930386		XP32	0.835356	0.448233	0.374434
SEC23A	0.656404	1.41504	0.928835		SEC63	0.661987	0.563461	0.373004
EZH2	0.964933	0.962444	0.928693		CAVIN1	0.903536	0.409443	0.369946
ATP5PD	1.01793	0.905107	0.921333		TMEM109	0.761451	0.477501	0.363593
RBM3	0.6676	1.37206	0.91599		DDX42	0.382553	0.948249	0.362756
YKT6	0.698303	1.30884	0.913964		PNP	0.550678	0.657922	0.362303
MMTAG2	0.932879	0.975906	0.910402		GTF2H4	0.469831	0.754691	0.354577
RPL26	0.460728	1.96721	0.90635		PRDX3	0.435861	0.811852	0.353855
NDUFS6	1.05871	0.855267	0.905483		NONO	0.54622	0.635112	0.346911
RPL27	0.646606	1.39989	0.905177		ABLIM3	0.671849	0.515954	0.346643
MTAP	1.21081	0.747441	0.905011		DHX37	0.552268	0.6271	0.346327
SFXN1	0.601129	1.49914	0.901175		ATP6V1H	0.521367	0.657999	0.343059
CWC15	0.898717	1.00225	0.900739		AFG3L2	0.596807	0.574465	0.342845
POLR2H	0.883328	1.01276	0.894602		DDB1	0.621636	0.550091	0.341957
NOP9	1.09065	0.817712	0.891837		MELTF	0.468809	0.728468	0.341513
GADD45GIP1	0.442815	2.00261	0.886788		MYL10	0.869852	0.389574	0.338872
PSMD3	1.39015	0.63781	0.886649		BMI1	0.607428	0.555093	0.337179
TBL3	0.988896	0.895927	0.885979		UBN1	0.342726	0.982173	0.336616
NOL9	0.968615	0.913528	0.884857		KIF4A	0.589368	0.570958	0.336504
ELMO2	0.810975	1.08774	0.882133		PPP4R2	0.421898	0.795072	0.335439
FAM50A	0.999079	0.8732	0.872395		CDYL	0.368875	0.909016	0.335313
NSMCE2	0.754646	1.15569	0.872137		CSDE1	0.532905	0.626029	0.333614
PNISR	0.949778	0.917487	0.871409		VAMP7	0.818966	0.405324	0.331946
RAB21	1.11187	0.783129	0.870739		TEX10	0.601397	0.550721	0.331202
NIBAN2	0.525044	1.65559	0.86926		RDH11	0.538273	0.614214	0.330615
SLC3A2	0.378536	2.27649	0.861733		CAD	0.81692	0.403474	0.329606
XPNPEP1	1.08723	0.787202	0.855869		ANKRD11	0.806011	0.405325	0.326696
UBA3	0.657735	1.29349	0.850771		SOGA1	0.933737	0.346667	0.323696
CTDSPL2	0.85329	0.996316	0.850147		ISY1	0.372036	0.858329	0.319329
CIRBP	0.761977	1.1138	0.848687		UBAC2	0.581797	0.544452	0.31676
VAT1L	0.639014	1.32291	0.845357		ANKFY1	0.513313	0.608416	0.312308
GRPEL1	0.738498	1.14425	0.845026		PRR11	0.665803	0.467162	0.311038
GRB2	0.811956	1.03421	0.839732		IPO4	0.576442	0.53	0.305515
TSFM	0.958565	0.874562	0.838325		AHNAK	0.583891	0.521166	0.304304
DNAJB11	0.864312	0.967279	0.836031		RTF2	0.588094	0.513853	0.302194
EMD	0.731884	1.14066	0.834828		ARF3	0.791171	0.379929	0.300588
TMEM205	0.751966	1.10699	0.832415		SLC25A11	0.313436	0.954943	0.299313
UQCRFS1	1.02709	0.801886	0.823605		NAP1L4	0.724569	0.41248	0.298871
SRA1	0.68158	1.20174	0.81908		DDX23	0.558553	0.528476	0.295182
CORO7	0.98871	0.827942	0.818595		NUDCD3	0.504518	0.570766	0.287962
VMA21	0.956616	0.851675	0.814725		FOXK1	0.43721	0.656547	0.287049
SEC61B	1.00318	0.810175	0.812753		TRAPPC3	0.557108	0.512554	0.285548
CPNE1	0.74854	1.08462	0.811879		NME4	0.620668	0.460007	0.285511
MICAL3	1.00865	0.804176	0.811136		ASPH	0.447013	0.638452	0.285396
TRAM1	1.00717	0.798647	0.804371		SEPTIN2	0.498218	0.570804	0.284385
ZSWIM6	1.11509	0.718731	0.801452		HSPA5	0.298298	0.946617	0.282374
RPS6KA5	0.965452	0.828317	0.799701		APOBEC3B	0.578096	0.487368	0.281746
NT5DC1	0.595736	1.32874	0.79158		RCC1	0.345277	0.815807	0.281679
LACRT	0.473103	1.67168	0.790877		THYN1	0.576689	0.487025	0.280862
CAST	0.647383	1.21827	0.788689		PPIB	0.506895	0.552555	0.280087
ZMPSTE24	0.816427	0.964565	0.787498		CBX1	0.613552	0.456485	0.280077
FEN1	0.901911	0.871749	0.78624		POLR2C	0.355772	0.76735	0.273002
EDF1	0.632773	1.24141	0.78553		LCN1	0.457666	0.596226	0.272872
ARHGAP1	0.638211	1.23012	0.785073		SCAF8	0.304935	0.871003	0.2656
HELZ2	0.748866	1.04705	0.784103		PRKCSH	0.653737	0.404616	0.264513
NSMCE3	0.778892	1.00621	0.783731		TARS2	0.489899	0.538992	0.264052
BCAS2	0.617382	1.26709	0.782278		SEC61A1	0.475237	0.552921	0.262768
PAK2	0.557705	1.40209	0.781954		SNRNP200	0.611173	0.425098	0.259809
GNAI2	0.464642	1.6794	0.780318		S100A9	0.680426	0.377216	0.256667
PTGES2	0.574966	1.35311	0.77799		PPP1R10	0.53013	0.479838	0.254376
SEC23IP	0.378363	2.05068	0.775902		NNT	0.607646	0.414898	0.252111
PHF6	0.741345	1.04599	0.775438		CST3	0.457553	0.542295	0.248129
HACD3	0.933551	0.826861	0.771917		MPO	0.411513	0.599622	0.246752
UBE2T	0.59113	1.30365	0.770626		LRRC59	0.496641	0.495037	0.245856
INTS3	1.03403	0.740176	0.765364		BRD9	0.4406	0.554491	0.244309
TOP2B	0.774308	0.988395	0.765322		TCAF1	0.429709	0.565889	0.243168
KRT10	0.725084	1.05107	0.762116		APOL2	0.501457	0.484899	0.243156
TPT1	0.487277	1.56371	0.76196		EXOC4	0.279905	0.855934	0.23958
ATP1A1	0.43107	1.76533	0.760981		SUCLA2	0.329729	0.721115	0.237773
TIMM44	0.671555	1.1312	0.759661		SNX8	0.505013	0.461859	0.233245
KRTCAP2	0.697497	1.08851	0.759231		COPS8	0.349823	0.665078	0.23266
AFDN	0.613605	1.23216	0.756058		POM121C	0.636126	0.365284	0.232367
CKAP5	1.1705	0.645532	0.755597		URI1	0.372477	0.622212	0.23176
EIF6	0.516797	1.46099	0.755035		SDC2	0.677015	0.340005	0.230188
TAX1BP1	0.6283	1.1984	0.752953		IGFBP5	0.693346	0.331656	0.229953
PANK4	1.03616	0.726623	0.752897		CGGBP1	0.404701	0.565939	0.229036
VAT1	0.483705	1.55255	0.750974		VPS4B	0.71721	0.313251	0.224667
CISD2	0.595217	1.26134	0.750773		CCDC6	0.289177	0.772489	0.223386
PRMT5	0.615765	1.21794	0.749964		MAGI1	0.631958	0.35044	0.221463
BUD13	0.835866	0.894569	0.74774		SNRPD1	0.348742	0.632609	0.220617
CKS1B	0.539762	1.38109	0.745459		PRDM2	0.283083	0.77759	0.220122
ZNF652	0.542944	1.36422	0.740694		YWHAQ	0.609684	0.359665	0.219282
UAP1	0.958859	0.770042	0.738362		TOP2B	0.473282	0.462684	0.21898
WDR46	0.89941	0.816965	0.734787		FDXR	0.445458	0.470395	0.209541
MYH7	0.621139	1.17876	0.732172		SUZ12	0.478278	0.436627	0.208829
UHRF2	0.554923	1.31598	0.730269		UBE2R2	0.485673	0.427919	0.207829
PEBP1	0.579621	1.25838	0.729384		SPART	0.482584	0.427782	0.206441
SSR3	0.503011	1.44719	0.727951		SLC25A32	0.432356	0.476541	0.206035
CLTB	0.552329	1.30851	0.722727		ANKZF1	0.493069	0.41692	0.20557
CHMP4B	0.857796	0.837778	0.718642		PAK2	0.294302	0.692655	0.20385
CWF19L2	0.764791	0.939292	0.718362		CUL2	0.304302	0.661377	0.201258
ATP6V1B2	0.623147	1.15218	0.717975		ITGA5	0.332705	0.599115	0.199329
RELA	0.798585	0.893559	0.713583		MTHFD1L	0.258296	0.770314	0.198969
MRPL33	0.402878	1.76024	0.709163		HNRNPM	0.388336	0.507435	0.197055
MPG	0.506935	1.39635	0.707862		ACO1	0.550878	0.357393	0.19688
STT3A	0.819151	0.863058	0.706975		NARS2	0.492558	0.395974	0.19504
SEC13	0.992244	0.709932	0.704426		DDX41	0.46105	0.422537	0.194811
MRPL41	1.09084	0.642606	0.700983		RAB3GAP1	0.500379	0.385346	0.192819
PRCC	0.564982	1.23968	0.700397		TM9SF2	0.377299	0.50815	0.191724
GGA1	0.854104	0.819281	0.699751		ANXA2	0.429319	0.443465	0.190388
SMAP2	1.00163	0.693707	0.694835		SLC4A1AP	0.421943	0.45094	0.190271
EBP	0.947102	0.732544	0.693794		SEC23B	0.461445	0.412336	0.190271
CTPS1	0.832607	0.833123	0.693664		CDC27	0.442396	0.421616	0.186522
TUBG1	0.574847	1.19956	0.689563		ACTBL2	0.439159	0.423092	0.185805
SLC20A1	0.609375	1.126	0.686153		CRLF3	0.500245	0.370874	0.185528
GAPDHS	0.599725	1.14083	0.684182		MBOAT7	0.539044	0.343015	0.1849
PLEKHA4	0.808403	0.845575	0.683565		EHD3	0.487314	0.375003	0.182744
UCK2	0.712539	0.955367	0.680736		CCT8	0.35604	0.512173	0.182354
GNG12	0.857073	0.790585	0.677589		SLC2A1	0.424216	0.4273	0.181267
CUL2	0.563276	1.19609	0.673727		SRPRA	0.296968	0.610082	0.181175
RAB18	0.884954	0.761119	0.673555		TPD52	0.30008	0.593439	0.178079
MYO1B	0.745079	0.901985	0.67205		CSTF2	0.322113	0.548563	0.176699
NDUFC2	0.910503	0.734967	0.669189		CPSF3	0.549159	0.320487	0.175998
STK26	0.74103	0.896704	0.664485		TUBB4A	0.580203	0.303169	0.1759
MRPL11	0.927861	0.715712	0.664081		SEC11B	0.398855	0.437571	0.174527
SCFD1	0.534692	1.23892	0.662441		NCSTN	0.418216	0.416619	0.174237
PAAF1	0.760988	0.869226	0.66147		KRT18	0.552283	0.31454	0.173715
CAND1	0.756701	0.869796	0.658176		PSIP1	0.536778	0.323604	0.173703
PAWR	0.608476	1.07011	0.651136		MED29	0.569807	0.291849	0.166298
API5	0.711335	0.91278	0.649292		ARID1A	0.440289	0.374627	0.164944
TRMT6	0.722196	0.889922	0.642698		EML4	0.417885	0.393865	0.16459
NAV1	0.676158	0.949489	0.642004		KRT23	0.279059	0.586372	0.163632
CCNK	0.91604	0.700112	0.64133		PDCD6	0.514883	0.316574	0.162999
TIPRL	0.555251	1.1521	0.639705		KPNB1	0.391941	0.415182	0.162727
DDX52	0.759723	0.830296	0.630795		VGF	0.315572	0.506531	0.159847
SLIRP	0.696929	0.900068	0.627283		IGF2R	0.291759	0.547723	0.159803
MRPL38	0.881102	0.707669	0.623529		TXNDC17	0.448569	0.351515	0.157679
ANP32E	0.909294	0.683473	0.621478		ERGIC1	0.357366	0.438925	0.156857
GALNT7	0.599205	1.03338	0.619208		TAF7	0.358803	0.434885	0.156038
ARID1A	0.468874	1.31148	0.614919		MED24	0.381153	0.406275	0.154853
DDX28	0.39811	1.54331	0.614408		NAV1	0.41579	0.368909	0.153389
SF3B1	0.570976	1.07569	0.61419		NUDCD1	0.451453	0.336032	0.151703
DNAJC21	0.757575	0.805169	0.609975		FLNC	0.536339	0.282417	0.151471
ITGA5	0.557636	1.091	0.608383		CSTF1	0.240271	0.630258	0.151433
MELTF	0.436319	1.39398	0.608219		DPF2	0.437459	0.342649	0.149895
BAG3	0.355159	1.712	0.608031		PMPCB	0.550685	0.271229	0.149362
MVB12A	0.871702	0.696167	0.60685		EIF3H	0.49019	0.304009	0.149022
EEF1G	0.657704	0.916097	0.602521		SORT1	0.467321	0.318368	0.14878
UBN1	0.871349	0.684722	0.596632		C11orf68	0.286974	0.51636	0.148182
HNRNPH3	0.60529	0.985432	0.596472		PSAT1	0.558853	0.259936	0.145266
GSK3B	0.814521	0.724073	0.589773		LUC7L3	0.433421	0.333997	0.144761
IPO5	0.672409	0.874521	0.588036		IARS	0.373731	0.383746	0.143418
DYRK1A	0.786728	0.743712	0.585099		SLC16A3	0.426827	0.335118	0.143037
SHPK	0.825941	0.706893	0.583852		ISG15	0.346467	0.400531	0.138771
RPLP2	0.626502	0.926502	0.580455		GATB	0.440193	0.314159	0.138291
PEX14	0.515913	1.12497	0.580384		PIMREG	0.457223	0.30087	0.137565
ARPC2	0.698955	0.828918	0.579376		EIF2S3	0.3485	0.387445	0.135025
CDK9	0.583245	0.987593	0.576008		DARS	0.283357	0.472534	0.133896
YIF1B	0.63795	0.901912	0.575375		MEPCE	0.35944	0.371222	0.133432
BRD2	0.770936	0.743341	0.573068		OGA	0.451357	0.295454	0.133355
RAB34	0.933139	0.610537	0.569716		PYCR1	0.311466	0.425204	0.132436
GLUL	0.823474	0.685964	0.564873		SMS	0.424132	0.309496	0.131267
FAM91A1	0.812743	0.693389	0.563547		DHX8	0.361	0.359615	0.129821
CAPN1	0.428695	1.31069	0.561886		AGPAT5	0.430061	0.299442	0.128778
DNAJC3	0.84453	0.661815	0.558923		GEMIN5	0.292429	0.426223	0.12464
FXR2	0.639168	0.871461	0.55701		AQR	0.416876	0.297722	0.124113
HDLBP	0.447229	1.23948	0.554333		ZSCAN5B	0.31946	0.38011	0.12143
CLUH	0.456089	1.21145	0.552527		MCCC2	0.338059	0.359017	0.121369
VAMP7	0.810024	0.678898	0.549923		IGHG1	0.42551	0.278269	0.118407
KHSRP	0.556504	0.983104	0.547101		PRCC	0.430477	0.274895	0.118336
HSPA2	0.72705	0.750544	0.545683		IL6ST	0.452934	0.256329	0.1161
GALNT2	0.754737	0.720008	0.543417		HMOX2	0.408919	0.282913	0.115688
FLNC	0.848568	0.631013	0.535457		NT5DC1	0.248141	0.464893	0.115359
TMSB10	0.810989	0.65555	0.531644		SEPHS1	0.33053	0.344594	0.113899
PALM2	0.36192	1.46729	0.531041		TFAM	0.335608	0.339135	0.113816
TRMT1L	0.773394	0.685432	0.530109		AKR7A2	0.382288	0.292067	0.111653
SEC22B	0.437195	1.21238	0.530048		AFAP1L1	0.172989	0.643187	0.111264
AXL	0.40278	1.31197	0.528435		SCAMP2	0.396796	0.276541	0.10973
GBF1	0.451861	1.16652	0.527105		IDH3B	0.323013	0.338542	0.109354
ATAD3B	0.490316	1.06612	0.522737		COPA	0.446486	0.243136	0.108557
IGSF3	0.83779	0.616153	0.516207		LRPAP1	0.310427	0.349155	0.108387
AURKB	0.483355	1.06626	0.515384		NACA2	0.203242	0.527588	0.107228
HADHB	0.681989	0.750976	0.512157		ADAM10	0.349855	0.305043	0.106721
CAVIN1	0.623402	0.819476	0.510863		SNX9	0.42954	0.245914	0.10563
SUGP2	0.786861	0.646445	0.508662		NDUFC2	0.357716	0.292928	0.104785
PAXX	0.710501	0.709818	0.504326		SFN	0.320997	0.32616	0.104696
ABHD12	0.367319	1.36084	0.499861		POLR2A	0.407819	0.254682	0.103864
TAOK1	0.659983	0.75621	0.499086		GPX8	0.304609	0.338014	0.102962
FHL2	0.706885	0.705994	0.499057		IPO7	0.353366	0.286573	0.101265
KIF11	0.374887	1.32801	0.497854		PDCD10	0.325034	0.310291	0.100855
CFAP20	0.307531	1.59235	0.489696		HNRNPK	0.447017	0.224307	0.100269
BZW2	0.333103	1.46302	0.487336		PRPF19	0.204258	0.482414	0.098537
SMARCE1	0.664236	0.732152	0.486321		CMBL	0.337087	0.28852	0.0972565
PDXDC1	0.403128	1.2053	0.485892		SDC1	0.304921	0.31488	0.0960135
CIAO1	0.54552	0.886691	0.483708		CSK	0.290791	0.330035	0.0959711
MAGT1	0.439643	1.07333	0.471883		SAP130	0.40328	0.235146	0.0948295
CLN6	0.434526	1.08089	0.469674		RTCB	0.227378	0.415924	0.094572
ETF1	0.767159	0.606798	0.46551		COLGALT1	0.387633	0.242215	0.0938906
MAGED1	0.67113	0.690927	0.463702		DDX3Y	0.194048	0.48068	0.0932751
SCP2	0.690127	0.665215	0.459083		FAR1	0.340154	0.266208	0.0905517
ATP5PB	0.650235	0.705839	0.458961		ADGRG1	0.355259	0.251413	0.0893169
PPP3CA	0.678508	0.67597	0.458651		RAB13	0.243484	0.366237	0.0891729
DNAJA1	0.430406	1.06324	0.457624		CDSN	0.363647	0.242187	0.0880706
PUSL1	0.713273	0.638266	0.455258		GNA11	0.427241	0.20577	0.0879132
RTN4	0.678646	0.662047	0.449295		CLUH	0.247792	0.352825	0.0874272
MTCH2	0.798768	0.560908	0.448036		MFAP1	0.258144	0.337561	0.0871394
PML	0.700165	0.637832	0.446588		PSPH	0.327292	0.265228	0.086807
SFPQ	0.419292	1.06492	0.446511		EXOSC8	0.2951	0.286632	0.0845851
PDP1	0.529616	0.840226	0.444997		POLR2H	0.283536	0.296451	0.0840545
SRSF10	0.701246	0.632846	0.44378		AHR	0.277774	0.302252	0.0839577
SEPTIN7	0.760034	0.582183	0.442479		MAPK3	0.343204	0.24055	0.0825577
MYO1E	0.313781	1.40934	0.442224		CA8	0.344145	0.231035	0.0795096
NDUFS4	0.537357	0.813357	0.437063		GM2A	0.327934	0.239778	0.0786311
MYLK	0.545645	0.791453	0.431853		RER1	0.310314	0.242264	0.0751781
PFKL	0.680624	0.629359	0.428357		ICAM1	0.296988	0.252241	0.0749126
SENP3	0.68066	0.627138	0.426868		CAPG	0.337431	0.221925	0.0748843
ERGIC1	0.369323	1.15225	0.425554		PHLDB2	0.17553	0.418749	0.0735028
TBC1D9B	0.745733	0.565629	0.421809		CLTA	0.164352	0.445628	0.0732399
GNL1	1.05515	0.399373	0.421399		PPP1CC	0.343778	0.21039	0.0723276
TXLNA	0.523495	0.798269	0.417889		ATG3	0.277608	0.25831	0.0717088
CDYL	0.782471	0.533587	0.417517		YWHAG	0.249617	0.285137	0.0711751
STAT6	0.388418	1.07294	0.416749		MED8	0.290894	0.244362	0.0710835
COLGALT1	0.573292	0.725511	0.41593		EZH2	0.360533	0.194146	0.0699961
PSMC1	0.605704	0.68424	0.414447		NAGK	0.269647	0.256449	0.0691506
MRPS9	0.504592	0.817849	0.41268		TNS3	0.232651	0.294977	0.0686267
MSL1	0.611201	0.67461	0.412322		TSTA3	0.297203	0.22871	0.0679732
KRT3	0.499463	0.825075	0.412094		TTN	0.310675	0.218099	0.0677579
CKAP2	0.758768	0.541438	0.410826		KRT75	0.315314	0.214454	0.0676202
KIF2C	0.484357	0.848143	0.410804		EPS8	0.141324	0.477632	0.067501
AK1	0.613835	0.66534	0.408409		CHD3	0.322162	0.206511	0.06653
CBX8	0.512604	0.796308	0.40819		PSMB1	0.273288	0.24046	0.0657148
EDC4	0.76295	0.53459	0.407866		TRABD	0.349177	0.178362	0.0622801
TMEM165	0.578107	0.705451	0.407826		MSRA	0.153236	0.402744	0.0617147
LOXL3	0.475378	0.856505	0.407164		APP	0.277561	0.222123	0.0616527
UBXN1	0.707476	0.573772	0.40593		IL1RAP	0.260556	0.231524	0.0603249
DNAJB2	0.741556	0.542814	0.402527		KRI1	0.271932	0.220961	0.0600863
MYEF2	0.655262	0.607145	0.397839		EXOSC3	0.30379	0.193764	0.0588635
XRN2	0.541756	0.732907	0.397057		TOLLIP	0.292544	0.198205	0.0579836
LMF2	0.653299	0.606492	0.39622		FASTKD2	0.319501	0.178151	0.0569194
SLC35A4	0.716217	0.54925	0.393382		LMAN2	0.218691	0.258837	0.0566055
MRPL57	0.816266	0.477939	0.390126		TGOLN2	0.214271	0.260627	0.0558449
CYB5R1	0.509228	0.762177	0.388122		AK4	0.259919	0.214211	0.0556775
HGS	0.610354	0.623664	0.380656		MESD	0.195424	0.282055	0.0551204
PTPN23	0.456858	0.832116	0.380159		SBDS	0.255298	0.214037	0.0546433
DHX37	0.60697	0.621725	0.377368		SCP2	0.21982	0.241723	0.0531355
RAB5C	0.471838	0.798913	0.376957		P3H3	0.172331	0.308035	0.0530839
ZNF280C	0.346956	1.07596	0.37331		POP7	0.209708	0.234407	0.049157
NCBP3	0.646297	0.577545	0.373266		PCYT2	0.220213	0.221244	0.0487207
FAM133B	0.669822	0.556902	0.373025		ERP44	0.190909	0.245661	0.0468988
EIF2S2	0.776225	0.478791	0.37165		SNAP23	0.201565	0.230514	0.0464635
PLCG1	0.646921	0.574265	0.371504		CAV1	0.288243	0.160286	0.0462012
ZW10	0.791118	0.468935	0.370983		NCOR2	0.093102	0.488298	0.0454616
PIR	0.650032	0.565891	0.367847		TMA7	0.273226	0.16418	0.0448582
MED12	0.301846	1.19961	0.362098		DAP3	0.163951	0.26588	0.0435914
MTX1	0.670931	0.528976	0.354906		NOC4L	0.193786	0.22346	0.0433033
TCERG1	0.685548	0.515826	0.353623		ATP5MG	0.13596	0.311443	0.0423438
PDLIM7	0.610561	0.578287	0.35308		CHCHD2P9	0.27051	0.155101	0.0419564
PRPSAP2	0.584977	0.602431	0.352409		OSBPL3	0.219993	0.185385	0.0407834
PRKAA1	0.446764	0.787197	0.351691		NUP205	0.129376	0.311459	0.0402953
PURA	0.607686	0.577572	0.350982		GBF1	0.231704	0.171742	0.0397933
CDC5L	0.258503	1.3571	0.350816		TAF5	0.188616	0.203439	0.0383717
YBX1	0.53618	0.65213	0.349659		PCBP2	0.125335	0.305323	0.0382677
CMSS1	0.379844	0.912786	0.346716		CDC40	0.200621	0.178647	0.0358404
CTNNB1	0.251472	1.37558	0.34592		LNPK	0.199828	0.177283	0.035426
NDUFS3	0.815504	0.423378	0.345267		SYNJ2BP	0.178152	0.197463	0.0351784
PTGES3	0.615528	0.559344	0.344292		NDUFA6	0.184379	0.186968	0.0344731
MRPL14	0.522381	0.657037	0.343223		CCAR1	0.114299	0.297595	0.0340148
HLA-A	0.597887	0.569034	0.340218		NHLRC2	0.241482	0.13869	0.0334911
VPS35	0.723674	0.46454	0.336175		ATP5PB	0.200054	0.165375	0.0330839
NCKAP1	0.254305	1.28521	0.326835		GPATCH8	0.109171	0.288171	0.0314599
RER1	0.581521	0.560777	0.326103		POGLUT3	0.244091	0.127324	0.0310785
AP3M2	0.542511	0.582855	0.316205		PGD	0.190146	0.16288	0.0309711
SNU13	0.502527	0.624965	0.314062		RRM2	0.187087	0.162214	0.030348
EIF4B	0.305235	1.02284	0.312207		RPS6KA3	0.197983	0.153088	0.0303088
ACOT13	0.713957	0.43555	0.310964		KLC1	0.193965	0.155564	0.030174
PSMB10	0.678935	0.457527	0.310631		CSTF3	0.152286	0.195019	0.0296987
ARPC4	0.30854	1.00566	0.310288		ATG5	0.217723	0.135165	0.0294286
COPB1	0.461209	0.671546	0.309723		ZC3H13	0.20642	0.142217	0.0293564
TST	0.558048	0.553891	0.309098		LMNA	0.10208	0.283215	0.0289107
BRCC3	0.543843	0.560961	0.305075		ARMC6	0.222851	0.129165	0.0287846
PSMD11	0.427926	0.711461	0.304452		TRAP1	0.192155	0.148265	0.0284899
DNAJA2	0.605495	0.502176	0.304065		KPNA6	0.111599	0.249408	0.0278336
DNAJC13	0.317725	0.93103	0.295811		NANS	0.152278	0.179012	0.0272596
DNM1	0.134455	2.19381	0.294968		COPS2	0.146483	0.185189	0.027127
KIF20B	0.654463	0.449032	0.293875		NCOR1	0.17126	0.152906	0.0261866
SF3A2	0.485411	0.605048	0.293697		NELFE	0.166176	0.148528	0.0246818
CSK	0.3154	0.931033	0.293648		CBLL1	0.158538	0.152047	0.0241051
HSD17B10	0.406532	0.722142	0.293574		HNRNPUL2	0.190644	0.121281	0.0231214
CYB5B	0.485303	0.599298	0.290841		POLR1A	0.158675	0.140544	0.0223008
ATP5F1A	0.373822	0.774761	0.289623		EXOSC5	0.172763	0.125343	0.0216546
YWHAH	0.509622	0.560434	0.285609		RPL38	0.0951031	0.226762	0.0215657
NEFL	0.561713	0.505288	0.283827		PCMT1	0.13247	0.161343	0.0213732
RNASE7	0.553201	0.503581	0.278582		TRIP13	0.184086	0.11446	0.0210705
RPN2	0.392463	0.701164	0.275181		GLUD1	0.16585	0.127035	0.0210688
NFKB2	0.218099	1.26067	0.274951		ZYX	0.167522	0.122402	0.0205049
AK3	0.63284	0.432431	0.27366		ZNF697	0.156203	0.131098	0.0204779
HERC2	0.519577	0.525065	0.272812		NDUFA7	0.152092	0.134125	0.0203994
RO60	0.54094	0.502754	0.27196		RPS17	0.14986	0.135977	0.0203775
GINS3	0.636089	0.420562	0.267515		CHMP4A	0.165417	0.122301	0.0202307
BAZ1A	0.708287	0.374472	0.265234		NDUFS3	0.180497	0.111614	0.020146
RPL7L1	0.541524	0.489399	0.265021		NASP	0.173085	0.116132	0.0201006
SYAP1	0.424797	0.623233	0.264747		MPST	0.0880346	0.207205	0.0182412
IMP3	0.569219	0.462242	0.263117		PHF21A	0.173111	0.0964487	0.0166963
CNTNAP1	0.633233	0.409956	0.259598		TGM2	0.182693	0.0874195	0.0159709
EIF2S1	0.443948	0.580027	0.257502		EIF1	0.058367	0.26774	0.0156271
THOP1	0.607311	0.418259	0.254013		METAP2	0.123539	0.125458	0.015499
RSRC2	0.432268	0.584083	0.25248		PSMD1	0.123788	0.121082	0.0149885
ARFGAP2	0.473906	0.532425	0.25232		AZGP1	0.151397	0.0966776	0.0146367
WDR26	0.437863	0.573283	0.251019		CHAF1B	0.166726	0.0876252	0.0146094
ATP6V0D2	0.557527	0.449507	0.250612		MTPN	0.148123	0.0981	0.0145309
CTSG	0.510681	0.482439	0.246373		TBCD	0.105807	0.135248	0.0143102
PSMC2	0.551692	0.443983	0.244942		CISD1	0.128578	0.105971	0.0136255
RBMS1	0.135526	1.80197	0.244215		ECHS1	0.0953795	0.141758	0.0135208
CUL4B	0.437746	0.554483	0.242723		SCO1	0.144038	0.0918806	0.0132343
PEPD	0.472441	0.511612	0.241707		EIF3G	0.166857	0.0736585	0.0122904
CSTB	0.585696	0.412374	0.241526		RAB5C	0.102923	0.116757	0.0120169
GTF2I	0.49266	0.489262	0.24104		SAMHD1	0.148902	0.0790848	0.0117759
HNRNPL	0.315279	0.763598	0.240746		NDUFB4	0.107573	0.107486	0.0115626
AHNAK	0.376583	0.63709	0.239917		RALB	0.0994658	0.11553	0.0114913
MRPL39	0.458058	0.517497	0.237044		ITCH	0.125954	0.0862629	0.0108651
NEXN	0.441998	0.531593	0.234963		NAA50	0.0871145	0.120288	0.0104788
TPM4	0.405428	0.57639	0.233684		AIMP2	0.112263	0.0921442	0.0103444
RBMX2	0.499168	0.468112	0.233666		NDUFS4	0.0459077	0.215308	0.00988429
SARNP	0.51071	0.453332	0.231521		PAF1	0.0748009	0.129442	0.00968242
GZF1	0.399109	0.572464	0.228476		ELMSAN1	0.119533	0.0786907	0.00940614
TRIP6	0.439111	0.519874	0.228282		CHCHD3	0.070833	0.131355	0.00930424
COPS6	0.173484	1.30686	0.226721		APPL1	0.10801	0.0855146	0.00923641
ARHGDIA	0.353502	0.638937	0.225865		NDUFS1	0.110883	0.0832129	0.0092269
PRKCI	0.334945	0.669578	0.224272		MRPL33	0.108706	0.0749321	0.00814557
TUBB3	0.272497	0.817907	0.222878		FUBP3	0.10519	0.0732022	0.0077001
GMPS	0.381929	0.580902	0.221864		TUFM	0.0647518	0.116784	0.007562
ST13	0.375078	0.573344	0.215049		IGF1	0.100649	0.0750841	0.00755715
TRMT10C	0.42116	0.500458	0.210773		PDCD6IP	0.106395	0.0679783	0.00723255
NDUFS7	0.493323	0.422145	0.208254		MYCBP2	0.0785045	0.0873005	0.00685348
WBP11	0.245224	0.837485	0.205371		TUBA1B	0.0503139	0.135859	0.00683559
HDHD5	0.414365	0.493433	0.204461		PFKM	0.0788421	0.0852074	0.00671793
CHD8	0.56776	0.359753	0.204253		EXOSC4	0.0901856	0.0703517	0.00634471
NPM3	0.526372	0.382402	0.201286		SMTN	0.0714591	0.0832336	0.0059478
GARS	0.374505	0.534213	0.200065		SH3KBP1	0.0766052	0.0747441	0.00572578
PITPNA	0.419226	0.477033	0.199985		GATD3B	0.0576308	0.0986682	0.00568632
HNRNPDL	0.268487	0.732827	0.196755		RBM7	0.0671852	0.0803176	0.00539615
APMAP	0.457474	0.428141	0.195864		SLC25A5	0.0974577	0.053951	0.00525794
PARP1	0.392639	0.497394	0.195296		HPCAL1	0.0516941	0.0968043	0.00500421
NEDD8	0.465223	0.415872	0.193473		MRPL12	0.0762631	0.0630993	0.00481215
TUBA1B	0.304932	0.629697	0.192015		MRPS27	0.0810325	0.0493471	0.00399871
[truncated: 1,622 more rows]

## Sheet: SuppTable2
	LSD1 IP					RCOR1 IP
Gene name	DMSO/Corin	p-value	Score		Gene name	DMSO/Corin	p-value	Score
MED20	7.00255	18.8749	132.173		IRGQ	7.55266	3.34317	25.2499
TOR1A	5.3946	8.1333	43.8759		CAD	5.80104	3.88902	22.5604
AMDHD2	5.35694	4.23995	22.7132		SRPRB	5.72826	7.55858	43.2976
PCDHGC4	5.30397	3.85465	20.445		PLOD2	5.44221	2.32988	12.6797
RAVER1	4.67183	3.925	18.3369		UBE2K	5.00359	5.31891	26.6136
SIPA1L1	4.52458	11.5881	52.4313		ALDH18A1	4.64247	2.834	13.1568
EPN2	4.51963	3.09693	13.997		GCC2	4.40538	1.2679	5.58558
KIF1B	4.48772	2.70678	12.1473		IRAK1	4.36339	9.4017	41.0232
HINT1	4.45148	4.02699	17.926		NOP14	4.33237	7.5014	32.4988
APP	4.44544	11.0675	49.1997		SLK	4.23545	6.47392	27.42
CKAP5	4.33701	2.48994	10.7989		APOA4	4.19262	3.93518	16.4987
ARL3	4.2639	4.89712	20.8808		RABEP1	4.14403	3.04841	12.6327
CARHSP1	4.26229	3.91931	16.7052		PSMD3	4.13742	3.29347	13.6265
TMED4	4.26141	4.11148	17.5207		CRTAP	4.10922	3.33045	13.6856
CHCHD2P9	4.23465	4.28894	18.1622		EP400	4.05601	2.56227	10.3926
GSTP1	4.11294	6.1725	25.3871		PHLDB1	4.02728	3.79018	15.2641
PRKCD	3.94595	3.61584	14.2679		PSMB10	3.98361	3.72183	14.8263
TMEM59	3.93147	3.96192	15.5762		RPL10L	3.94334	3.61559	14.2575
PFN2	3.7525	5.23475	19.6434		CCN1	3.77154	2.57534	9.71298
VPS11	3.7343	7.77394	29.0302		PIP5K1C	3.75534	3.7166	13.9571
LAMB1	3.66081	3.83242	14.0298		CRYBG1	3.74778	4.37685	16.4035
JADE2	3.64091	7.3845	26.8863		CTDSPL2	3.71504	22.7305	84.4448
RBM26	3.61527	11.2373	40.626		TIMP3	3.69741	4.06885	15.0442
USP16	3.61337	4.23904	15.3172		OSTF1	3.63019	3.97392	14.4261
LYZ	3.61096	4.08565	14.7531		AK3	3.6259	2.94235	10.6687
XRCC5	3.59352	4.18673	15.0451		PSPC1	3.54876	4.08906	14.5111
SERPINB3	3.5563	6.03348	21.4568		APP	3.53969	4.99264	17.6724
GLT8D2	3.5365	3.86559	13.6707		HIST2H2AA3	3.50181	4.54052	15.9
S100A14	3.52426	4.18244	14.74		MYL10	3.4602	2.77876	9.61506
NCAM1	3.51768	9.49803	33.411		TAF12	3.45792	4.14031	14.3169
AK3	3.51393	3.6786	12.9264		ACAA2	3.38675	2.89815	9.81532
RPE	3.49031	2.46793	8.61382		CBX4	3.32982	4.56081	15.1867
MTAP	3.45653	2.62341	9.06789		PTGR1	3.3246	7.09636	23.5926
ISY1	3.42462	5.67412	19.4317		SPRYD7	3.30749	3.35351	11.0917
NELFB	3.40717	3.62703	12.3579		IGHMBP2	3.20934	3.29296	10.5682
TK1	3.39246	2.88362	9.78257		RAB11FIP1	3.16185	2.42082	7.65427
PHF12	3.38371	5.58543	18.8995		MCAT	3.1582	3.80677	12.0225
MBLAC2	3.36777	5.38261	18.1274		SCAF11	3.1517	11.8044	37.204
RAB11FIP1	3.34687	4.98402	16.6809		PRPF38A	3.13682	3.72106	11.6723
LZIC	3.32116	2.39362	7.94962		WDR61	3.12878	2.68243	8.39273
IRS2	3.30053	1.69558	5.5963		PPIC	3.11273	2.58835	8.05684
MED17	3.28089	5.03891	16.5321		NFIC	3.10517	4.16032	12.9185
ACTR1B	3.27923	2.55948	8.3931		BYSL	3.09864	5.1796	16.0497
TPD52L2	3.25212	5.66043	18.4084		LLPH	3.0906	2.3844	7.36923
PABPC3	3.25045	3.20536	10.4189		MBD1	3.08009	5.9723	18.3953
CTSL	3.23333	2.55159	8.25013		RSBN1	3.0586	10.8323	33.1317
ELOVL1	3.2144	3.35897	10.7971		BRSK1	3.05766	2.64411	8.08479
SUMO3	3.21382	4.9439	15.8888		DDX56	3.0506	4.6739	14.2582
PHLDB1	3.21122	2.8983	9.30708		RAI1	3.0451	4.28688	13.054
MRPL57	3.21065	2.64734	8.4997		AATF	3.03559	6.86555	20.841
GSDMA	3.2046	6.23875	19.9927		SEC14L1	3.01654	5.29984	15.9872
UBQLN1	3.20187	4.73375	15.1568		NUDCD2	3.01013	3.58532	10.7923
IGKV1D-13	3.18047	2.94246	9.35843		ATOX1	3.00054	2.33297	7.00016
MED29	3.17844	2.60069	8.26613		SHPK	2.99689	3.13759	9.40299
PBDC1	3.15983	2.38807	7.54588		PABPN1	2.98687	3.88881	11.6154
MICALL1	3.14666	2.30014	7.23776		VMA21	2.97543	5.22828	15.5564
HSP90AA2P	3.11039	2.49305	7.75437		MBD2	2.96825	4.28597	12.7218
UBA6	3.09392	10.6097	32.8254		MRE11	2.96315	2.38311	7.06152
TCERG1	3.08765	7.23083	22.3263		POGLUT3	2.96093	2.77536	8.21766
GCC2	3.08705	1.30328	4.02327		CXorf56	2.95597	4.0954	12.1059
TKT	3.08685	2.69189	8.30945		ANKRD11	2.95125	3.24633	9.58075
PLXNB2	3.06409	4.33306	13.2769		MAP3K20	2.94531	3.64331	10.7307
DIDO1	3.04966	3.56084	10.8594		GTF2F2	2.92541	2.6887	7.86557
AQR	3.04825	4.11436	12.5416		NCBP1	2.91183	3.40436	9.91293
FBLN1	2.98036	3.28373	9.7867		PTGES3	2.90572	3.56609	10.3621
PPIL4	2.9732	4.31905	12.8414		WDFY1	2.90162	7.14557	20.7337
KRT15	2.97022	2.89489	8.59847		ACTR8	2.89595	19.1092	55.3392
GOLPH3	2.96948	3.81073	11.3159		CDH13	2.88553	2.24414	6.47553
PRKRIP1	2.96143	2.86747	8.49182		PDIA5	2.88064	7.62632	21.9687
OSGEP	2.95406	3.9863	11.7758		RBMX2	2.87976	3.35131	9.65096
ASRGL1	2.93664	2.73459	8.03051		RPP25	2.87478	3.4354	9.87602
FOXK1	2.91481	4.2958	12.5215		TYMP	2.86805	3.72472	10.6827
CCDC88C	2.91348	3.64222	10.6115		NTPCR	2.86719	3.41978	9.80515
ATP6V0D2	2.89589	4.37931	12.682		KRAS	2.85319	1.56533	4.46617
PDIA6	2.88229	2.48669	7.16736		GPKOW	2.83072	2.24305	6.34945
LTA4H	2.84339	2.24305	6.37787		CAPZA2	2.83027	2.59512	7.3449
SMAP	2.83742	3.75971	10.6679		HMGN4	2.81714	3.18854	8.98257
Immunoglobulin	2.83473	1.82326	5.16843		SPATS2	2.81511	8.30773	23.3871
TPR	2.82757	2.89132	8.17541		GNE	2.80876	4.68019	13.1455
IGLC2	2.82481	3.91166	11.0497		DMAP1	2.80809	4.08136	11.4608
RPAP3	2.81984	1.44734	4.08126		SLC2A1	2.80756	3.83672	10.7718
MBD2	2.80604	2.28095	6.40045		RBM17	2.80727	2.33213	6.5469
GGCT	2.79706	1.56812	4.38613		TP53	2.80456	2.15727	6.0502
PPIL3	2.79493	3.28649	9.1855		TXNRD1	2.8025	3.51374	9.84723
CA8	2.78931	2.55267	7.12018		SPIN1	2.78611	2.94132	8.19484
UBA5	2.78527	3.59394	10.0101		BABAM1	2.74276	4.51483	12.3831
JPT1	2.76271	3.56366	9.84538		HMGN3	2.73062	5.90141	16.1145
TDRD3	2.75636	3.31871	9.14756		S100A4	2.72866	2.53981	6.93028
SLC9A3R1	2.75544	9.54404	26.298		CGN	2.71518	4.57764	12.4291
DCTN2	2.7449	4.13354	11.3461		SNRNP200	2.69569	4.11026	11.08
BOLA2	2.7391	3.78167	10.3584		CSDE1	2.69441	4.30507	11.5996
CDSN	2.73242	2.85594	7.80363		PCLAF	2.69214	2.76313	7.43874
WDR33	2.72945	4.72966	12.9094		NUDCD1	2.68257	3.64194	9.76976
AKAP9	2.72589	2.72091	7.41689		NTN1	2.68196	2.80334	7.51843
GPATCH1	2.71303	5.08775	13.8032		MERTK	2.672	1.44169	3.85221
AKT3	2.70196	3.36405	9.08951		EBP	2.65579	2.35239	6.24747
CENPF	2.6986	3.44073	9.28517		ACY1	2.65325	4.41211	11.7064
SSR3	2.69499	2.28718	6.16391		YTHDC1	2.64988	3.45113	9.1451
PIP	2.68549	3.86747	10.3861		FRMD6	2.64558	8.52366	22.5501
CDC40	2.67691	2.97537	7.96478		ESYT2	2.64427	3.09404	8.18148
ITIH3	2.67431	3.77674	10.1002		TPT1	2.63586	1.99898	5.26903
ARFIP1	2.66081	9.66486	25.7163		ZBTB11	2.6259	2.43035	6.38185
GDI1	2.65535	2.05913	5.46772		FIP1L1	2.59788	3.13495	8.14423
GM2A	2.64086	4.50321	11.8924		SLAIN2	2.59287	4.26505	11.0587
KRT74	2.64012	1.94542	5.13613		CSNK1A1	2.56632	2.34955	6.02972
GOLIM4	2.63039	4.87729	12.8292		CIP2A	2.55828	3.24328	8.29721
ODR4	2.62999	1.57574	4.14419		EML3	2.54324	2.33609	5.94125
ECM1	2.62538	2.95982	7.77065		TTLL12	2.53361	1.80255	4.56696
STK4	2.62293	2.33637	6.12814		TRIM47	2.526	4.16844	10.5295
MCM3	2.62087	2.67395	7.00806		GNL1	2.52095	3.18564	8.03085
MYH11	2.61635	2.25342	5.89573		CNOT1	2.51608	5.50522	13.8516
SLC38A2	2.61349	1.82457	4.7685		NOC3L	2.51323	3.5025	8.80259
MTUS1	2.61173	2.90177	7.57864		RBBP6	2.50604	4.15786	10.4198
RNF20	2.60737	1.45121	3.78384		DDX28	2.5008	5.39915	13.5022
WASF2	2.60594	2.57789	6.71784		TSPYL1	2.49497	3.34879	8.35511
TXLNA	2.60283	4.2629	11.0956		SERPINA3	2.46974	4.59517	11.3489
TP53	2.59984	2.82687	7.34942		CHCHD2P9	2.46442	2.17843	5.36857
TRPV2	2.56572	3.35665	8.61224		CAPG	2.4534	1.86932	4.58619
BAX	2.55875	6.67991	17.0922		GNAQ	2.43875	1.33195	3.24829
CACYBP	2.55502	3.2013	8.17938		PPID	2.43757	3.19658	7.79189
PPT2	2.55257	2.63326	6.72157		HEXIM1	2.43552	3.97975	9.69274
LTF	2.54283	2.56076	6.51158		NSRP1	2.41785	2.87073	6.94098
RAD21	2.53411	1.93922	4.91419		SDC3	2.41733	2.47225	5.97625
OGFR	2.52757	7.60373	19.219		ZNF512	2.4173	3.62301	8.7579
SMC2	2.52548	3.89554	9.83813		BTF3L4	2.41134	2.48584	5.9942
CCNT1	2.51773	3.04228	7.65963		MYO1F	2.40629	2.56349	6.1685
FAM210A	2.51555	2.45225	6.16876		VPS13C	2.40258	1.65954	3.98717
RNASE7	2.51501	2.98854	7.5162		LMBRD1	2.39968	2.80334	6.72712
TNIK	2.50737	1.76662	4.42957		PHIP	2.39656	2.69826	6.46656
NDUFA13	2.50632	2.53518	6.35396		MED24	2.39028	4.68534	11.1993
NUTF2	2.50627	2.6522	6.64714		DCTD	2.38999	3.45494	8.25727
PLIN3	2.50586	3.95397	9.9081		GCLM	2.38635	1.70148	4.06033
MED1	2.49805	3.04401	7.60408		PHF14	2.36494	4.88484	11.5523
SNTB2	2.49106	2.70246	6.73199		UCHL5	2.36117	2.36141	5.57569
PRPF38A	2.49064	2.32885	5.80032		NEDD4	2.35815	4.27836	10.089
KDM6A	2.48767	5.50119	13.6852		SETD3	2.3555	2.2725	5.35287
COPS3	2.47925	3.39046	8.40579		TMED4	2.35155	2.59597	6.10456
PSRC1	2.4702	5.97259	14.7535		PLIN3	2.34535	3.22575	7.56551
FLG2	2.46861	1.48086	3.65566		APOBEC3D	2.34339	2.27935	5.34139
UBE2J1	2.46364	2.54751	6.27615		IRS1	2.34313	2.78791	6.53243
CTSC	2.45855	2.95522	7.26556		ZNF316	2.33617	4.69343	10.9647
RUFY3	2.44828	2.51858	6.16617		YBX3	2.33592	2.77534	6.48297
CHAF1B	2.44636	3.04915	7.45932		STK3	2.33456	2.72401	6.35938
TONSL	2.43952	2.83611	6.91874		CCNL1	2.33385	2.53653	5.91988
MINDY4	2.42995	4.1691	10.1307		CKAP5	2.33166	4.99144	11.6384
PFAS	2.42957	3.04153	7.38961		TBCE	2.32996	2.37183	5.52627
SFN	2.42192	6.56533	15.9007		GPC4	2.31354	2.74015	6.33946
BTBD10	2.4211	4.21878	10.2141		TDRD3	2.31038	4.70297	10.8657
PEG10	2.41929	2.48629	6.01505		PUM3	2.30954	2.56813	5.93121
CYFIP1	2.41895	2.70499	6.54325		RSRC2	2.30873	3.31378	7.6506
DDI2	2.41788	2.62287	6.3418		CLPTM1	2.30189	3.44477	7.92949
URM1	2.4175	2.59092	6.26353		INO80	2.30058	3.25781	7.49485
SNX6	2.41749	3.19811	7.73142		EIF2A	2.28475	3.48268	7.95705
VIRMA	2.41669	4.04998	9.78755		RCN1	2.27918	3.48505	7.94307
FKBP8	2.41549	2.26973	5.4825		DUSP12	2.26687	3.94976	8.95361
DDX19A	2.41247	2.62976	6.34421		NKAP	2.25464	2.70589	6.10082
ACOT13	2.40962	2.15962	5.20385		ABR	2.24595	2.68713	6.03515
FAM83H	2.39844	3.3647	8.07004		FMR1	2.23673	4.25033	9.50685
RTN3	2.39267	2.33076	5.57675		CPNE1	2.21124	1.27438	2.81796
LYPLA1	2.38663	3.42745	8.18004		PLOD3	2.2109	3.48328	7.7012
MPHOSPH10	2.38222	7.96484	18.974		ACBD3	2.208	2.11912	4.67903
PRR11	2.37368	3.21064	7.62103		NOMO1	2.20731	4.8623	10.7326
UBA1	2.37219	5.07327	12.0348		RBM22	2.20369	2.00284	4.41364
ERGIC2	2.37093	2.57165	6.0972		IFRD1	2.20006	2.8471	6.26379
TAOK2	2.36857	2.56183	6.06789		PXDN	2.19965	2.38246	5.24057
PPIC	2.36399	2.56412	6.06153		RBM12B	2.19924	3.35806	7.38516
CSTF2	2.35898	2.56372	6.04776		YWHAQ	2.19402	1.90559	4.1809
SLU7	2.34783	2.50252	5.8755		TCOF1	2.19126	2.00049	4.38361
EPS15L1	2.3473	3.58514	8.41539		BLM	2.18481	4.68397	10.2336
GOT1	2.34321	2.61146	6.1192		FAM83H	2.17759	2.94501	6.41304
CWC15	2.34093	4.58059	10.7229		FLII	2.17635	2.197	4.78144
SNX3	2.34031	2.7407	6.4141		RBBP9	2.17516	2.73816	5.95594
PPIA	2.33765	7.17508	16.7728		RAD21	2.17275	2.71818	5.90592
YY1	2.30596	3.34119	7.70466		BUB3	2.17069	3.8162	8.28379
DHFR	2.29707	1.43765	3.30238		PDCD7	2.169	1.36232	2.95488
TBCE	2.29598	2.74356	6.29914		MLLT1	2.16727	7.12192	15.4351
TOMM34	2.29237	4.46996	10.2468		GATB	2.15171	2.88965	6.2177
MPRIP	2.28996	2.02977	4.64809		GNS	2.14128	2.0419	4.37227
SNCA	2.27629	3.11544	7.09163		PTDSS1	2.14115	3.04753	6.5252
MGST3	2.27562	2.04695	4.65809		ABHD11	2.1391	4.20352	8.99176
APMAP	2.27304	3.03054	6.88854		SYTL2	2.13547	2.26086	4.82799
MYL3	2.27229	2.51745	5.7204		PDCD4	2.13446	3.44285	7.34862
PLPBP	2.27213	3.04282	6.91368		AKT3	2.12759	1.90648	4.05621
STOM	2.27001	2.26031	5.13093		NIP7	2.11617	1.60037	3.38667
CNDP2	2.26859	4.00087	9.07634		KIF3B	2.11498	2.0451	4.32534
MED12	2.26302	2.78952	6.31275		MAPKAPK3	2.11461	2.56714	5.42849
SGTA	2.25288	2.90095	6.53551		SAFB	2.11359	3.75606	7.93876
LUM	2.24916	2.50603	5.63646		EXOSC1	2.11345	2.81248	5.94403
DLST	2.23935	4.36226	9.76864		RRP1	2.11277	3.35368	7.08555
YWHAH	2.2377	3.42831	7.67153		ARHGDIB	2.10439	2.03613	4.28481
TMEM165	2.23554	3.64209	8.14204		NCAPG	2.10326	1.78674	3.75798
CKB	2.23298	1.86422	4.16278		ABLIM3	2.10309	2.6814	5.63922
DDX42	2.22906	2.68421	5.98328		G3BP1	2.10236	9.42748	19.8199
PRKAR1A	2.22739	3.01338	6.71197		TUT7	2.10183	2.65596	5.58237
POF1B	2.22701	3.31135	7.3744		CLASRP	2.09873	3.57484	7.50265
SMAD4	2.22679	2.66413	5.93246		PLEKHA4	2.09846	3.38139	7.0957
GTF3C4	2.2223	4.36594	9.70241		ARPC1A	2.08574	4.32591	9.02271
GDI2	2.21931	3.58822	7.96337		PRPF3	2.08377	2.06388	4.30066
MSN	2.21674	2.14165	4.74748		UBASH3B	2.08172	1.87608	3.90547
HERC4	2.21589	4.47153	9.90843		PRCC	2.07969	1.89449	3.93996
PHF21A	2.21233	1.87484	4.14778		RFC1	2.07746	2.87402	5.97066
IGSF3	2.20979	2.39593	5.29452		HIST1H1D	2.07693	1.80311	3.74494
MYH3	2.20866	2.53536	5.59975		NUCKS1	2.07485	3.70273	7.68259
IRGQ	2.20649	0.838458	1.85005		PPT2	2.06561	1.62709	3.36094
PRRC2B	2.19617	3.04632	6.69024		CEP170B	2.06471	2.04813	4.2288
ITGA3	2.19592	2.99584	6.57861		PHF6	2.06405	2.22546	4.59345
WTAP	2.19136	3.5057	7.68226		TENT4B	2.05767	3.70417	7.62198
COPG2	2.18949	2.5311	5.54181		WIPF1	2.05441	2.05757	4.22708
C12orf57	2.17822	2.68364	5.84555		STIM2	2.05172	1.6483	3.38185
PARD6B	2.1684	2.56786	5.56816		ANKRD28	2.0515	2.57503	5.28267
ZCCHC8	2.16762	12.0026	26.0171		HIST1H1C	2.04459	2.52341	5.15934
USP13	2.16445	2.84866	6.16578		TMX4	2.04301	2.16432	4.42173
WDR74	2.16237	2.40853	5.20814		ACTR5	2.04252	4.56887	9.33202
CSE1L	2.16157	3.94064	8.51796		NOB1	2.04195	2.43368	4.96945
MSL2	2.16125	2.91318	6.29611		SRFBP1	2.03942	2.75453	5.61765
GINS3	2.16091	2.26141	4.8867		GNMT	2.03844	2.01097	4.09925
BCAM	2.15559	2.27807	4.91059		SMU1	2.03786	2.58632	5.27055
CASC4	2.15557	1.24478	2.68321		EIF3H	2.03769	1.4702	2.99582
CIT	2.15109	2.91679	6.27426		CD70	2.03707	2.41157	4.91254
AFF4	2.14893	4.57355	9.82824		DDX19A	2.03622	2.69183	5.48116
MAP1LC3B	2.13482	3.09127	6.59931		AARS	2.03358	1.41977	2.88721
PABPN1	2.13395	2.86051	6.10418		ZC3H14	2.03017	11.014	22.3604
CORO7	2.13372	2.53625	5.41165		ZNF800	2.02903	6.18655	12.5527
BCAR1	2.12954	2.53618	5.4009		SF1	2.0265	4.70354	9.53172
RHEB	2.12421	2.89795	6.15584		SHMT1	2.02451	2.16905	4.39125
RBM4	2.12377	4.53665	9.63481		RBM27	2.02422	2.21259	4.47878
POLR2E	2.11859	2.32843	4.93299		TMX1	2.01793	4.40413	8.88723
AHCY	2.11698	4.2538	9.00521		CD2AP	2.01652	2.03358	4.10077
EEFSEC	2.11557	2.05668	4.35105		SKP1	2.01406	1.69984	3.42359
BTF3L4	2.11346	1.93772	4.09529		TOP2A	2.01151	2.24387	4.51357
DNAJB12	2.10665	3.06522	6.45735		MED4	2.00682	2.31858	4.65297
PSMD2	2.10221	2.58501	5.43424		RFC4	2.00368	2.67038	5.35059
CYCS	2.09898	3.01016	6.31826		ZNF346	2.00277	3.71405	7.4384
SLC35A4	2.0986	2.70948	5.68613		GNPDA1	2.00154	2.72772	5.45964
JCHAIN	2.09668	1.64622	3.45159		RBP4	1.99814	2.73797	5.47085
MED24	2.09618	10.6431	22.3099		SSR3	1.99739	2.08703	4.16861
EEA1	2.0918	5.01069	10.4814		SARS	1.99731	1.55634	3.1085
DDT	2.09039	2.36079	4.93498		NSUN2	1.99552	2.76825	5.52411
CDV3	2.08713	5.11944	10.685		MAP4	1.9952	1.06126	2.11742
ARFGAP1	2.07536	4.02312	8.34945		ZFC3H1	1.99394	2.25396	4.49427
PPP1R13L	2.07336	2.05655	4.26399		USP16	1.99059	2.58858	5.15281
HMMR	2.06716	2.99029	6.18141		EDC4	1.99032	0.848121	1.68804
NENF	2.06172	5.33587	11.0011		DDX55	1.98628	3.11312	6.18353
SRFBP1	2.05967	2.4827	5.11356		MTPN	1.98239	2.01866	4.00178
PLCG1	2.0571	2.34099	4.81564		PPCS	1.98189	3.45403	6.84551
GPD2	2.05623	4.03675	8.30047		NRDE2	1.97952	3.67462	7.274
REEP5	2.05486	4.8155	9.89516		NCOA4	1.97842	2.76028	5.461
NXN	2.05225	2.53499	5.20244		CDC40	1.97522	2.93829	5.80377
SP3	2.04765	3.08144	6.3097		RBM15B	1.95906	2.26323	4.4338
CD9	2.03484	2.73422	5.5637		AKAP13	1.95738	1.45822	2.8543
PSMB10	2.03474	1.83507	3.73388		PMPCA	1.95703	2.24224	4.38814
GPI	2.03423	1.87581	3.81583		EXOSC6	1.95578	2.68454	5.25035
ANGPTL2	2.03344	2.81297	5.72001		TRAM1	1.95439	1.97479	3.85951
RCN1	2.03212	2.5845	5.25203		PHF5A	1.94127	1.82752	3.54772
SMN1	2.02831	3.42648	6.94997		EIF2B5	1.9412	2.61538	5.07697
SLK	2.02763	2.70791	5.49062		ZNF652	1.93979	1.993	3.866
MED25	2.02617	11.3417	22.9802		SGTA	1.93921	1.98474	3.84883
DVL2	2.02593	3.04883	6.17671		TMEM237	1.93516	1.18182	2.287
TASOR	2.02295	3.22093	6.5158		SENP3	1.93319	2.8287	5.4684
SLC35F6	2.01527	2.30914	4.65354		SNAP29	1.93317	2.50732	4.84708
PDE12	2.01215	2.20759	4.44201		RAB11FIP5	1.92715	2.66414	5.13419
PSMD3	2.01111	0.850781	1.71102		SAMD1	1.92035	8.06465	15.487
ADI1	2.00876	3.37204	6.77361		RCL1	1.91895	1.70287	3.26773
APPL1	2.0078	3.80008	7.6298		MED17	1.917	5.1282	9.83076
PYCR3	2.00744	2.68689	5.39376		TMA16	1.91597	8.08848	15.4973
KRT82	2.0069	1.77055	3.55332		DKC1	1.91219	3.88844	7.43541
SMTN	2.00626	3.0634	6.14598		FYTTD1	1.91216	2.88133	5.50958
GMFB	2.00599	2.1609	4.33475		SAP30BP	1.90922	1.62684	3.10599
SOD1	2.00588	3.84943	7.72149		B3GALT6	1.90711	1.73871	3.31591
PSMB2	2.00277	2.17233	4.35069		MRM3	1.90185	4.73532	9.00588
EXOSC1	1.99969	2.03791	4.0752		NUMA1	1.89746	4.69778	8.91384
MED13	1.99691	3.06511	6.12074		TMEM59	1.89669	2.10989	4.00181
PLK1	1.99645	4.58777	9.15927		MED14	1.89513	3.20587	6.07555
MRM3	1.99635	1.84337	3.68002		SSRP1	1.88192	2.14313	4.0332
LIG3	1.99574	5.07746	10.1333		DNAJC8	1.87972	3.05213	5.73714
HRNR	1.99515	2.8546	5.69536		ZNF787	1.87329	2.03955	3.82068
FKBP1A	1.99251	3.26232	6.5002		H2BFS	1.86093	2.65146	4.93419
HSPA6	1.99044	2.59082	5.15689		GALE	1.86048	2.88373	5.36514
SBSN	1.98813	1.92034	3.81788		ILKAP	1.85814	1.81709	3.37641
MMP14	1.98735	3.77722	7.50666		FAHD2A	1.85659	2.17672	4.04126
PSMC2	1.98404	2.82678	5.60845		L2HGDH	1.85318	2.30026	4.26279
TAF8	1.97223	2.02005	3.98401		SPTLC1	1.85118	2.20538	4.08257
KIF3B	1.97218	4.46839	8.81247		SUMO1	1.84953	2.4217	4.47901
THUMPD1	1.96857	2.21655	4.36343		LSM14B	1.84925	2.84549	5.26203
UBASH3B	1.96834	1.67679	3.30048		SRRM2	1.84233	3.63585	6.69844
CXorf56	1.96693	2.04972	4.03166		DHFR	1.83918	0.80266	1.47624
OSBPL6	1.96621	2.96226	5.82442		FUBP1	1.83194	2.54875	4.66915
GRHPR	1.96484	1.68758	3.31584		NEFL	1.8285	2.87133	5.25024
MED19	1.96368	2.75203	5.40409		FAM76B	1.82848	1.83008	3.34628
HINT2	1.96322	3.69858	7.26114		SCFD1	1.82566	3.2474	5.92863
HACD2	1.96069	4.30024	8.43145		BUD13	1.82527	2.20008	4.01573
CCT7	1.95762	1.95861	3.83421		CCDC71L	1.81887	1.71284	3.11545
AP1M1	1.95359	3.54668	6.92874		EMSY	1.81409	1.38302	2.50891
NEFL	1.95274	2.99129	5.84121		CC2D1B	1.81116	2.10474	3.81202
HELZ	1.95273	2.72037	5.31215		BCAS2	1.80288	1.70856	3.08033
CRIP2	1.94741	2.70356	5.26495		HIP1	1.8024	6.92133	12.475
SPOUT1	1.93804	2.01017	3.89578		HIST1H1A	1.80202	2.76531	4.98315
DPYSL3	1.93708	1.82269	3.53069		CDK12	1.80066	1.42371	2.56362
LMBRD1	1.93417	1.45631	2.81676		GRWD1	1.79851	2.26767	4.07842
ATP1B3	1.92979	2.81407	5.43057		TXNDC9	1.79738	1.89562	3.40715
PATL1	1.92957	2.12237	4.09525		LOXL2	1.7896	2.07992	3.72223
RETSAT	1.92787	2.52048	4.85915		HJURP	1.78899	2.03896	3.64768
APC	1.92514	3.06735	5.90506		PSME2	1.78677	3.21965	5.75277
BRD9	1.92204	2.62726	5.04971		NARS2	1.78573	1.95693	3.49456
MEMO1	1.9194	4.67697	8.97696		PRRC2A	1.78444	4.52497	8.07455
CRNKL1	1.91739	3.04137	5.83151		TRIR	1.78366	1.74785	3.11757
MCMBP	1.91613	3.14624	6.0286		ZNF593	1.77156	3.54894	6.28715
FKBP9	1.90781	2.15805	4.11715		UTP23	1.76995	1.87035	3.31042
ALDH16A1	1.90551	3.77608	7.19535		ANKRD17	1.76941	1.86562	3.30105
CPSF2	1.90526	1.90326	3.62621		MRPL15	1.76761	3.45607	6.10899
AGPAT5	1.90235	1.74496	3.31954		PBRM1	1.76397	6.31527	11.1399
S100A11	1.90197	2.44433	4.64905		STK10	1.76096	4.23948	7.46554
GALNT2	1.89234	2.58348	4.88884		RAD23B	1.76069	1.9321	3.40183
SUPT6H	1.89079	2.30032	4.34943		MAGOH	1.76044	3.64673	6.41986
HCFC1	1.89005	2.99381	5.65845		AASDHPPT	1.76017	2.34857	4.13388
ESYT2	1.88944	3.08475	5.82843		LMAN1	1.7587	2.44335	4.29712
GGA1	1.8872	2.46846	4.65849		SRRM1	1.75784	6.34765	11.1581
MLPH	1.88531	2.08808	3.93668		ALDH1A3	1.75684	4.7035	8.26331
SLC4A1AP	1.88152	3.49481	6.57554		COL1A1	1.75549	3.05473	5.36255
PSMC6	1.88142	3.1249	5.87926		SLC35A4	1.75345	1.2696	2.22617
CTSV	1.88081	2.07878	3.90978		RUFY3	1.75289	2.25084	3.94547
PHB	1.88067	2.27945	4.28689		DHRS2	1.75255	2.76458	4.84507
STOML2	1.88057	2.8875	5.43016		SERPINB8	1.74781	3.41558	5.96978
CBLL1	1.87746	1.67877	3.15183		BMI1	1.74776	2.40798	4.20857
CLNS1A	1.87586	2.63404	4.94109		SRSF5	1.74694	2.39203	4.17874
UBXN4	1.86913	1.46478	2.73786		SUZ12	1.7459	2.29105	3.99995
CNOT2	1.86823	3.16252	5.90833		CUL4B	1.74346	1.86868	3.25797
KRT3	1.86301	1.42956	2.66329		ERGIC2	1.74286	2.51016	4.37486
MPHOSPH6	1.859	2.27333	4.22613		SMARCA2	1.74122	2.30589	4.01507
WASL	1.85481	2.36818	4.39254		KRT36	1.73883	3.42223	5.95067
PAK1	1.84476	2.55351	4.7106		SORT1	1.73786	1.51544	2.63362
MED31	1.84431	2.77582	5.11949		PPHLN1	1.7372	1.32647	2.30434
PLP1	1.84071	3.0289	5.57535		TAF6	1.73076	2.718	4.7042
PANK2	1.83884	2.56949	4.72489		RAB34	1.7233	1.24077	2.13822
NCLN	1.83653	2.40204	4.41142		PSRC1	1.72171	1.77501	3.05604
MAP7	1.83612	2.71728	4.98924		SCYL1	1.71998	4.21984	7.25806
SUGP2	1.83573	3.28584	6.03193		BPI	1.71249	2.80239	4.79908
XPO5	1.83537	2.56534	4.70835		PNP	1.71215	4.61046	7.89383
MAIP1	1.83141	2.05731	3.76779		ZNF112	1.71155	1.36627	2.33843
S100P	1.83056	4.15689	7.60943		POLR1E	1.70646	2.57536	4.39475
RRM2	1.82892	5.4032	9.88203		CBX5	1.70267	2.21061	3.76393
BLVRA	1.82452	4.80753	8.77141		LGALS3BP	1.70135	1.36949	2.32998
NUDT9	1.82108	3.66618	6.6764		PARD6B	1.69837	1.18128	2.00625
CAPNS1	1.81646	2.57865	4.68402		MED29	1.69769	1.36942	2.32484
PURB	1.81639	3.65984	6.64771		PPP2R1B	1.69522	4.55088	7.71475
MAVS	1.81516	2.48898	4.51789		CDC42EP4	1.69128	1.74939	2.9587
B2M	1.81453	1.63571	2.96805		ZNF79	1.68037	2.61857	4.40017
TCF20	1.81247	1.88346	3.41371		CENPA	1.67952	1.85491	3.11537
TUBGCP3	1.81238	2.53426	4.59305		XRCC5	1.67741	1.04286	1.74931
ARID2	1.8091	3.31376	5.99492		SHQ1	1.67598	1.39678	2.34098
MECP2	1.80433	2.22289	4.01082		RPL18	1.6749	2.91566	4.88345
PPP1R8	1.80329	2.75809	4.97363		ACAT2	1.67183	0.945708	1.58107
EML3	1.79777	2.92937	5.26633		RBMS1	1.67001	1.34761	2.25052
CS	1.79608	2.07435	3.7257		UBAP2L	1.66883	2.64346	4.4115
BDH2	1.79267	2.55796	4.58558		SECISBP2L	1.66689	1.97313	3.289
MBD3	1.79193	2.78151	4.98425		H2AFY2	1.65683	2.62743	4.35319
GGA2	1.79097	2.04091	3.6552		TPM2	1.65232	0.945928	1.56297
PRC1	1.79058	2.18426	3.9111		YARS2	1.65159	1.42594	2.35507
NADSYN1	1.78902	1.75054	3.13176		TBC1D10B	1.65153	2.33504	3.85639
PFKFB3	1.78673	2.60565	4.65558		FUS	1.65041	1.5488	2.55614
PPHLN1	1.7863	1.75352	3.13232		ANKHD1	1.64955	2.57908	4.25432
SLC35E1	1.78131	2.19716	3.91382		MYBBP1A	1.64679	2.98302	4.91241
IGKV1-6	1.78118	0.90954	1.62006		CTNNBL1	1.64626	1.93109	3.17908
PANK4	1.7807	2.00445	3.56931		ATP6V1H	1.6462	1.73589	2.85762
HSPA12A	1.77817	4.1963	7.46173		CEBPZ	1.64544	2.5977	4.27435
BAIAP2L1	1.77748	2.87795	5.1155		PHF12	1.64382	2.06598	3.39611
NDUFA7	1.77714	2.54482	4.5225		DNM2	1.64264	1.84286	3.02715
NIPBL	1.77671	3.31552	5.89073		PMPCB	1.64085	1.03807	1.70331
SHQ1	1.77516	1.25312	2.22449		POP1	1.63486	1.38222	2.25974
ACSL4	1.77008	2.81549	4.98364		SAMD4A	1.63293	0.821172	1.34092
MRPS24	1.76743	1.81427	3.20661		LAMTOR5	1.63252	1.00553	1.64154
ARHGEF1	1.7648	3.17582	5.60469		FABP3	1.63159	1.31362	2.1433
PAXIP1	1.75689	1.86544	3.27739		LYAR	1.62822	2.72343	4.43434
AGO1	1.75549	3.06032	5.37236		SURF6	1.61507	2.06544	3.33583
FKBP5	1.7554	2.45485	4.30925		AP3B1	1.61491	1.47795	2.38675
MAPK14	1.75253	1.99315	3.49305		DEK	1.60584	1.3799	2.2159
CPSF4	1.75086	2.26918	3.97302		KAT7	1.60274	3.10556	4.97739
TRMT5	1.74847	2.68185	4.68913		WWP2	1.60272	1.31786	2.11216
SRSF8	1.74391	9.64586	16.8216		RIOK1	1.60005	3.01883	4.83027
RBM22	1.74381	2.48567	4.33454		SPOUT1	1.59885	2.0091	3.21226
DPF2	1.74199	2.81911	4.91088		ZNF280C	1.59727	1.61349	2.57718
KIF1C	1.74136	1.6908	2.9443		NXF1	1.59464	2.11557	3.37358
TAF7	1.74132	2.29038	3.98828		SUPT4H1	1.59264	1.99321	3.17445
DSG1	1.73951	3.15797	5.49333		ZC3H4	1.59132	2.53798	4.03873
ATP6V1B2	1.73922	2.18406	3.79857		ZCCHC17	1.59049	1.66751	2.65217
PIR	1.7381	1.944	3.37888		PLIN2	1.58638	2.20637	3.50014
CD97	1.73747	1.85265	3.21893		MMTAG2	1.58611	4.41692	7.00571
TFAP2B	1.73682	2.08681	3.62441		NOP53	1.58445	5.76848	9.13987
VDAC3	1.7348	2.80551	4.867		PCID2	1.58128	1.60105	2.5317
RANBP1	1.73274	1.87924	3.25623		ACTR2	1.5799	1.13142	1.78754
CDC42	1.73136	3.38429	5.85943		CALB2	1.57835	2.16906	3.42354
FARSA	1.73124	2.24346	3.88396		MRPS34	1.57726	2.82183	4.45074
EIF4G3	1.72999	1.19786	2.07228		NPTN	1.57398	2.06539	3.25088
KMT2E	1.72357	1.64337	2.83246		IGF2BP1	1.57317	2.74347	4.31595
LIMS1	1.72234	1.14401	1.97037		CA8	1.57216	1.26378	1.98686
CRAT	1.72231	2.62716	4.5248		DDX39B	1.56679	1.87039	2.93051
PPM1F	1.72228	1.73753	2.99251		PHC2	1.56665	3.74734	5.87078
CC2D1A	1.7218	2.78249	4.79089		ERLIN1	1.5657	1.10588	1.73148
EXOC1	1.72086	3.47829	5.98567		SAMHD1	1.56471	1.12635	1.76241
SCAF11	1.72051	2.55789	4.40087		LUC7L3	1.56005	3.18967	4.97605
SLC25A24	1.71793	1.97028	3.3848		HIST1H1E	1.55712	2.10917	3.28425
MLH1	1.71695	2.6284	4.51285		EIF3D	1.55206	1.35688	2.10596
PRMT5	1.71521	1.91659	3.28736		GADD45GIP1	1.55135	1.48427	2.30262
NLN	1.71243	4.55478	7.79975		NFRKB	1.54948	1.77726	2.75383
AZGP1	1.71035	1.96082	3.35369		TRMT1L	1.54931	2.82765	4.3809
MED15	1.71031	2.40973	4.12139		CMPK1	1.54908	2.00051	3.09895
TMEM41B	1.70732	1.97276	3.36813		SF3A3	1.54795	1.24232	1.92305
IGHG1	1.70552	4.69984	8.01566		MRPL2	1.54708	1.97145	3.04998
MED14	1.70519	2.94772	5.02643		RNF2	1.54244	1.48328	2.28787
CRK	1.70109	2.03119	3.45524		CWC15	1.54241	1.65288	2.54941
KRT16	1.69806	3.72211	6.32035		HMGA2	1.54006	2.35947	3.63372
COPS5	1.69559	1.60058	2.71393		PYM1	1.53797	2.15292	3.31112
MYO5B	1.68768	2.00398	3.38208		ERCC3	1.53702	2.83918	4.36387
PSMA6	1.68183	2.28187	3.83772		TOP1	1.53524	1.36322	2.09286
RAB2A	1.67151	1.90298	3.18085		CALM3	1.53467	1.31815	2.02292
PLAA	1.67107	2.46371	4.11701		FTSJ3	1.53389	1.30631	2.00374
SMC1A	1.67078	2.58127	4.31274		SDC4	1.53374	1.95123	2.99269
PSMB7	1.67006	1.53424	2.56228		CPSF3	1.53333	1.33502	2.04703
IMPA1	1.66599	2.56184	4.268		PAXX	1.53021	3.29813	5.04683
MRPS6	1.66363	2.02275	3.36511		EIF2S3	1.5265	1.25041	1.90876
CRELD2	1.66219	2.73701	4.54942		LAMTOR1	1.52486	1.79383	2.73534
SFMBT1	1.65957	1.7897	2.97014		MRPS31	1.51799	1.17257	1.77994
CTSA	1.65952	1.24651	2.06861		PRMT5	1.51675	2.24004	3.39757
TSG101	1.65714	2.49663	4.13727		ITPR3	1.51607	1.45756	2.20977
STK10	1.65348	1.52611	2.52339		EIF2AK2	1.51511	0.950777	1.44053
UFD1	1.64192	2.33809	3.83896		EPN2	1.51188	1.22147	1.84671
FKBP14	1.64168	2.60727	4.28031		TRIM2	1.51104	2.13319	3.22335
CLASRP	1.64063	2.04082	3.34824		SCCPDH	1.51005	2.61696	3.95174
HAGH	1.64054	1.55201	2.54614		RPL7L1	1.50682	1.19865	1.80615
DLGAP5	1.63228	1.80389	2.94446		PLS3	1.50262	1.71465	2.57647
APOE	1.62586	2.55514	4.1543		HMGN1	1.49624	6.07159	9.08453
TGM1	1.62223	2.00717	3.25609		ARPC2	1.49508	1.5409	2.30377
AURKA	1.62073	6.03685	9.78411		ATG4C	1.48855	1.02169	1.52084
EXOSC3	1.62014	1.62515	2.63296		PAWR	1.48586	2.14656	3.18949
SCO1	1.61868	1.64502	2.66275		MYO1D	1.48455	0.998075	1.48169
MRPL14	1.61581	3.48684	5.63408		SLC4A2	1.484	2.70144	4.00893
VCL	1.61096	7.59607	12.2369		FKBP15	1.48284	2.95779	4.38595
ALDH18A1	1.61042	0.912649	1.46975		KPNA3	1.48271	2.64521	3.92208
PAXBP1	1.60375	1.80966	2.90225		AXL	1.48246	2.0436	3.02956
UBE2D2	1.60246	2.86611	4.59281		RWDD1	1.477	2.55991	3.78098
TPMT	1.60243	2.55648	4.09659		GPAA1	1.47334	0.872572	1.2856
MAPK1	1.60188	5.61689	8.9976		CPT2	1.47318	1.05759	1.55802
TARDBP	1.59921	1.5291	2.44536		NCOR1	1.47062	2.26743	3.33452
MACF1	1.59881	3.19055	5.1011		THUMPD1	1.46914	2.0911	3.07212
NPLOC4	1.59753	3.42198	5.46672		NOM1	1.46725	3.66456	5.37681
SFSWAP	1.59746	2.0565	3.28516		SPEN	1.46552	1.85822	2.72326
SERPINB6	1.59152	1.49168	2.37404		KIF11	1.46317	2.63908	3.86142
PHB2	1.59085	1.53587	2.44334		YAP1	1.46285	1.73126	2.53258
ATP6V1D	1.58765	5.74678	9.12386		TIA1	1.46231	2.18081	3.18901
COG7	1.58366	2.67331	4.23361		PLEKHA5	1.46189	1.65614	2.42109
PSMA5	1.5836	1.70774	2.70438		ZNF592	1.46149	1.05862	1.54717
PAICS	1.58269	1.74975	2.7693		PPP1R12A	1.46017	1.41121	2.06061
MYH15	1.58012	1.48343	2.344		CD82	1.45932	2.76901	4.04086
WDR1	1.57936	2.33907	3.69424		XPC	1.45862	1.38772	2.02416
MMP1	1.57574	1.61776	2.54918		MYO1B	1.45361	1.43558	2.08677
RSF1	1.5736	4.8452	7.62439		HIST1H2AD	1.45046	0.796558	1.15538
CDC20	1.57241	2.56048	4.02612		FAM210A	1.44972	1.04136	1.50969
SERPINB2	1.57222	2.58486	4.06397		PABPC3	1.44949	1.28177	1.85792
SDC1	1.57156	1.05323	1.65521		SMC4	1.44922	0.659123	0.955217
PITRM1	1.57056	1.86839	2.93443		LARP4B	1.4485	3.15636	4.57199
ZMYM2	1.56731	1.85467	2.90685		TRIM56	1.44706	1.59197	2.30367
PPM1G	1.56557	1.3956	2.18492		MPG	1.44638	2.03437	2.94247
SDC3	1.56466	2.12782	3.3293		NCSTN	1.44622	1.85904	2.68857
MTX1	1.55846	1.54367	2.40575		MED30	1.44524	2.27837	3.29279
RBM33	1.55639	1.10589	1.72119		MRPL4	1.44487	0.988754	1.42862
ESF1	1.55154	1.5512	2.40676		DGAT1	1.44233	0.895981	1.2923
MAPRE2	1.54696	2.31209	3.5767		PLAT	1.44185	0.904657	1.30438
PVR	1.54632	3.16113	4.8881		MTREX	1.44008	1.62179	2.33551
FLG	1.54216	5.77447	8.90515		PDS5B	1.43995	1.54272	2.22144
APEH	1.54173	2.60093	4.00994		ZCCHC8	1.43949	2.27768	3.27871
TBC1D23	1.54151	1.42917	2.20308		NOLC1	1.43916	5.10708	7.3499
KRT4	1.54141	2.24159	3.4552		CSPG4	1.43883	2.07856	2.99069
FLNC	1.53688	1.43227	2.20123		HIST1H2BL	1.43832	1.88939	2.71754
MPHOSPH8	1.53391	2.53877	3.89425		ATXN2L	1.43561	3.25184	4.66839
DNAJC2	1.533	2.71878	4.16788		RFC3	1.43399	1.23091	1.76511
SMS	1.53103	1.70033	2.60326		PDCD11	1.43079	4.46702	6.39137
RAB35	1.53101	1.85018	2.83264		TM9SF2	1.42892	2.61875	3.74197
GAR1	1.53073	1.03909	1.59056		LUC7L2	1.42586	1.9235	2.74263
XRCC6	1.52751	5.57195	8.51123		CGAS	1.42384	2.45021	3.4887
HMG20B	1.52733	6.12474	9.35447		CDC42BPB	1.42084	2.4886	3.5359
NUP50	1.52626	3.22808	4.92688		EMC1	1.41786	0.600405	0.851293
HSPE1	1.5259	1.48083	2.25961		TBC1D5	1.41751	2.48755	3.52612
ZFP36L2	1.52586	1.37729	2.10156		TCF20	1.41745	1.8619	2.63915
THRAP3	1.52401	6.00324	9.14898		PPME1	1.41492	1.703	2.4096
PTPN14	1.51918	1.41985	2.157		MYLK	1.41395	2.19134	3.09845
SAFB	1.51813	2.47284	3.75409		ATP5PD	1.41187	1.13492	1.60237
PSME2	1.518	2.45864	3.73223		CTHRC1	1.41146	1.6744	2.36335
ATP5IF1	1.5147	2.87448	4.35399		CCDC137	1.40914	2.03547	2.86827
Uncharacterized	1.51414	2.72109	4.12012		LSM12	1.4023	4.12721	5.78758
WARS	1.51103	3.02756	4.57474		TPD52	1.40013	1.87877	2.63053
HSPA14	1.51013	1.55388	2.34656		UMPS	1.39813	2.22035	3.10434
IGHG4	1.50842	1.78279	2.68919		TAF15	1.3973	3.94351	5.51027
MED23	1.5049	3.94186	5.93209		ERH	1.3967	1.33495	1.86452
MRE11	1.50434	1.4789	2.22478		ANKFY1	1.39602	2.33684	3.26227
EFHD2	1.50319	2.20189	3.30987		FARSA	1.39404	1.55969	2.17428
TAGLN2	1.50158	1.37885	2.07046		CBX1	1.39379	1.03421	1.44147
BLM	1.50152	3.68104	5.52715		CDC73	1.3936	1.22179	1.70269
MIOS	1.49991	1.51268	2.26888		NELFB	1.39309	1.31981	1.8386
ARHGDIB	1.49539	2.48648	3.71825		UPP1	1.39264	1.61875	2.25433
PKM	1.49344	0.905554	1.35239		UTP14A	1.39061	1.7819	2.47793
ARFGEF1	1.4925	1.59155	2.37538		RAB23	1.38936	0.742125	1.03108
WRNIP1	1.4888	2.57193	3.82908		AHCTF1	1.38608	2.04462	2.83402
SNRNP70	1.48875	4.59787	6.84507		MORF4L2	1.38576	0.94662	1.31179
CENPU	1.48643	2.54717	3.78618		TMF1	1.385	4.28032	5.92824
SUPT5H	1.48597	2.30184	3.42046		RECQL	1.38497	2.6871	3.72156
SNX2	1.48499	1.64239	2.43892		NAMPT	1.38495	3.04948	4.22339
CDK5	1.48174	1.62168	2.40291		ECPAS	1.38412	2.00657	2.77734
CASP14	1.47831	4.86938	7.19844		CBX3	1.38191	1.59348	2.20205
RSU1	1.47335	1.56723	2.30908		SDC2	1.37522	0.685448	0.942645
LGALS3	1.47145	1.59882	2.35259		BCAR3	1.37102	1.37005	1.87837
RAI1	1.47023	1.85216	2.7231		AGAP1	1.36902	1.84921	2.5316
CNOT1	1.46939	2.27645	3.345		OPA3	1.36821	1.52607	2.08799
MOGS	1.46936	2.55218	3.75008		TM4SF1	1.36704	1.00491	1.37375
AAMDC	1.46807	3.05574	4.48604		ABI2	1.35845	1.22807	1.66826
MAT2A	1.46576	2.82482	4.14052		RPL13A	1.35457	3.40021	4.60583
TRAM1	1.46532	1.3894	2.03592		SPATS2L	1.35328	2.93382	3.97029
A2M	1.46529	1.99613	2.9249		SMARCD1	1.3501	1.39262	1.88018
ZC3H14	1.46365	2.00037	2.92785		RPL29	1.34842	6.31185	8.51104
PYGL	1.46299	2.68098	3.92226		AP2B1	1.34819	2.11982	2.85792
TRAPPC3	1.45655	1.13755	1.6569		IGSF8	1.34722	2.81814	3.79667
PDCD7	1.45162	1.32404	1.922		AFF4	1.34503	1.38036	1.85662
GARS	1.45034	2.38285	3.45595		ELOB	1.3442	2.12767	2.86003
SPAG9	1.44997	2.27243	3.29496		FAM207A	1.34389	2.73771	3.67919
CPSF3	1.44858	3.73858	5.41562		ARGLU1	1.34275	1.23468	1.65787
CTSD	1.44724	2.39539	3.46671		SYAP1	1.3427	1.27087	1.7064
GOLGA2	1.44491	2.21948	3.20696		RPL19	1.34076	4.22145	5.65995
HARS2	1.44328	2.14443	3.095		DLGAP5	1.34059	1.64046	2.19919
TMEM106B	1.43958	1.28823	1.8545		NIT1	1.33488	1.07953	1.44104
RASSF8	1.43832	2.45511	3.53124		SCARB2	1.33461	0.9735	1.29925
MARK3	1.43798	2.27733	3.27476		GNG12	1.33335	1.58791	2.11724
LGALS7	1.43257	2.37061	3.39607		VWA5A	1.32741	2.41701	3.20838
ZNF593	1.42588	4.72389	6.73572		DNTTIP1	1.32492	1.78323	2.36263
SMARCC1	1.4241	4.73816	6.74762		SRSF9	1.3244	2.25118	2.98147
PRRC2C	1.42353	2.31389	3.29389		LACTB	1.31864	2.27569	3.00082
PSMA4	1.42334	1.94372	2.76659		LGALS3	1.31858	0.814994	1.07464
ANKFY1	1.42236	1.4265	2.02899		TFB1M	1.31799	1.08857	1.43473
RCC2	1.42108	1.02673	1.45905		UBA3	1.31743	0.850479	1.12045
EIF1	1.4207	2.68653	3.81674		PFAS	1.3168	3.94742	5.19796
PPP2R1B	1.41903	2.80441	3.97955		MRPS27	1.3166	1.68765	2.22195
SUPT4H1	1.4189	1.31232	1.86205		TTC37	1.31467	1.323	1.73931
THOC6	1.41857	1.47847	2.09731		BAZ2A	1.31375	1.33777	1.7575
DNAJB2	1.41311	1.46029	2.06356		SH3PXD2B	1.31094	1.32985	1.74335
MED4	1.41231	3.90815	5.51952		SRPK1	1.31064	3.26337	4.2771
RIF1	1.41174	3.13253	4.42231		NUDCD3	1.30839	2.04998	2.68217
FKBP15	1.40946	2.42587	3.41916		ZBTB7A	1.30735	1.20917	1.58082
SERPINA3	1.40747	1.73805	2.44625		MRPL33	1.30662	1.19701	1.56404
DYRK1A	1.40676	1.925	2.70802		MPHOSPH6	1.30659	1.73392	2.26552
HJURP	1.40077	2.93362	4.10934		ACO1	1.30389	1.08115	1.4097
KPRP	1.39949	2.41753	3.38331		LRCH2	1.30247	0.966483	1.25881
XP32	1.39857	3.0334	4.24243		GATAD2B	1.3019	2.39792	3.12186
NCBP2	1.3971	3.30413	4.61621		ZRANB2	1.29907	1.59887	2.07705
FRG1	1.3964	1.30503	1.82235		ITGB5	1.29892	1.36134	1.76828
GRSF1	1.39534	1.1379	1.58776		TOR1AIP1	1.29884	1.68322	2.18622
EIF3A	1.39394	5.16778	7.20358		ARMC6	1.2982	0.808683	1.04984
LAMTOR5	1.39117	0.838585	1.16661		FASTKD5	1.29481	2.87354	3.72068
ECT2	1.38986	1.90578	2.64876		CARS	1.29183	1.96035	2.53243
PPT1	1.38924	1.62195	2.25327		SRSF3	1.29165	1.85899	2.40117
TPI1	1.38793	4.7965	6.65722		RPS6	1.28867	2.9946	3.85905
VPS4B	1.38492	0.863446	1.19581		RAP1A	1.28635	1.37436	1.76791
HLA-A	1.38408	1.88494	2.6089		GNL2	1.28489	1.76929	2.27336
HIP1	1.38327	1.18249	1.63571		ADI1	1.28218	3.13686	4.022
KRT17	1.38267	1.07301	1.48362		PIP4K2B	1.28161	1.42765	1.82969
CALU	1.38231	1.46007	2.01827		C11orf98	1.28036	10.7868	13.8109
NARS	1.38067	2.85083	3.93607		TMED9	1.27823	1.28537	1.643
ITIH2	1.37916	3.94422	5.43973		MRPL13	1.27793	0.901957	1.15263
RAP1A	1.37805	1.55863	2.14786		POLR2H	1.27664	1.87353	2.39183
PHF10	1.37771	1.54457	2.12797		MRPL22	1.27626	0.976635	1.24644
ATP5F1B	1.3772	2.05669	2.83248		WNK1	1.27595	1.22062	1.55744
VARS	1.37652	2.66768	3.67211		SF3B3	1.27595	0.889841	1.13539
LASP1	1.3738	1.4674	2.01593		CLIP2	1.27455	2.18662	2.78695
BAP1	1.36957	1.21702	1.66679		FMNL3	1.27454	6.83074	8.70606
RREB1	1.36921	1.63855	2.24351		UBQLN2	1.27346	2.14833	2.7358
HNRNPAB	1.36878	2.97598	4.07347		LUM	1.27156	0.979508	1.24551
C19orf53	1.36858	2.44005	3.33941		SCAF1	1.27082	1.09546	1.39213
KRT13	1.36692	0.905284	1.23745		SORD	1.26879	1.22516	1.55448
PPIF	1.36655	1.75305	2.39562		PPIF	1.26845	1.11277	1.41149
SPICE1	1.36478	1.43851	1.96325		PSMD8	1.2681	1.56038	1.97871
CDK5RAP3	1.36477	2.62237	3.57893		TOR1A	1.26799	1.37427	1.74255
CD44	1.36113	2.54026	3.45764		AKAP1	1.26664	1.08793	1.37802
MRPL38	1.35897	1.62995	2.21504		ZC3H13	1.26486	0.978419	1.23757
SRPRB	1.35853	1.79154	2.43386		PES1	1.26434	1.5728	1.98855
ETV6	1.35808	1.92247	2.61088		CHERP	1.26274	2.54746	3.21679
TALDO1	1.3552	3.47595	4.71062		RPL35	1.25852	2.15307	2.70968
HSPD1	1.3545	3.81417	5.16631		INO80B	1.25681	1.85409	2.33024
H2BFS	1.35097	0.453533	0.612712		PSME1	1.25424	1.42357	1.7855
CPT2	1.35092	7.55913	10.2117		ZC3H7B	1.2515	2.38641	2.98659
MEPCE	1.34812	4.06273	5.47704		TNS3	1.25142	1.55213	1.94237
DLG1	1.34741	2.18376	2.94241		HDLBP	1.25125	1.44901	1.81307
PRAME	1.3471	0.966476	1.30193		H1F0	1.24976	1.22178	1.52692
NONO	1.34667	5.18004	6.9758		RNPS1	1.24907	1.13969	1.42356
WIZ	1.34452	2.27526	3.05914		YY1	1.24845	4.97348	6.20916
A2ML1	1.33601	1.28532	1.7172		OTUD4	1.24684	0.853956	1.06475
ANKRD11	1.33476	1.43407	1.91414		HMOX1	1.24446	1.83179	2.27958
LDHB	1.33364	2.58086	3.44193		SLC25A1	1.24276	0.998614	1.24103
PUM1	1.33305	1.30682	1.74206		RAB3GAP1	1.23984	1.0799	1.3389
CTSZ	1.33238	2.4509	3.26553		OSBPL6	1.23514	0.907849	1.12132
PGM3	1.33229	1.434	1.91051		TRA2A	1.23375	0.745284	0.919494
NDUFC2	1.33006	1.31985	1.75548		DDX54	1.23345	9.74478	12.0197
GTSE1	1.32942	1.57993	2.10039		DDX47	1.23321	1.72722	2.13003
CSPG4	1.32846	1.76174	2.34041		MYH3	1.2332	1.77936	2.19432
PPP1R10	1.32836	1.66853	2.2164		CETN3	1.23268	0.951488	1.17288
SNIP1	1.32655	3.70635	4.91667		OXSR1	1.23016	2.3619	2.9055
BLVRB	1.32367	1.67359	2.21528		RBBP7	1.22898	7.23498	8.89161
NUDCD3	1.32096	2.4979	3.29964		ACTR3	1.22838	2.31458	2.84319
EEF1G	1.32017	7.59314	10.0242		FAM120A	1.22658	1.0938	1.34163
NXF1	1.31952	1.92431	2.53916		CST3	1.22607	1.18148	1.44858
NIF3L1	1.31935	2.31091	3.04891		TXNDC12	1.22584	0.801624	0.982661
MARK2	1.31867	2.41333	3.18239		SMG7	1.2252	3.54256	4.34035
CPSF1	1.31867	7.15819	9.43926		MYO10	1.22228	4.05952	4.96187
MBP	1.31818	1.16534	1.53613		RACGAP1	1.22216	3.11877	3.81164
ATP1B1	1.31729	1.56999	2.06813		PDLIM7	1.21969	1.7478	2.13177
CLIC1	1.31674	4.72223	6.21797		PSPH	1.21941	1.46927	1.79164
RAB32	1.30876	3.39888	4.44832		HBS1L	1.21663	1.59979	1.94634
OPTN	1.30807	0.885457	1.15824		TACO1	1.21661	0.956946	1.16423
VASP	1.30747	4.26053	5.57052		HIST1H2AC	1.21448	1.39847	1.69842
VAMP2	1.30666	5.2005	6.79527		UBAP2	1.21283	1.56803	1.90176
POLD2	1.30599	1.43666	1.87626		ALYREF	1.2128	4.10521	4.9788
PSMD4	1.30393	1.45559	1.89799		MEMO1	1.21256	2.1463	2.60251
FAHD1	1.30385	3.15719	4.11651		SRSF7	1.21093	2.03416	2.46322
INO80	1.3038	1.99193	2.59709		GPATCH4	1.21044	1.2468	1.50918
CORO1B	1.30274	0.788927	1.02777		U2AF1	1.2103	2.97125	3.5961
PCK2	1.30268	3.61844	4.71368		CHD7	1.2096	1.27827	1.5462
ZGPAT	1.3026	3.16254	4.11953		NCBP3	1.20734	2.12502	2.56561
MDH2	1.30244	1.0786	1.40481		ATG3	1.20699	1.75761	2.12142
TFAM	1.30232	8.70034	11.3306		PPP6R1	1.20613	1.99532	2.40662
AHSG	1.30054	2.02534	2.63403		NECAP2	1.20557	2.47396	2.98253
IMPDH1	1.29966	1.95791	2.54461		DDX10	1.20481	4.82919	5.81824
G3BP1	1.29612	2.62878	3.40721		RPF1	1.20401	1.56335	1.88228
PAK2	1.2945	1.91284	2.47618		RPL37	1.2029	4.32169	5.19855
P4HB	1.29413	2.69128	3.48288		IFI16	1.20232	1.5231	1.83125
PPA1	1.29151	2.48541	3.20994		CMBL	1.20114	1.39286	1.67302
LGALS3BP	1.28612	1.65634	2.13026		TNS1	1.20106	0.64949	0.780077
IST1	1.28344	1.38151	1.77309		VCP	1.20086	1.01859	1.22319
PRPF6	1.28321	1.77982	2.28388		NOP16	1.20063	2.12995	2.55728
SNRNP40	1.28252	1.28705	1.65067		CHD3	1.19939	0.831014	0.996707
DPP7	1.28221	2.57373	3.30006		TRIM28	1.1985	2.51931	3.0194
NUP155	1.27901	0.851264	1.08877		CCDC58	1.19845	2.35581	2.82333
TNPO3	1.2789	1.99164	2.54711		LMO7	1.19713	1.19443	1.42989
NSFL1C	1.27845	3.62072	4.62893		VPS16	1.19634	2.0229	2.42007
GPAT4	1.27776	1.76934	2.2608		MRPL28	1.19622	0.863708	1.03319
UBXN1	1.27739	1.28628	1.64308		RPL34	1.19475	2.94617	3.51995
PSMB6	1.27723	2.87256	3.66893		SUPT5H	1.19294	2.24361	2.67649
ARG1	1.27707	4.1145	5.25452		CPD	1.19002	1.91648	2.28065
NCOR1	1.27358	0.959448	1.22193		MTAP	1.18884	1.24634	1.4817
AKR1B1	1.27234	1.58829	2.02084		MRPL16	1.18722	2.15909	2.56332
CPSF7	1.26971	5.20001	6.60248		NDUFC2	1.18705	1.21038	1.43679
UFC1	1.26911	1.62873	2.06703		PACSIN3	1.18694	1.71706	2.03806
IGF2BP3	1.26794	1.50338	1.90619		HARS2	1.18605	1.62357	1.92563
NDRG1	1.26784	2.55498	3.23931		DDX27	1.18596	3.03777	3.60266
ACTR5	1.26768	1.17759	1.49281		GNL3	1.18442	1.37271	1.62587
AURKAIP1	1.2672	1.22472	1.55196		KIF18A	1.18442	0.959336	1.13625
SNW1	1.26486	7.0363	8.89997		ARL6IP1	1.18404	0.8922	1.0564
FKBP2	1.26365	1.56159	1.97331		TOMM40	1.18371	1.43681	1.70077
LRPPRC	1.26357	2.67892	3.38501		LRCH1	1.18272	1.21346	1.43518
PDLIM7	1.26127	0.911589	1.14976		RASSF7	1.18138	3.124	3.69064
NUCB1	1.26048	3.05711	3.85342		UQCRB	1.17953	1.0147	1.19687
PSMA7	1.25947	1.38797	1.74811		SAMM50	1.1791	0.754802	0.889986
XRCC1	1.25692	3.34134	4.19979		DLG1	1.17547	3.06738	3.60562
ATP5F1EP2	1.2471	2.64753	3.30174		CTPS1	1.17542	1.21782	1.43145
TPP1	1.2455	1.67104	2.08127		IGF2R	1.17353	4.59665	5.3943
DNAJC5	1.24485	2.2112	2.75262		DDX58	1.17308	1.52634	1.79052
MSL1	1.24342	5.26158	6.54237		POLR2B	1.17253	1.81282	2.12559
GCLM	1.24206	1.87664	2.3309		RPL17	1.16903	1.62489	1.89955
NOL7	1.24092	0.876751	1.08798		RPL6	1.16787	2.04554	2.38893
CEMIP	1.24076	1.27472	1.58162		AEBP1	1.16621	1.14786	1.33865
SERPINB12	1.23815	5.35913	6.6354		YIPF5	1.16562	0.645937	0.75292
POM121C	1.23812	3.89204	4.8188		SLC25A10	1.16511	1.00131	1.16664
IGF2BP2	1.23775	1.33806	1.65619		MRPL48	1.16357	1.71568	1.99632
CMTM3	1.23658	1.54118	1.9058		CCNB1	1.16306	1.35675	1.57798
PTGES3	1.23489	0.89339	1.10324		AKR7A2	1.1606	1.01145	1.17388
YWHAQ	1.23357	1.12505	1.38783		DHX57	1.16048	1.0941	1.26968
KRT1	1.23333	1.87767	2.3158		PRPF4	1.15701	1.26269	1.46095
OPA1	1.23273	2.26891	2.79696		TNKS1BP1	1.15693	6.50708	7.52826
CIAPIN1	1.227	1.61524	1.9819		TAF1	1.15587	0.670338	0.774824
CEP131	1.22673	11.082	13.5947		SIRPA	1.15568	1.96621	2.27231
KPNA3	1.22414	2.04327	2.50125		RTRAF	1.15519	1.86203	2.15101
MESD	1.22367	2.43623	2.98114		ADNP	1.15488	10.8838	12.5695
ITGA2	1.22163	2.04495	2.49818		DRAP1	1.15484	0.92574	1.06908
ABCF3	1.22107	1.80039	2.1984		PTGES2	1.15426	1.8157	2.09579
CD70	1.22001	1.14295	1.39441		NUMB	1.14974	1.66446	1.9137
DNTTIP1	1.21988	1.92642	2.34999		APIP	1.14906	0.811564	0.932532
TMED10	1.21831	1.35436	1.65003		TMED1	1.14857	2.32857	2.67454
PXN	1.21827	1.44426	1.75949		CCDC124	1.14823	2.99818	3.44259
GTPBP1	1.21547	1.05655	1.28421		SMC1A	1.14427	2.48856	2.84758
KIF5B	1.21515	1.65854	2.01537		RPL36AL	1.14353	5.16291	5.90393
LEMD2	1.21512	1.70955	2.0773		PKN2	1.14275	1.31898	1.50727
SCAF4	1.21475	6.50465	7.90149		UQCRC2	1.14257	0.939951	1.07396
DNTTIP2	1.21342	3.14808	3.81996		FKBP14	1.13849	2.3891	2.71998
LSG1	1.21266	1.46538	1.77701		RPL14	1.13824	4.11951	4.68898
CCT3	1.21127	4.35093	5.27016		HSP90AA2P	1.13753	0.821773	0.934792
CIAO2B	1.20896	0.982951	1.18835		MRPS23	1.1365	2.5088	2.85124
BICRA	1.20888	1.73473	2.09709		SERBP1	1.13553	3.48639	3.95889
DUT	1.20874	1.88395	2.2772		CPNE3	1.13442	0.990835	1.12403
TOMM70	1.20864	0.817204	0.987707		HTRA1	1.13396	1.34532	1.52554
CD109	1.20707	0.962228	1.16147		RSL1D1	1.13194	8.02016	9.07832
DEFA1	1.20687	1.70301	2.05531		RRS1	1.12817	2.78369	3.14047
PRRC2A	1.2053	2.26834	2.73403		DAZAP1	1.12608	0.83613	0.941553
POLR2B	1.20515	3.65876	4.40935		WDR18	1.12597	1.9187	2.1604
EIF3I	1.20448	2.93274	3.53243		SRSF4	1.12467	2.11864	2.38278
EXOC7	1.20216	1.05388	1.26693		DHX16	1.12418	0.835158	0.938869
CRYZ	1.20143	1.30827	1.57179		GIT2	1.12399	0.989175	1.11182
VPS33A	1.19756	1.10577	1.32422		IL1RAP	1.12393	1.38137	1.55256
UAP1	1.19434	1.05589	1.26109		GTPBP4	1.12099	1.36845	1.53402
RCN3	1.19377	2.00956	2.39897		PPM1F	1.12063	1.14146	1.27916
JUP	1.19368	5.90143	7.0444		PRPF4B	1.1198	0.882735	0.988486
TMEM11	1.19155	1.68841	2.01183		NRF1	1.11758	1.37832	1.54039
GNS	1.19147	1.23856	1.47571		TBL2	1.11755	2.66665	2.98012
ABHD14B	1.19097	2.75853	3.28532		DDX31	1.11666	1.01036	1.12823
HBB	1.19056	2.13744	2.54476		COL13A1	1.11615	1.04176	1.16276
TBL3	1.18999	1.1437	1.36099		RRP15	1.11447	2.70491	3.01455
UBE2K	1.18905	0.811713	0.965164		CIT	1.11313	2.40966	2.68227
NUP54	1.18671	2.51143	2.98034		RPS5	1.11208	2.39289	2.66108
IGKV1-27	1.18427	3.21913	3.81231		H2AFX	1.1119	2.15952	2.40117
LNPK	1.1841	1.34297	1.59022		CTCF	1.11009	1.65058	1.8323
MAGT1	1.18296	0.988374	1.16921		STK26	1.1096	1.34625	1.4938
VAPB	1.18184	1.53341	1.81225		AFAP1	1.10584	0.671665	0.742752
SHMT2	1.18147	0.696434	0.822816		HNRNPC	1.10504	2.69348	2.97639
GPATCH2	1.17916	2.17446	2.56403		DDX50	1.10205	1.93434	2.13173
DBI	1.17874	0.841207	0.991562		H2AFY	1.10098	1.26815	1.39621
KRT23	1.17836	0.93483	1.10157		CCDC86	1.10049	2.02771	2.23147
CTBP2	1.17816	3.36169	3.96062		KIF4A	1.09886	1.47256	1.61814
SAMD4A	1.17797	3.64439	4.29299		H3F3A	1.09831	0.544506	0.598038
HIRA	1.17657	1.39706	1.64374		CHMP6	1.09828	1.39549	1.53265
PHRF1	1.17654	1.01208	1.19076		HYPK	1.09785	4.28213	4.70116
KMT2C	1.17428	1.31885	1.54869		GFM1	1.09727	1.93962	2.12829
ASPH	1.17298	4.6612	5.4675		RPL4	1.09601	2.21481	2.42747
KRT9	1.16947	1.07602	1.25836		DDX5	1.09593	1.84814	2.02544
RSL24D1	1.16894	2.64642	3.09349		CMTM3	1.09511	1.30547	1.42964
ZC3H15	1.16754	1.76372	2.05922		TFRC	1.09396	2.86875	3.1383
NASP	1.16667	1.80562	2.10656		SMARCC1	1.09384	1.28881	1.40975
P3H3	1.16661	2.5519	2.97707		STT3B	1.09332	0.858767	0.93891
PGK1	1.16622	1.30299	1.51958		IMPDH1	1.09174	1.0636	1.16118
ATP6AP1	1.16513	1.58733	1.84945		EIF3K	1.08982	0.984218	1.07262
PPP3CA	1.16259	1.36197	1.58341		HLA-A	1.08854	1.51003	1.64373
PDP1	1.16254	2.68165	3.11752		NUDT21	1.08828	1.27312	1.38551
SRSF1	1.16176	9.41131	10.9337		MRPL47	1.08753	1.00974	1.09812
FIS1	1.16112	0.795282	0.923418		TSFM	1.0872	0.822913	0.894672
LACTB2	1.16097	1.29296	1.50109		PRDX3	1.08615	1.71161	1.85906
PLEKHO1	1.16075	1.71332	1.98874		NCAPH	1.08612	2.95884	3.21364
GLUD1	1.16031	2.92687	3.39609		ACAT1	1.08518	1.05646	1.14645
SRRT	1.1592	2.77282	3.21424		TSR1	1.08466	3.17402	3.44274
PRDX3	1.15641	1.21417	1.40408		TMEM159	1.0826	1.15675	1.25229
SIRPA	1.15371	3.00552	3.46751		NDE1	1.08244	1.25106	1.3542
PDHA1	1.15215	4.28352	4.93525		EIF3M	1.08239	2.73853	2.96415
ALOX12B	1.15186	1.2987	1.49592		MKRN2	1.08178	1.33864	1.44812
ANXA7	1.15172	3.97073	4.57318		LRP12	1.08046	1.74437	1.88473
TAF12	1.1506	1.14744	1.32025		GPC1	1.08035	0.394022	0.425682
STRN	1.15048	1.0543	1.21295		ERAP1	1.07837	0.78571	0.847289
ANKRD40	1.15007	0.688858	0.792232		INCENP	1.07766	1.67037	1.80008
NCKAP1	1.14586	3.43988	3.94161		RPS19BP1	1.07669	1.2519	1.34791
PCM1	1.14499	1.5258	1.74702		CBR3	1.07645	1.09238	1.1759
PRDX2	1.14477	2.22737	2.54983		VPS11	1.07544	1.40177	1.50752
RRAGB	1.14392	1.53994	1.76157		RSF1	1.07423	1.13844	1.22295
DBR1	1.14212	2.59766	2.96684		LPCAT2	1.07231	0.973421	1.04381
GALE	1.1387	1.32329	1.50683		LXN	1.07217	1.95528	2.09641
UBE2C	1.13813	1.1041	1.25661		GPI	1.07175	1.37249	1.47096
VAMP7	1.13769	0.88787	1.01012		SFRP1	1.07026	1.92715	2.06255
DAP	1.13745	1.28526	1.46192		PINX1	1.06828	0.775215	0.828151
ME1	1.13735	2.74862	3.12614		TFAP2B	1.06738	0.862253	0.920351
ITCH	1.13408	1.42243	1.61315		MRPL37	1.06712	1.43624	1.53264
SMG7	1.13182	0.758847	0.85888		AKAP8L	1.06489	1.74357	1.85671
HTRA2	1.13019	1.78476	2.01712		RIPK2	1.06462	0.766434	0.815958
ECI1	1.12699	2.00672	2.26155		ADK	1.06306	0.772183	0.820878
RMND5B	1.12686	0.797548	0.898723		MRPL41	1.06165	0.832761	0.884101
PPME1	1.1268	1.7625	1.98599		TRIP12	1.06008	3.79197	4.0198
PCNA	1.12655	1.03657	1.16775		RPL24	1.05928	3.76846	3.99185
AHCYL2	1.12489	1.633	1.83696		SRPK2	1.05896	7.00272	7.41561
HK1	1.12192	1.50513	1.68864		UBAC2	1.05864	1.00453	1.06344
LAMTOR2	1.12046	4.40316	4.93356		NKTR	1.05852	1.15124	1.21861
EHD3	1.1197	1.50952	1.69021		EBNA1BP2	1.05802	2.48721	2.63152
SAP130	1.11789	0.951441	1.06361		RPS2	1.05705	2.08554	2.20452
NEDD8	1.11692	1.2557	1.40252		SDAD1	1.05638	6.5506	6.91994
PTMA	1.1168	1.14265	1.2761		APC	1.05346	1.41261	1.48813
RUNX1	1.1165	1.12798	1.25939		ERCC6	1.05274	0.905226	0.952964
PFDN5	1.11594	1.04758	1.16903		UTRN	1.05205	1.07502	1.13097
CDC42EP1	1.11572	1.6524	1.84362		LEO1	1.05167	5.69095	5.98499
DPYSL2	1.11475	0.824421	0.919023		CBX6	1.05136	0.970735	1.02059
GSE1	1.11405	2.82783	3.15034		DDX3X	1.05133	1.94299	2.04272
MRPL39	1.11322	1.60537	1.78712		ARSA	1.04957	0.930696	0.976831
PSMD5	1.11317	3.25335	3.62155		SYNE1	1.04869	3.63034	3.8071
CHMP6	1.11176	1.47214	1.63666		OPA1	1.047	0.963645	1.00894
PPP6R1	1.11076	1.37741	1.52997		ATXN2	1.04629	6.52742	6.82956
HSP90B1	1.109	2.07303	2.29899		VAT1	1.04615	1.24517	1.30264
COIL	1.10815	4.25775	4.71822		MTHFD2	1.04536	1.07695	1.1258
DDX20	1.10558	1.98906	2.19908		PNKP	1.04493	1.33442	1.39438
KRR1	1.10528	0.921946	1.01901		RPL23A	1.0438	2.92701	3.05521
PCDHA6	1.10355	2.73241	3.01536		AAMP	1.04261	2.76668	2.88457
MED8	1.10134	1.77261	1.95225		ABCF1	1.04059	2.44098	2.54006
HBA1	1.09956	6.94203	7.63318		MED1	1.04032	2.27136	2.36295
KLC2	1.09858	1.75097	1.92358		HLA-A	1.04021	1.62713	1.69254
SLC27A3	1.09818	1.21533	1.33465		TAOK2	1.03862	1.26484	1.31369
ANXA5	1.09805	1.28496	1.41095		MKI67	1.03837	1.98825	2.06454
CRTAP	1.09746	1.11138	1.21969		HIST2H2BE	1.03837	0.807958	0.838956
TPM2	1.09696	0.788479	0.864929		ENDOD1	1.03806	0.945524	0.981506
MED13L	1.09322	1.26213	1.37979		P4HA1	1.03633	0.496445	0.514482
TTF1	1.09232	1.57266	1.71784		RPS9	1.03342	1.69345	1.75005
COA3	1.09038	1.49094	1.6257		MPHOSPH8	1.0328	1.77789	1.83621
TUBGCP2	1.08957	0.866125	0.943705		DDX60	1.03157	1.83073	1.88852
MTREX	1.08929	2.08117	2.267		MRPL27	1.02806	1.40446	1.44387
DAD1	1.08836	1.62425	1.76777		TRA2B	1.02782	1.15284	1.18491
PARL	1.08619	1.33755	1.45283		GNAI2	1.02618	1.14393	1.17388
PRPF40A	1.08453	3.47159	3.76502		Putative	1.02566	1.77266	1.81815
RNH1	1.08388	1.83287	1.98661		HMG20A	1.02528	0.685165	0.702486
RCOR3	1.08381	3.96572	4.29809		ZW10	1.02381	0.353579	0.361998
HSD17B10	1.08352	1.57847	1.7103		CPSF4	1.02282	1.19223	1.21945
TRA2A	1.07916	1.69235	1.82632		ACTL6A	1.02269	0.774064	0.791625
SF3B3	1.07831	1.8021	1.94322		TONSL	1.02171	0.853551	0.872084
EZR	1.07619	1.41304	1.52069		CERS2	1.02055	3.13857	3.20306
GAPDH	1.07542	2.64961	2.84945		RALA	1.02049	1.62569	1.65899
SMAP2	1.07252	0.756048	0.81088		LEMD2	1.0204	0.868601	0.886318
NT5C3A	1.07212	2.85333	3.0591		VPS4A	1.01987	1.16457	1.18772
CKAP2	1.07045	1.30211	1.39385		SRSF6	1.01973	2.82436	2.88008
TFG	1.06974	6.92354	7.40639		PLEKHO2	1.01958	1.33397	1.36009
CTHRC1	1.06973	4.93922	5.28361		PIEZO1	1.01777	0.996991	1.01471
XPNPEP1	1.06883	0.983548	1.05125		RPL13	1.01509	1.98726	2.01725
PLPP3	1.06759	1.68023	1.79379		VAMP7	1.0147	0.504544	0.511963
NCCRP1	1.06714	1.17208	1.25078		DCTN1	1.01442	2.23561	2.26784
VIM	1.06698	1.97158	2.10363		OPTN	1.01211	1.07847	1.09154
TCP1	1.06594	1.86092	1.98364		LSM14A	1.01181	0.549861	0.556358
HAX1	1.06396	1.23749	1.31665		RPL31	1.00999	3.90452	3.94353
PSMF1	1.0635	3.21192	3.41589		RACK1	1.00999	1.87768	1.89644
EIF5B	1.06348	0.609142	0.647812		URM1	1.00866	1.22875	1.23939
KRT6A	1.06097	2.13104	2.26096		NELFE	1.00644	1.24131	1.24931
ERP44	1.0589	3.8888	4.11786		NOP56	1.0061	2.72715	2.74378
TMEM109	1.0587	0.945	1.00047		RPL27A	1.0046	2.53395	2.5456
SF3A2	1.05761	1.2655	1.33841		PPAN	1.00448	5.01125	5.03371
CNPY3	1.0561	1.57796	1.66648		LARP1	1.00387	2.74109	2.75168
HSPA4L	1.05536	1.64957	1.74089		EIF4A3	1.00347	0.768788	0.771453
NPC1	1.05414	1.22421	1.29049		DHX15	1.00326	1.42108	1.42572
TMF1	1.05305	1.54076	1.62251		MED26	1.00188	2.48269	2.48736
RPN1	1.05299	4.92084	5.1816		FHL2	0.999387	1.37416	1.37331
ZG16B	1.05082	0.89443	0.939886		RPLP2	0.999323	2.52212	2.52041
KRT10	1.0496	2.44303	2.5642		G3BP2	0.998817	3.01275	3.00918
NUDC	1.04886	1.36168	1.42821		MRPL32	0.99764	1.29406	1.291
EIF4G2	1.04843	1.3734	1.43992		TES	0.996951	1.31122	1.30722
KMT2D	1.04704	0.931947	0.975789		RPL15	0.996513	1.04719	1.04354
SEPTIN2	1.04624	0.900638	0.942279		GYG1	0.995621	1.47713	1.47066
SNX8	1.04539	1.98946	2.07976		NPM3	0.993502	0.505226	0.501943
AP1B1	1.04463	1.91955	2.00523		DIMT1	0.992997	1.02858	1.02138
SF1	1.04436	0.892114	0.931689		SNRPD2	0.990985	2.21239	2.19245
ACTN1	1.04421	1.87453	1.95739		PPIL4	0.989795	2.60724	2.58063
SNX18	1.04333	2.85989	2.98382		SNIP1	0.98918	2.30768	2.28271
TMEM205	1.04323	1.60358	1.6729		HYOU1	0.98747	1.31342	1.29696
RNASEH2B	1.04238	1.2211	1.27285		PANK4	0.986949	0.908379	0.896524
LMNB1	1.04202	1.39902	1.45781		MARK3	0.985451	1.54663	1.52413
HNRNPUL1	1.04166	2.48636	2.58993		ABCB7	0.984242	1.33038	1.30942
PSMD13	1.03687	2.64804	2.74567		PEBP1	0.984145	0.638045	0.627929
ABHD10	1.03534	3.21823	3.33197		DDX46	0.984082	0.697077	0.685981
RBM25	1.0332	6.60404	6.82332		AGO1	0.981437	3.44222	3.37832
SUGP1	1.03287	1.21902	1.2591		HMGA1	0.981204	1.97018	1.93315
MOB1B	1.03246	4.07813	4.2105		POGZ	0.978312	2.62111	2.56426
HSP90AB1	1.03117	1.72899	1.78287		SLU7	0.977686	0.794495	0.776766
NME2	1.03098	1.47028	1.51584		RBMXL1	0.976607	0.616254	0.601838
ATL2	1.02894	1.30854	1.34641		SMARCC2	0.973755	0.711508	0.692835
SPATA5	1.02878	1.12109	1.15336		MTCL1	0.973334	1.61273	1.56973
UBE2V1	1.02865	1.4123	1.45276		SLC20A1	0.97301	1.10601	1.07616
ELMSAN1	1.02653	1.10347	1.13274		HS1BP3	0.971805	1.26383	1.22819
MRPL37	1.02438	1.23991	1.27013		SUB1	0.97093	2.42223	2.35181
MRPL11	1.02271	0.782153	0.799915		YTHDF1	0.970623	1.89016	1.83463
EPS15	1.01919	1.57547	1.6057		ZNF771	0.970248	0.833805	0.808998
ELMO2	1.01863	1.4215	1.44799		PPIL3	0.969323	1.53219	1.48519
VCP	1.017	0.902842	0.918192		FAU	0.969055	3.58483	3.4739
PPIE	1.0166	1.04465	1.06199		PIP4K2A	0.965277	0.970734	0.937027
MFAP1	1.01588	1.15381	1.17213		SFXN3	0.962388	2.39124	2.3013
DNAJC13	1.01538	2.70809	2.74973		CTSG	0.961549	1.49945	1.4418
NUP205	1.01374	1.6236	1.64591		HIST1H4A	0.961138	0.872036	0.838147
FARP2	1.0126	0.556966	0.563987		ARHGEF40	0.960643	1.19763	1.1505
PQBP1	1.0114	2.98058	3.01456		PSMA1	0.959898	1.01393	0.973271
SMARCA2	1.00973	0.960003	0.969346		ARID1A	0.95906	2.01323	1.93081
GOPC	1.00811	1.03076	1.03913		TMEM106B	0.959035	1.20236	1.15311
CPA4	1.00754	1.26721	1.27677		ACAA1	0.9574	1.36378	1.30569
USP14	1.00482	2.74842	2.76165		MAGED1	0.957136	0.763423	0.7307
ITGA6	1.00464	1.60326	1.6107		CBLL1	0.955838	1.22556	1.17144
STUB1	1.00429	1.70432	1.71163		RPS24	0.955162	4.93123	4.71012
ENY2	1.00377	0.621652	0.623995		PBDC1	0.954595	1.12282	1.07184
GPAT3	1.00283	1.82802	1.83319		CNPY3	0.953714	1.03735	0.989333
TACC1	1.00121	0.766492	0.767422		SERPINE1	0.953619	0.711132	0.678149
Putative	0.999936	0.554465	0.554429		ISG20L2	0.953533	0.785211	0.748724
ADRM1	0.996829	3.16387	3.15384		HIST1H2AJ	0.952667	1.57397	1.49947
RTN4IP1	0.996568	1.48739	1.48229		PDS5A	0.95201	0.989371	0.941891
PWP2	0.994894	1.11321	1.10753		CDK11B	0.95152	2.05295	1.95342
UTP20	0.994607	1.10955	1.10357		RPS18	0.951354	2.00572	1.90815
NIBAN2	0.994303	3.14812	3.13019		SIPA1L1	0.946727	0.731159	0.692208
TAF5	0.994127	2.1641	2.15139		PPP2R1A	0.946019	2.88399	2.72831
EXOC3	0.993367	1.05563	1.04863		RPL28	0.945462	4.30815	4.07319
SLIT2	0.992075	1.1719	1.16261		BRIX1	0.945335	6.63553	6.2728
GLOD4	0.989206	1.61801	1.60054		LAS1L	0.945079	8.07429	7.63084
CDK8	0.986099	1.08563	1.07053		PSMD13	0.94492	0.812051	0.767323
ZSWIM6	0.985055	0.732067	0.721126		RPL30	0.943792	4.30645	4.0644
GSR	0.984424	0.971246	0.956117		SART3	0.943747	1.53128	1.44514
ZNF346	0.983738	0.749086	0.736904		NKRF	0.942501	0.957609	0.902547
PPP5C	0.982652	2.04031	2.00491		TUBB4A	0.941823	0.876432	0.825444
MED26	0.979985	1.19083	1.16699		CPPED1	0.941653	1.3251	1.24779
SMARCD2	0.979968	3.45854	3.38926		MRPL43	0.941574	1.13319	1.06698
TTLL12	0.978297	2.07061	2.02567		PGM1	0.940513	1.75059	1.64645
YLPM1	0.978171	4.46239	4.36498		ASRGL1	0.940257	0.556224	0.522994
NHSL1	0.977295	3.42342	3.34569		CLPTM1L	0.939817	1.00728	0.946657
IGKV1-17	0.976828	1.68861	1.64948		CD3EAP	0.938415	1.34447	1.26167
CSDE1	0.976395	5.81722	5.67991		RPL8	0.938314	5.21413	4.89249
DCTPP1	0.976159	1.72922	1.68799		RPS23	0.938078	2.70133	2.53406
RNASEH1	0.976129	0.833369	0.813475		MORC2	0.937219	0.908525	0.851487
YME1L1	0.975571	1.08206	1.05562		PCDHA6	0.936407	1.94147	1.818
KRT31	0.974647	0.831225	0.810151		ABCF2	0.934557	0.724282	0.676883
GEMIN4	0.974334	1.19633	1.16563		UNC45A	0.934407	0.703891	0.657721
SH3KBP1	0.973254	1.05854	1.03023		RPLP0	0.932802	1.6969	1.58287
EEF1B2	0.969416	3.28067	3.18034		AFDN	0.93082	0.561546	0.522698
HMGB1	0.969065	2.96282	2.87116		MSH2	0.929926	2.46917	2.29615
GTF2H4	0.967878	0.999611	0.967501		S100A14	0.928096	1.12839	1.04725
MRPL24	0.965131	0.732167	0.706637		CCPG1	0.92646	0.66901	0.619811
DHX16	0.965073	0.959914	0.926387		RPL36A	0.926082	3.21968	2.98169
EIF2B3	0.963895	1.60862	1.55054		HELZ	0.925064	1.4075	1.30203
POFUT1	0.961649	1.75479	1.68749		EIF1AX	0.924793	1.46765	1.35727
RFC1	0.961403	2.06828	1.98845		KIF23	0.924565	1.53616	1.42028
RAB10	0.961259	0.845675	0.812912		AHNAK2	0.923693	1.64774	1.52201
SCYL1	0.960313	0.86846	0.833993		PUSL1	0.923476	1.49128	1.37716
CASC3	0.957566	1.21909	1.16736		RRP1B	0.922379	5.0883	4.69334
GPS1	0.957377	1.41252	1.35231		RPS12	0.921949	2.15071	1.98284
LMF2	0.957184	0.835493	0.79972		PTPA	0.921505	3.52438	3.24773
FUBP1	0.957009	3.16694	3.03079		COG7	0.921496	1.49499	1.37763
MCM7	0.956821	1.7064	1.63272		TBXAS1	0.920908	0.94488	0.870148
RAB34	0.956571	1.83778	1.75796		CDC27	0.91979	0.911735	0.838605
SSB	0.953107	1.57177	1.49807		CEMIP2	0.917788	1.3865	1.27252
EMC1	0.950017	1.64687	1.56456		FRMD4A	0.917224	1.02104	0.936519
NOL9	0.95001	1.53374	1.45707		RPL9	0.915976	1.5892	1.45567
PLS1	0.949368	0.75458	0.716374		AURKA	0.915177	3.8677	3.53963
EEF2	0.947338	1.05404	0.998532		ZNF768	0.913438	3.67243	3.35454
HDGFL2	0.946733	0.662219	0.626944		RPL39	0.913003	3.19095	2.91335
UBE2Z	0.9458	1.56725	1.4823		MRPL11	0.912793	0.687878	0.62789
PFN1	0.945467	2.10919	1.99417		CCNK	0.911524	0.437782	0.399049
SMARCA4	0.944367	2.7582	2.60475		TNFRSF12A	0.910686	1.21242	1.10413
HUWE1	0.944355	3.009	2.84157		SART1	0.909438	3.18234	2.89414
PGLS	0.943507	2.86422	2.70241		PMM1	0.906186	0.785779	0.712061
RAB3GAP2	0.942966	1.63266	1.53954		MICALL1	0.905998	1.30044	1.1782
GSK3B	0.942807	0.894329	0.84318		UGGT1	0.904763	0.665542	0.602158
DDX41	0.94213	2.81572	2.65278		UHRF2	0.904252	0.832429	0.752725
YWHAB	0.942009	3.60974	3.4004		UCK2	0.903913	0.973475	0.879937
CCDC59	0.941703	3.90086	3.67346		RBM3	0.903172	2.06911	1.86877
LSM12	0.940767	3.05651	2.87546		RPL18A	0.902797	1.45403	1.31269
CSTF3	0.940709	0.80914	0.761166		RPS25	0.902436	1.55699	1.40508
PDLIM4	0.940009	0.551525	0.518439		ALDOA	0.90231	2.60538	2.35086
STH	0.939891	0.994996	0.935188		SLC31A1	0.902157	1.22578	1.10584
ZNF384	0.939184	1.86616	1.75267		SRBD1	0.900509	1.66877	1.50274
CLPB	0.939144	1.05305	0.988971		CPSF6	0.899452	1.23445	1.11033
MCRIP1	0.938339	0.739913	0.694289		TPX2	0.899324	3.62239	3.2577
FASTKD2	0.938236	1.70855	1.60302		ATP5MG	0.89705	0.77639	0.696461
FIP1L1	0.938145	6.72569	6.30967		HK1	0.89641	0.80721	0.723591
HSPA1B	0.93745	1.75886	1.64884		CLPP	0.89469	1.24741	1.11604
RAB14	0.937321	0.851456	0.798087		PICALM	0.894615	1.0573	0.945877
SNX17	0.936729	0.807046	0.755984		RPS8	0.894284	1.60774	1.43778
ARF3	0.934656	0.83517	0.780597		RPL36	0.894105	0.905396	0.809519
PAF1	0.932689	1.405	1.31043		DDX6	0.893884	0.757052	0.676717
HEBP1	0.930447	1.08926	1.0135		ACIN1	0.893652	1.74068	1.55556
SERINC1	0.929664	1.44655	1.34481		NMD3	0.891376	2.75739	2.45787
GIPC1	0.928752	4.93443	4.58286		CKB	0.890784	1.74137	1.55118
KRT2	0.927404	1.36853	1.26918		MRPS24	0.889985	1.03413	0.920357
MRPL28	0.926676	1.83845	1.70365		NDUFB4	0.889839	1.16397	1.03575
ATXN2L	0.926461	3.67137	3.40138		MYH7	0.888787	0.953218	0.847207
ANP32E	0.92604	0.646353	0.598549		BICRA	0.888298	1.07235	0.952563
HADH	0.923213	1.59143	1.46923		TAF7	0.887441	1.67438	1.48591
INO80B	0.922383	1.60206	1.47771		EEA1	0.88626	0.762522	0.675792
TPD52	0.921976	1.49763	1.38078		SPR	0.884023	0.994791	0.879418
MUC19	0.921618	2.04555	1.88522		DARS	0.884005	0.707425	0.625367
EIF3K	0.919429	4.50945	4.14612		HABP4	0.881063	2.93346	2.58456
CHMP4A	0.918863	1.52707	1.40317		USP39	0.879726	1.44312	1.26955
TAF6	0.917779	1.61473	1.48196		TPMT	0.878456	0.819036	0.719487
ZNF79	0.917468	0.942402	0.864623		RPS26	0.877955	1.92094	1.6865
BZW1	0.916784	0.788151	0.722564		DHX30	0.877204	1.60487	1.4078
PACSIN3	0.914025	1.12385	1.02723		ANKRD44	0.875792	0.855998	0.749676
NIPSNAP1	0.913714	2.77079	2.53171		PLXNB2	0.874586	0.621699	0.543729
SEC16A	0.913153	1.04628	0.955414		RPL32	0.874099	1.66094	1.45183
PPP1R7	0.912131	1.03559	0.94459		ZNF622	0.871944	4.15227	3.62055
ATP6V1A	0.911924	0.934191	0.851911		LACTB2	0.871375	1.85693	1.61808
SMARCB1	0.91177	2.0648	1.88263		MGST3	0.869	0.897477	0.779908
SYNJ2BP	0.910851	1.2938	1.17846		SEC61A1	0.866371	0.622845	0.539615
ITGAV	0.910621	4.64498	4.22982		COX7A2L	0.865354	1.06936	0.925377
UGDH	0.909448	1.11607	1.015		KNOP1	0.864301	1.34111	1.15912
EIF2AK2	0.90882	1.03279	0.938623		FXR1	0.858935	2.27197	1.95148
MED16	0.907683	1.3009	1.18081		GPX4	0.856432	0.641849	0.5497
SRA1	0.907653	1.66063	1.50728		BAIAP2	0.856283	0.85269	0.730144
DDX28	0.906829	3.83993	3.48216		SERF2	0.85402	2.44565	2.08864
CLASP1	0.904743	4.80216	4.34471		PTPN14	0.853279	2.06595	1.76283
NIPSNAP2	0.904542	1.70739	1.5444		EML4	0.850851	0.728975	0.620248
MCM2	0.8998	1.58395	1.42524		PPFIBP1	0.850612	0.689757	0.586716
RBM8A	0.899258	3.41961	3.07511		THOP1	0.850558	2.53545	2.15655
GNAI2	0.898839	4.88911	4.39452		MYO1E	0.849579	0.994358	0.844785
EIF3J	0.898515	1.17743	1.05794		C7orf50	0.845596	1.17233	0.991316
MTRR	0.898405	1.74612	1.56872		SNTB2	0.843961	1.25876	1.06234
EXOSC9	0.898077	1.22506	1.1002		P3H1	0.843642	1.77871	1.5006
DNMT1	0.897543	1.14612	1.02869		ZNF638	0.842961	2.94393	2.48162
MGAT1	0.896207	1.59372	1.4283		DDX24	0.842013	1.00896	0.849557
TIMM23B	0.89576	0.841769	0.754022		HPCAL1	0.837388	2.06965	1.7331
RBM7	0.893146	0.736818	0.658086		ANGPTL2	0.835563	1.1177	0.933912
ZCCHC3	0.893089	0.572908	0.511658		RPL10	0.834799	1.71155	1.4288
PXDN	0.890702	1.00862	0.898377		CSNK2B	0.834664	0.486291	0.40589
POLR2C	0.889179	0.971056	0.863442		RBM28	0.834535	1.56229	1.30379
HAL	0.888368	1.12711	1.00129		HIST2H2BF	0.833606	1.22923	1.02469
PTTG1IP	0.887791	3.19457	2.83611		EZR	0.831659	0.553684	0.460476
EMILIN1	0.887768	0.702598	0.623744		UBTF	0.828835	1.49634	1.24022
COPS2	0.887579	1.08574	0.963677		RSBN1L	0.828295	1.12249	0.929754
KARS	0.886439	0.586485	0.519883		CUL3	0.828064	0.755892	0.625927
PPP1R18	0.883758	0.660068	0.58334		ECI2	0.827122	1.35764	1.12293
RAB23	0.883556	0.804048	0.710421		RPS14	0.825588	5.6078	4.62973
TSTA3	0.883142	1.12048	0.989548		HIST2H2AB	0.824478	0.443676	0.365801
RHOA	0.882864	1.61559	1.42635		STT3A	0.823607	0.887759	0.731165
CLPP	0.88035	1.69085	1.48854		TSG101	0.820607	0.584478	0.479626
EMSY	0.878011	1.02436	0.899402		CLIC1	0.81793	0.659392	0.539336
CTBP1	0.875966	1.7639	1.54512		PTCD3	0.813791	0.722957	0.588336
RIOK1	0.874323	1.67163	1.46155		ARPC1B	0.81317	0.583361	0.474372
TAF4	0.873318	1.71851	1.50081		MED31	0.811781	1.07258	0.870703
COX7A2L	0.873098	1.01593	0.887003		ZSCAN25	0.811075	1.17761	0.955127
GRWD1	0.872309	7.98567	6.96597		LCMT1	0.810954	0.437101	0.354469
EIF4H	0.872034	1.57022	1.36929		HNRNPLL	0.810115	0.740901	0.600216
SNRPA	0.87046	4.77004	4.15213		TTN	0.808733	0.762159	0.616383
IGHA1	0.870451	3.62061	3.15156		GZF1	0.808653	3.28778	2.65867
ACLY	0.86993	1.34763	1.17235		ARFIP1	0.8076	1.63512	1.32052
SOD2	0.868404	1.87355	1.627		SRP19	0.807339	1.40237	1.13219
CLPX	0.868058	1.46138	1.26857		DDX1	0.807316	3.01743	2.43602
SLTM	0.864558	0.968671	0.837473		PHRF1	0.805897	1.12824	0.909247
LIG1	0.864216	1.649	1.42509		TUBB2A	0.805573	0.464566	0.374242
ABI1	0.862401	3.28296	2.83122		DHX9	0.804962	3.08074	2.47988
EXOC8	0.861747	1.56486	1.34851		CNPY2	0.804012	0.801374	0.644314
TXNL1	0.859946	3.04475	2.61832		CCDC59	0.80349	1.8942	1.52198
DNAAF5	0.85924	2.7934	2.4002		KMT2D	0.800891	0.956813	0.766303
SMARCC2	0.858382	1.08364	0.930173		CHAF1B	0.800857	0.499158	0.399754
SKP1	0.857808	0.923564	0.79224		UQCRQ	0.80002	1.73884	1.3911
SRSF6	0.857442	5.16146	4.42565		SEC23A	0.798066	1.78292	1.42289
FXR2	0.857044	1.46417	1.25486		SF3B4	0.796487	0.60449	0.481468
DST	0.855783	1.60014	1.36938		RPL7	0.795416	3.17636	2.52653
SUCLG2	0.854511	0.88472	0.756003		RPL12	0.794941	4.37403	3.4771
PINX1	0.850839	0.786849	0.669482		DDX21	0.794642	3.35149	2.66323
TBCA	0.849865	3.25171	2.76352		PAIP1	0.794554	1.42046	1.12864
CCT6A	0.849755	0.744225	0.632409		U2AF2	0.792653	2.1011	1.66544
CAB39	0.84941	1.93715	1.64543		EIF1AD	0.792066	0.628414	0.497745
PYCR2	0.849317	3.15689	2.6812		SF3B1	0.791631	0.918323	0.726973
MICAL1	0.848694	0.912764	0.774657		RPL11	0.791423	1.30825	1.03538
SPATS2	0.848376	1.13915	0.966425		HIBCH	0.791262	1.47853	1.16991
HMGA2	0.847582	1.3396	1.13542		SFPQ	0.789945	1.28294	1.01345
TMED1	0.847295	1.6609	1.40727		NUSAP1	0.78947	5.79169	4.57237
SLC3A2	0.845315	3.90818	3.30365		RPL10A	0.788761	2.04503	1.61304
PRPF38B	0.845258	3.77028	3.18686		CD97	0.786675	0.583867	0.459314
SMAD7	0.842956	1.56643	1.32043		MYCBP2	0.785176	1.52775	1.19955
STIP1	0.84253	0.936084	0.78868		PRPF19	0.783886	2.49233	1.9537
AFDN	0.840626	1.76239	1.48151		PSIP1	0.783694	0.478775	0.375213
MRPL4	0.83407	1.63311	1.36213		DDB1	0.783459	0.715797	0.560797
DPP3	0.833654	1.26128	1.05147		TXLNG	0.783256	3.26917	2.56059
PARP12	0.832341	1.07852	0.897694		CRNKL1	0.781512	1.12098	0.876063
GTPBP10	0.831272	4.00305	3.32762		PAK1	0.781126	0.542486	0.42375
Immunoglobulin	0.829686	2.05576	1.70564		SMC2	0.779269	1.05869	0.825005
RACGAP1	0.829432	4.3761	3.62968		PSMD11	0.779256	0.516824	0.402738
GANAB	0.828184	1.43521	1.18862		LUC7L	0.779009	4.23473	3.29889
UPP1	0.827622	3.18219	2.63365		YTHDF3	0.778657	2.47757	1.92918
PELP1	0.827209	0.695305	0.575163		MAP7	0.777402	1.29222	1.00458
ATIC	0.826604	1.19072	0.984252		MRPL49	0.776125	0.59414	0.461127
WDR11	0.824521	3.14912	2.59652		SRSF2	0.775946	1.51069	1.17221
PGAM1	0.823535	4.64105	3.82206		TRMT10C	0.775701	1.154	0.895159
NDUFS8	0.823412	2.07402	1.70777		SEC24B	0.77569	1.26532	0.981495
DSC3	0.821919	1.00206	0.823613		ANP32E	0.774811	0.506909	0.392759
PRCC	0.816843	1.88296	1.53808		AP2A1	0.774405	0.87561	0.678077
SNX1	0.81412	1.67231	1.36146		FN3K	0.773678	1.09827	0.849704
PPIH	0.813965	2.16961	1.76599		RTN1	0.773416	1.06644	0.824804
MAP7D1	0.813502	3.74997	3.05061		TRAPPC3	0.770769	0.757081	0.583535
COL13A1	0.813418	0.616985	0.501867		EEFSEC	0.770613	0.740235	0.570434
ETV3	0.812639	0.649845	0.528089		AGFG1	0.770531	1.10572	0.851993
TAP1	0.812389	0.740775	0.601798		SMARCA5	0.770308	1.25677	0.968102
DRG1	0.81068	1.25012	1.01345		INTS3	0.769764	0.621064	0.478073
GAB2	0.809727	0.711662	0.576252		NHLRC2	0.768672	0.530329	0.407649
DDX17	0.807624	3.05347	2.46606		RPS15	0.768267	1.37108	1.05335
APOBEC3B	0.807466	0.657983	0.531299		SLC38A2	0.76742	1.19537	0.917354
EIF3G	0.80579	0.457392	0.368562		NOP9	0.766245	0.687834	0.527049
PLEKHA5	0.803653	1.22054	0.980888		PPP1R10	0.765448	0.708578	0.54238
JPT2	0.801518	0.674544	0.540659		BOP1	0.765393	1.79841	1.37649
NAPRT	0.800853	0.810324	0.64895		NPM1	0.764686	1.66712	1.27482
SARNP	0.800365	0.696308	0.5573		MIOS	0.764383	1.60912	1.22998
PARP1	0.799493	3.19348	2.55317		CAP2	0.763424	1.52574	1.16478
CSNK2B	0.797843	0.598077	0.477171		PMS2	0.761793	1.07147	0.816237
KRT85	0.796422	0.555755	0.442615		HNRNPU	0.761099	1.12897	0.859258
ARID1A	0.796253	2.46053	1.95921		CTTN	0.760063	1.11355	0.846364
MRPS36	0.796194	1.45331	1.15712		LOXL3	0.757416	2.35642	1.78479
LYAR	0.795431	3.25403	2.58836		OASL	0.756416	1.1786	0.891511
DHX57	0.795316	3.8615	3.07112		PEX14	0.755979	0.639278	0.483281
RPP25	0.795207	0.689981	0.548678		FRG1	0.755899	0.571119	0.431709
BPTF	0.793387	1.09799	0.871129		TRIM26	0.755577	0.676809	0.511381
PSMA1	0.793114	1.60627	1.27396		RPL22	0.753955	3.23234	2.43704
EIF2B5	0.791796	0.949052	0.751456		HAX1	0.753155	1.14586	0.863007
SCD	0.790176	0.868044	0.685907		MAP7D1	0.752339	1.97653	1.48702
GATAD2B	0.790082	2.11532	1.67128		DDX17	0.752084	1.46576	1.10237
NDUFA5	0.788872	0.893982	0.705237		EDF1	0.750643	2.88593	2.1663
LACTB	0.785721	0.737442	0.579424		KRT75	0.75063	0.525002	0.394082
ITPR3	0.785175	0.991139	0.778218		TNFRSF10B	0.749993	0.536027	0.402017
SCAF8	0.784836	2.75845	2.16493		SERPINB1	0.749766	0.800313	0.600047
CISD2	0.784366	1.72133	1.35015		AURKAIP1	0.749465	0.591574	0.443364
NEXN	0.783565	0.931738	0.730077		PPIL1	0.749274	0.625801	0.468896
CTNNA1	0.781391	1.17642	0.919244		NHSL1	0.748248	1.91058	1.42959
EHD1	0.777032	1.08164	0.840472		TSTA3	0.748135	0.744701	0.557137
ITGB5	0.776894	0.696938	0.541447		PITRM1	0.747843	0.809848	0.605639
NSF	0.776329	0.696509	0.54072		HLA-C	0.747781	0.754551	0.564239
FMN1	0.774103	0.476786	0.369082		RIOK2	0.746797	0.566612	0.423144
FMNL2	0.773112	4.00539	3.09661		TNC	0.746489	1.07238	0.800517
MAP4K4	0.772687	2.44903	1.89234		DTD1	0.7457	3.12002	2.3266
SFPQ	0.772457	6.90891	5.33683		DNAJC9	0.745519	0.755727	0.563409
LPXN	0.770549	1.19211	0.918581		ASCC1	0.745141	1.23538	0.920532
EXOSC6	0.769284	2.4863	1.91267		UBE3A	0.744128	1.03919	0.773291
GAS2L3	0.769252	0.917184	0.705545		RPN2	0.743905	0.588179	0.437549
GOSR2	0.768805	0.798754	0.614086		SPTY2D1	0.742905	1.91291	1.42111
ARFGAP2	0.767102	1.1977	0.91876		CRYZ	0.739933	1.38333	1.02357
ADSS	0.766832	1.16645	0.894468		CLUH	0.739044	1.65668	1.22436
NDUFB4	0.763762	5.82088	4.44577		SNRPG	0.738143	1.74944	1.29134
MBD1	0.761118	0.745939	0.567748		RING1	0.737129	0.578665	0.426551
SYAP1	0.759057	2.16022	1.63973		SAFB2	0.736314	0.89939	0.662234
ARL2	0.755702	0.916166	0.692348		PDE12	0.732481	0.917512	0.67206
CDC27	0.753807	0.840379	0.633484		HNRNPA2B1	0.732403	0.891838	0.653185
GALK1	0.753428	2.52309	1.90096		RBM8A	0.732255	3.66821	2.68607
MED6	0.75233	0.579664	0.436099		PSMB1	0.730493	0.848182	0.619591
NME4	0.752098	0.574297	0.431927		SRP72	0.729779	1.16622	0.851082
HP1BP3	0.75176	3.87271	2.91135		RPSA	0.728399	2.91521	2.12343
MMS19	0.751695	0.963223	0.72405		SLTM	0.727927	0.832638	0.606099
DCXR	0.748009	1.55815	1.16551		SLC1A5	0.727096	3.44526	2.50504
RFC2	0.744277	2.29508	1.70818		DGCR8	0.727085	0.701747	0.51023
ENO2	0.739178	1.47249	1.08843		RPS15A	0.726296	2.45875	1.78578
TXNDC5	0.738854	0.529785	0.391433		ERO1A	0.726227	0.600071	0.435788
ENAH	0.738457	1.23077	0.908867		GIGYF2	0.72481	1.49641	1.08461
RAB3GAP1	0.737537	0.539827	0.398143		AK4	0.724707	0.726952	0.526827
SNX33	0.737373	1.6033	1.18223		NSMCE3	0.724532	0.926405	0.67121
ACOX1	0.735807	1.59925	1.17674		PNISR	0.724261	0.518884	0.375808
SMC6	0.734804	0.580984	0.42691		CEMIP	0.724181	1.52234	1.10245
GPX1	0.734573	1.9056	1.3998		GREB1	0.722403	0.418335	0.302206
DCD	0.73349	0.718471	0.526991		CHD8	0.721392	0.354277	0.255572
ZNF598	0.732356	1.05195	0.770404		UBE2R2	0.721093	0.656351	0.47329
FRMD4A	0.73093	1.36711	0.999264		RSL24D1	0.719913	0.700195	0.50408
DDX58	0.728289	0.697036	0.507644		ERMP1	0.717116	1.17169	0.840237
PGRMC2	0.72795	2.3303	1.69635		BROX	0.717056	0.438309	0.314292
RBM12	0.727785	1.2427	0.904421		MATR3	0.716933	6.01738	4.31406
SBDS	0.727108	0.461455	0.335528		RBM25	0.715103	1.40555	1.00511
PDZD11	0.726438	1.83655	1.33414		ACTN2	0.713959	0.826599	0.590158
COX5B	0.724691	1.63712	1.18641		RALY	0.713497	1.42642	1.01775
NTPCR	0.724672	1.06734	0.77347		HNRNPA1	0.711984	2.67615	1.90538
PLEKHA4	0.723798	0.70584	0.510886		RPS16	0.709234	2.42973	1.72325
VWA5A	0.723199	0.995314	0.71981		KRT80	0.707769	1.57059	1.11162
SAFB2	0.722662	1.7616	1.27304		SHMT2	0.707715	0.471129	0.333425
NUP93	0.721184	0.918718	0.662565		CSNK1E	0.707624	1.72599	1.22135
KRT32	0.71926	0.470959	0.338742		SF3B2	0.706416	1.54472	1.09121
TMTC3	0.719164	0.459218	0.330253		HMGN2	0.704333	2.06966	1.45773
PBRM1	0.717841	4.53117	3.25266		SUGP1	0.699372	0.637991	0.446193
CCT5	0.717667	2.6859	1.92758		ARPC4	0.699132	0.83777	0.585712
DDX56	0.717434	1.38045	0.990385		ITGA3	0.698824	3.25365	2.27373
NUMA1	0.717055	2.23967	1.60597		STRAP	0.698258	0.557259	0.38911
HMGA1	0.716129	0.753628	0.539695		UHRF1	0.69759	0.463656	0.323442
HDAC1	0.714461	1.36363	0.974259		CARD14	0.697404	0.429831	0.299766
KCTD15	0.71403	4.16651	2.97501		SYNCRIP	0.696089	0.506467	0.352546
FYTTD1	0.713339	0.742734	0.529821		SUGT1	0.695939	0.949346	0.660687
LCN1	0.712921	1.84819	1.31761		CNOT2	0.695212	1.04016	0.72313
MTPN	0.712	1.18259	0.842006		ABCF3	0.69337	0.73913	0.51249
UCK2	0.710744	0.943136	0.670328		NAPA	0.691213	0.803173	0.555164
RFC3	0.710402	0.545726	0.387685		TMCO1	0.691131	4.9152	3.39705
CST3	0.705597	0.563187	0.397383		TJP2	0.690483	0.968785	0.66893
TMSB10	0.705538	1.53229	1.08109		PDHA1	0.689268	0.623143	0.429512
PIP5K1A	0.704935	0.787182	0.554912		RPS3A	0.688204	1.14854	0.790428
LYPLA2	0.704696	0.885549	0.624043		RPS10	0.68754	2.68377	1.8452
PDIA3	0.703886	1.83038	1.28838		DDI2	0.687193	0.578324	0.39742
SLC2A1	0.703633	1.37656	0.968593		STAU1	0.68605	2.28347	1.56657
SPART	0.701804	0.765214	0.53703		ZC3HAV1	0.68586	1.42341	0.976262
FAM50A	0.700413	0.634093	0.444127		PGAM1	0.68544	0.833332	0.571199
SSBP1	0.700382	1.66056	1.16303		SEC24C	0.685066	0.701275	0.480419
PRPF31	0.700381	0.660329	0.462482		ASPH	0.684745	2.37332	1.62512
ZNF217	0.699446	2.94781	2.06183		STK24	0.684468	0.60274	0.412556
NSUN5	0.697187	4.70259	3.27858		KIF2C	0.68357	0.851879	0.582319
BAZ1A	0.696327	0.874882	0.609204		PFKP	0.683549	2.54982	1.74293
DYNC1LI2	0.695881	0.912797	0.635198		MECP2	0.683514	0.579678	0.396218
PSMC1	0.695726	0.833353	0.579785		SAP130	0.682353	0.505195	0.344721
SF3B6	0.695536	4.15363	2.889		RPL3	0.681451	1.78748	1.21808
TMED9	0.695189	0.62026	0.431198		GTF3C3	0.680863	0.548406	0.37339
SRSF2	0.69432	3.77528	2.62125		MYL6B	0.680158	0.749172	0.509555
SMARCE1	0.694237	2.47882	1.72088		GOLPH3	0.677295	0.392208	0.26564
STK24	0.693513	0.647645	0.44915		PSMD7	0.677223	0.715554	0.484589
SNRPC	0.693391	1.12161	0.777714		EPS15L1	0.674112	0.579006	0.390315
SCCPDH	0.692336	0.652639	0.451845		RFC2	0.671167	1.58075	1.06095
VDAC1	0.692013	2.23751	1.54838		RBMS2	0.670858	0.527629	0.353964
PIN1	0.6918	1.2487	0.863851		NCL	0.668269	1.2812	0.856189
BUB3	0.689301	1.54414	1.06438		PCDHGC3	0.667943	2.12901	1.42205
PTK2	0.689043	2.18124	1.50297		NIT2	0.666872	0.654484	0.436457
PMVK	0.688307	1.62198	1.11642		DHX37	0.666723	0.786811	0.524585
RNPS1	0.684909	2.91323	1.9953		MRPS7	0.665884	0.685194	0.456259
ERAL1	0.684894	2.44527	1.67475		RPS28	0.665548	3.15376	2.09898
HLA-A	0.684438	0.663747	0.454294		TRIP4	0.664886	1.61466	1.07357
EEF1D	0.68436	4.08434	2.79516		TAX1BP1	0.663756	1.35766	0.901153
CAPN2	0.684309	0.951318	0.650995		FKBP5	0.663023	0.954022	0.632539
HIRIP3	0.683781	0.804177	0.549881		CHD1L	0.662287	0.541737	0.358785
UCHL3	0.683353	1.75681	1.20052		EIF5	0.659939	1.10058	0.726317
EIF3C	0.682065	2.87957	1.96405		PSAT1	0.659491	0.349495	0.230489
SNRPF	0.681916	2.85755	1.94861		CCT4	0.65843	0.912389	0.600744
CFL1	0.680178	1.58624	1.07893		BTBD10	0.658241	0.441383	0.290536
WASHC5	0.680132	1.12418	0.764591		SDF4	0.657216	1.06974	0.703049
CAPZB	0.679566	4.21889	2.86701		TAF4	0.655641	0.739532	0.484868
TNC	0.679527	0.568955	0.386621		ADD3	0.655446	1.53403	1.00547
MPZL1	0.679432	2.31515	1.57298		ESF1	0.653466	2.50826	1.63906
QKI	0.678291	0.571367	0.387553		RPL5	0.651841	1.11709	0.728165
GRPEL1	0.676893	1.51813	1.02761		RPL26L1	0.649793	0.999884	0.649718
ACTR8	0.675795	0.577247	0.390101		TANC2	0.649112	0.554733	0.360084
SYNM	0.673333	1.53622	1.03438		SCO2	0.648209	1.23991	0.803724
MRPL55	0.673149	2.87359	1.93435		CDH2	0.646857	0.780079	0.5046
PSIP1	0.672751	0.496979	0.334344		SND1	0.646318	2.60516	1.68376
SART1	0.672418	9.11831	6.13132		SEC23IP	0.646222	1.67113	1.07992
ZC3HAV1	0.671973	1.45361	0.976789		RPF2	0.644631	2.74124	1.76709
ARPP19	0.671175	0.646779	0.434102		SLIT2	0.643959	1.16492	0.750163
MRPS12	0.67113	1.6999	1.14085		MTX1	0.642864	1.08081	0.694815
PRDX6	0.670638	0.646041	0.43326		RAB13	0.639237	0.962681	0.615381
TRMT6	0.669521	0.729713	0.488558		EMD	0.63778	1.01225	0.64559
PRDX1	0.669363	1.0112	0.676862		HSPA4L	0.637436	1.28899	0.821651
ACTBL2	0.669359	0.86858	0.581392		RPS20	0.636288	2.35464	1.49823
TRIM21	0.668814	6.65067	4.44807		U2SURP	0.636068	0.582656	0.370609
ATP5PD	0.668657	0.812664	0.543393		SF3B6	0.636001	1.71325	1.08963
GPX4	0.668165	0.7251	0.484486		HSPA4	0.63455	0.431236	0.273641
SNRPD3	0.667744	2.98185	1.99111		PAPSS2	0.633881	0.321214	0.203611
COX20	0.667214	0.742163	0.495181		H1FX	0.633879	0.975667	0.618455
GTF2F2	0.665932	1.78978	1.19187		ABCD1	0.633228	1.23695	0.783269
TRIM28	0.665122	3.24067	2.15544		SGPL1	0.632099	0.542441	0.342877
S100A8	0.664638	1.19869	0.796697		FNDC3B	0.632062	0.820682	0.518721
YWHAG	0.664621	3.32222	2.20802		GBF1	0.62999	0.618784	0.389827
CCDC9B	0.662443	0.541442	0.358675		USP36	0.629971	1.07753	0.678815
PCYT1A	0.662328	0.896511	0.593784		SNRPF	0.629792	0.275174	0.173302
LAMC1	0.662324	0.615195	0.407459		MAP2K2	0.627333	0.466086	0.292391
PEX14	0.661375	1.50066	0.992502		STIM1	0.625206	1.28156	0.801241
UTP18	0.661277	3.52079	2.32822		ACSL3	0.624666	0.490615	0.30647
PGD	0.660217	0.829388	0.547576		TMOD3	0.619256	0.918729	0.568928
CNP	0.659979	1.85566	1.2247		CIRBP	0.618776	0.669926	0.414534
LRRFIP1	0.659203	0.480751	0.316913		EWSR1	0.618774	1.50219	0.929514
S100A9	0.657001	1.78218	1.1709		PELO	0.614605	0.919974	0.565421
TRAP1	0.656253	1.00307	0.658269		SMARCA1	0.614243	0.326276	0.200412
MRPL48	0.656044	2.8409	1.86376		RAP1GDS1	0.613917	1.86897	1.14739
CBR1	0.655907	0.900706	0.59078		AGPAT5	0.613784	0.451839	0.277332
ZYX	0.65312	0.879477	0.574404		SP3	0.612107	0.576749	0.353032
CLPTM1	0.652899	1.69592	1.10726		DNAJC11	0.611761	1.2738	0.779262
TRIP6	0.652854	0.77527	0.506139		TTC4	0.611618	1.13803	0.696037
LMAN1	0.651995	0.749369	0.488585		MRPS18B	0.611193	0.911295	0.556977
SCAMP3	0.651857	0.504623	0.328942		ITCH	0.611188	0.675061	0.412589
ATP5F1A	0.650908	3.9113	2.5459		NRBP1	0.610742	0.482876	0.294913
TMCO1	0.650905	3.06856	1.99734		MAP1B	0.610563	1.49253	0.911281
NANS	0.650596	4.22965	2.7518		RAN	0.61042	0.388287	0.237018
CHMP4B	0.649927	0.81527	0.529866		ADD1	0.610407	1.20253	0.73403
MYH1	0.648972	0.850281	0.551809		DNAAF5	0.606952	0.784456	0.476127
MTDH	0.648646	4.50722	2.92359		UBQLN1	0.604356	0.420282	0.254
DDX18	0.647624	1.88803	1.22274		CD2BP2	0.603191	1.15719	0.698005
COLGALT1	0.647589	0.499973	0.323777		RRM2	0.602931	1.54925	0.93409
ZNF207	0.644665	3.03414	1.95601		RBM12	0.602185	0.649104	0.39088
TSR1	0.643821	1.37527	0.885426		TAB2	0.59931	0.645747	0.387002
YKT6	0.643167	0.797318	0.512809		PFDN2	0.598272	0.681437	0.407685
EWSR1	0.641574	5.37122	3.44604		USP8	0.596768	0.362723	0.216461
OGA	0.640533	1.4302	0.916089		ITPRID2	0.596616	1.04166	0.621471
VAT1	0.639401	2.59145	1.65698		STAT1	0.596378	0.60142	0.358674
MED11	0.639307	0.457388	0.292411		MRPS25	0.596315	0.514665	0.306902
ZCCHC17	0.639126	0.643355	0.411185		SMARCA4	0.595732	2.14292	1.27661
PLS3	0.63513	0.531383	0.337497		ATAD3A	0.595715	0.892001	0.531378
RRS1	0.635048	1.59173	1.01082		LCP1	0.595481	0.485314	0.288995
PPP1R2	0.634787	0.392977	0.249457		UTP18	0.594928	1.2168	0.723911
SUMO4	0.634232	1.65265	1.04816		NSD2	0.594764	0.537599	0.319744
FAH	0.634092	2.27143	1.4403		RALB	0.594419	0.687603	0.408724
RSRC2	0.633833	1.26476	0.801648		GLRX	0.591884	0.481384	0.284923
RPL7A	0.633458	2.03923	1.29176		ATP5F1C	0.590925	1.1179	0.660594
SMU1	0.633386	1.61225	1.02118		ITGB3	0.588912	0.578411	0.340633
POGZ	0.631276	0.82416	0.520272		PGAM5	0.58716	1.86534	1.09525
PMS2	0.630981	0.677875	0.427727		SAE1	0.586716	0.569032	0.33386
SNRPG	0.630913	1.05056	0.662813		HNRNPL	0.585631	0.731105	0.428157
DBNL	0.62995	1.70025	1.07107		RPL26	0.582677	2.06209	1.20153
ELOB	0.629732	0.484478	0.305092		STX12	0.582632	0.966117	0.562891
TGOLN2	0.629072	1.8336	1.15347		ACSL4	0.582013	0.727713	0.423539
UCHL5	0.629066	0.509975	0.320808		FAM133B	0.581784	0.478112	0.278158
WDR46	0.628854	0.605122	0.380534		TOM1	0.578689	0.609784	0.352876
PHLDB2	0.628138	0.898226	0.56421		PNO1	0.578002	1.09934	0.63542
CFAP20	0.627684	2.73792	1.71855		HADH	0.577996	1.22005	0.705186
ARHGEF40	0.626955	1.49563	0.93769		IDE	0.577946	0.266395	0.153962
ACADVL	0.626809	0.741188	0.464584		PPAT	0.575885	0.522208	0.300732
IMPDH2	0.626356	0.635155	0.397833		PTK2	0.571583	1.76257	1.00746
ABLIM3	0.626075	0.534247	0.334479		LASP1	0.568614	1.85545	1.05503
MAPRE1	0.625937	1.67339	1.04744		RUVBL1	0.567875	1.07835	0.612366
HSPA8	0.625562	2.86581	1.79274		ZNF697	0.567322	0.511987	0.290461
CPD	0.625253	0.494888	0.30943		ARCN1	0.567262	0.811499	0.460333
NOSIP	0.624753	2.58166	1.6129		NOP10	0.566812	1.87743	1.06415
VMA21	0.624613	0.523098	0.326734		TGM2	0.564696	0.291658	0.164698
PUM3	0.624356	0.920995	0.575029		KPNA1	0.563162	1.22934	0.692317
LACRT	0.623229	1.43813	0.896286		MTDH	0.562707	2.43069	1.36776
C8orf33	0.623074	2.72708	1.69917		PPT1	0.558775	1.39718	0.78071
OTUD4	0.622716	0.563117	0.350662		PC	0.557948	0.570413	0.318261
SRP54	0.621594	1.47042	0.914003		MRPL46	0.557332	1.76293	0.98254
ZC3H4	0.621109	1.23111	0.764654		DCTN4	0.55673	0.446138	0.248379
UTRN	0.621044	1.60196	0.994885		MRPL24	0.556531	0.437782	0.24364
PABPC4	0.620042	1.72195	1.06768		PRPSAP1	0.556228	0.712727	0.396438
U2AF2	0.619564	3.5467	2.19741		DNAJC10	0.555923	1.12717	0.626621
WWP2	0.618981	0.54127	0.335036		PPIH	0.555682	0.393695	0.218769
MYBBP1A	0.614208	0.641213	0.393838		BUD23	0.555247	1.15266	0.640013
HNRNPD	0.613004	1.23207	0.755265		DIAPH1	0.551882	0.681602	0.376164
MTCL1	0.612538	1.77788	1.08902		ZFYVE16	0.550521	0.885992	0.487757
PDXK	0.609223	0.610844	0.37214		CCDC50	0.548756	1.01853	0.558923
GMPPA	0.608191	1.87078	1.13779		RPS3	0.548118	1.05212	0.576686
PIMREG	0.607826	3.50104	2.12802		MRPL1	0.547516	1.35331	0.740956
PRPS1	0.607411	1.98882	1.20803		XPO5	0.54423	0.32395	0.176303
BAP18	0.607021	1.35972	0.825379		PDZD11	0.543868	1.15664	0.629062
GAPDHS	0.60667	0.945584	0.573657		ARPC5L	0.543005	0.343939	0.18676
PRSS3	0.604513	1.94219	1.17408		CAPRIN1	0.542642	0.448527	0.24339
GRB2	0.604441	1.08164	0.65379		HSPA12A	0.540513	0.662726	0.358212
SPTLC1	0.603756	0.284254	0.17162		PPP1CA	0.539749	0.535112	0.288826
NPEPPS	0.603027	2.3981	1.44612		PLRG1	0.539421	0.97576	0.526346
GPATCH8	0.602521	0.548283	0.330352		SLC25A11	0.535133	0.395115	0.211439
SEC61A1	0.600496	0.454193	0.272741		SACM1L	0.534254	0.767519	0.41005
RELCH	0.600302	0.491493	0.295044		AP2M1	0.531802	0.664005	0.353119
FOXK2	0.599065	0.442206	0.26491		CDK1	0.530117	0.68082	0.360915
ACSL1	0.59805	0.625489	0.374074		PA2G4	0.530033	1.12102	0.594176
SLAIN2	0.597613	0.512904	0.306518		SNRNP70	0.527987	0.756899	0.399633
RBM3	0.597578	0.890151	0.531934		ADAM22	0.527933	0.396101	0.209115
RBBP4	0.597436	3.36025	2.00754		P3H3	0.526907	1.22574	0.645853
PNKP	0.596879	0.573187	0.342123		SSR4	0.526617	0.312961	0.164811
SUN1	0.596176	3.6712	2.18868		CPNE2	0.525401	0.514383	0.270257
CEP41	0.594112	2.20791	1.31175		HNRNPR	0.524892	1.52509	0.80051
BROX	0.591621	0.441226	0.261039		SEPTIN10	0.524646	0.448982	0.235557
CRMP1	0.591224	1.09439	0.647032		ELMO2	0.524131	0.912128	0.478075
PPP1CA	0.590289	1.09121	0.644131		CLINT1	0.52266	0.373086	0.194997
RAB12	0.590259	1.91044	1.12765		A2M	0.520845	0.568399	0.296047
CDC5L	0.587658	3.66659	2.1547		SRGAP2	0.520416	0.861229	0.448197
MLEC	0.587207	0.959409	0.563371		TOE1	0.519534	1.39602	0.725282
LPP	0.584179	0.390925	0.22837		RBM5	0.519529	0.814541	0.423178
SET	0.58377	1.0662	0.622417		MRPL55	0.518375	0.427726	0.221723
ILF2	0.582794	3.1866	1.85713		DIDO1	0.518175	0.563546	0.292015
SACM1L	0.582664	1.27671	0.74389		EIF4A1	0.517618	0.47547	0.246112
SRSF7	0.582112	2.73288	1.59084		NEPRO	0.517222	0.743699	0.384658
PRPF4	0.581369	5.35524	3.11337		EIF2S1	0.516877	0.972523	0.502675
CD82	0.578772	2.47521	1.43258		DVL2	0.516669	0.335772	0.173483
ANKHD1	0.578581	4.52512	2.61815		EIF2B4	0.514668	0.651858	0.335491
GNA11	0.577234	0.272319	0.157192		RBM26	0.514338	1.05076	0.540444
KRT6B	0.575919	1.30585	0.752062		MRPS22	0.513461	0.360402	0.185053
FSCN1	0.575531	0.552298	0.317865		SETX	0.512861	1.03051	0.528506
TRIM33	0.575	0.332417	0.19114		SH3BGRL	0.512526	1.33379	0.683602
BAIAP2	0.573728	1.19113	0.683385		PSMC5	0.511138	0.441791	0.225816
TNS1	0.572968	1.78683	1.0238		MED13	0.510624	0.409132	0.208913
HNRNPK	0.572201	1.17153	0.670351		RPS11	0.51027	1.54049	0.786068
SGPP1	0.569224	1.70021	0.967798		RBM14	0.509339	1.08885	0.554594
CAP2	0.568796	0.730257	0.415367		CLK3	0.507653	0.58178	0.295342
RECQL	0.567163	0.661359	0.375098		RAB21	0.506503	0.679066	0.343949
TRIM2	0.566398	0.619078	0.350645		IGKV1D-13	0.505988	0.220584	0.111613
CCAR1	0.565178	0.453493	0.256304		AIMP1	0.504595	0.228908	0.115506
DDX3X	0.564166	2.12639	1.19964		PRKAA1	0.50458	0.848677	0.428226
SAP30BP	0.563536	3.53527	1.99225		YARS	0.503412	0.342768	0.172554
ARPC5L	0.563394	1.70837	0.962484		PDAP1	0.502931	0.793611	0.399132
SNX9	0.561982	2.33999	1.31503		ITM2C	0.502256	0.528351	0.265368
MED22	0.560007	0.415265	0.232551		HMMR	0.502195	1.19904	0.60215
PPAT	0.559491	0.64485	0.360788		MORF4L1	0.501226	0.657001	0.329306
SUMO1	0.556917	1.89856	1.05734		FLNA	0.501041	3.33527	1.67111
GIGYF2	0.554727	1.49405	0.828788		SPECC1L	0.500096	1.96303	0.981705
HMOX2	0.554569	0.589741	0.327053		DNMT1	0.499943	0.547859	0.273898
HEXIM1	0.554485	0.358395	0.198725		SRP54	0.499207	1.40706	0.702412
CLIC4	0.554472	1.4259	0.790624		ERGIC1	0.499125	0.69124	0.345015
CTNND1	0.554468	1.64867	0.914135		VBP1	0.497638	0.649801	0.323365
INCENP	0.554151	0.554834	0.307462		C8orf33	0.49622	1.67166	0.829512
PSMD6	0.55328	0.902112	0.499121		EIF4B	0.495387	1.35994	0.673699
GNL3L	0.55242	0.462132	0.255291		USP10	0.495133	1.32243	0.654777
ACAT2	0.552171	1.10789	0.611745		CRELD2	0.491862	1.84806	0.908992
NCBP3	0.551964	0.59767	0.329892		RBMX	0.490363	2.18946	1.07363
ZNF787	0.550544	1.32287	0.728296		SPCS3	0.488886	0.4613	0.225523
SMARCA5	0.55009	1.07317	0.590342		SLC12A2	0.488789	0.911275	0.445421
SZRD1	0.549057	1.75602	0.964157		EFTUD2	0.487531	0.983726	0.479597
GTF3C1	0.547891	1.43768	0.787694		SLC12A9	0.487524	0.253804	0.123736
EIF3H	0.547818	0.894963	0.490276		EIF4A2	0.486509	0.706914	0.34392
LDHA	0.547289	0.70894	0.387995		NMT1	0.486423	0.776115	0.377521
RTCA	0.546516	0.962626	0.52609		FKBP4	0.485063	0.477786	0.231756
SIRT6	0.545519	0.339128	0.185001		SPTBN1	0.48426	0.613907	0.297291
CDK6	0.545324	0.634779	0.34616		EPHX1	0.484043	1.64198	0.794789
TCOF1	0.543024	3.14976	1.7104		GTF3C1	0.483249	0.872232	0.421505
UBR4	0.542417	3.0487	1.65367		PPP5C	0.482848	0.563391	0.272032
NUDT21	0.53967	2.05535	1.10921		EIF3I	0.480707	0.236006	0.11345
EIF4E	0.538652	1.84973	0.99636		XRCC1	0.478709	0.679385	0.325228
TSNAX	0.538323	0.696956	0.375188		AK1	0.478645	0.466025	0.223061
TRIM25	0.537842	0.375881	0.202164		MYH6	0.477816	0.322285	0.153993
DYNLL1	0.537409	0.710938	0.382064		TARS	0.477432	0.736667	0.351709
SLC7A5	0.537251	1.21277	0.651563		PRKCA	0.476357	0.300677	0.14323
DDX47	0.536839	2.15886	1.15896		RPS19	0.47384	3.174	1.50397
AK1	0.536263	0.596501	0.319882		NOP2	0.473007	1.34143	0.634508
KIF4A	0.534684	1.16079	0.620653		BMS1	0.471892	2.02323	0.954748
PITPNB	0.534027	0.338132	0.180572		CAST	0.471552	0.408243	0.192508
NDUFS1	0.533665	1.29488	0.691031		HNRNPK	0.470426	0.561981	0.264371
ALKBH5	0.533525	0.710769	0.379213		TJP1	0.46939	1.94756	0.914163
POP7	0.53346	1.55484	0.829447		LRPPRC	0.467912	0.356383	0.166756
DDOST	0.532903	2.24442	1.19606		NGDN	0.467699	0.465112	0.217532
SRSF5	0.532769	1.40351	0.747744		SCAMP2	0.466697	0.268883	0.125487
GADD45GIP1	0.531926	2.47024	1.31398		MRPL39	0.464849	0.350597	0.162975
DDX55	0.530275	0.791857	0.419902		APRT	0.464709	0.436932	0.203047
GNL1	0.528551	0.302421	0.159845		ARHGAP1	0.463195	1.00909	0.467407
TMPO	0.527987	0.476646	0.251663		REXO4	0.462492	0.452027	0.209059
DDX5	0.527965	2.34557	1.23838		BAG3	0.46189	0.933875	0.431348
SH3BGRL3	0.526548	2.17234	1.14384		CTNNB1	0.46091	0.622753	0.287033
NCSTN	0.526354	0.506062	0.266367		IFITM2	0.459987	0.319912	0.147155
ALYREF	0.526071	1.14368	0.601655		RTN3	0.458242	0.37334	0.17108
ME2	0.525814	0.708509	0.372544		SREK1	0.457033	0.642975	0.293861
CDC37	0.525762	0.327485	0.172179		ZSWIM6	0.455398	1.11345	0.507061
DDX49	0.524387	1.3528	0.709393		RNF213	0.454487	0.485947	0.220857
ADD3	0.52423	0.683051	0.358076		MRTO4	0.454406	0.816922	0.371214
ACADM	0.523779	0.340447	0.178319		SUCLA2	0.453629	1.03354	0.468843
RABGGTB	0.520803	0.666868	0.347307		SCO1	0.453548	0.325355	0.147564
NUDCD1	0.520253	1.87877	0.977435		HMGB3	0.453168	0.439711	0.199263
UBE2O	0.519994	0.979993	0.509591		DNAJC21	0.452461	0.536301	0.242655
NNMT	0.519482	0.302565	0.157177		RPS13	0.451372	0.735262	0.331876
PALM2	0.519084	2.18743	1.13546		ISG15	0.449474	0.545836	0.245339
RBSN	0.518065	0.367192	0.190229		COX7A2	0.447579	0.289786	0.129702
TGFBI	0.517895	0.357855	0.185332		IPO9	0.44504	0.581839	0.258942
TMPO	0.517521	1.80625	0.934771		BAZ1B	0.44501	0.676395	0.301002
STX12	0.516284	0.662227	0.341897		PSMD12	0.444749	0.365594	0.162597
LZTS1	0.514794	0.372237	0.191626		RPS27	0.443733	0.816217	0.362182
ARL1	0.51479	0.372983	0.192008		ZGPAT	0.441364	0.449559	0.198419
TEX10	0.514759	0.506133	0.260536		TYMS	0.441164	0.330242	0.145691
PNN	0.51377	3.02488	1.55409		RPS6KA1	0.437246	1.1536	0.504406
MCCC2	0.511815	0.801035	0.409982		DDX49	0.436606	0.370438	0.161736
CLK3	0.511726	0.990727	0.506981		SRSF1	0.435727	0.852563	0.371485
RAB11FIP5	0.511089	1.18907	0.607722		POLR2G	0.432511	0.855934	0.370201
PDIA4	0.510387	0.894367	0.456474		USO1	0.432098	0.908436	0.392533
EP400	0.509695	0.3031	0.154489		OSBPL3	0.430233	0.353395	0.152042
ZFC3H1	0.509636	0.381786	0.194572		HIST1H3A	0.429848	0.422502	0.181612
HAT1	0.50953	0.609982	0.310804		FOXK1	0.426064	0.566036	0.241168
SRXN1	0.508965	1.15199	0.586324		EIF3E	0.42505	0.422656	0.17965
ARAP1	0.507917	2.35569	1.1965		EIF3L	0.424711	0.682524	0.289875
ADNP	0.50676	1.24975	0.633323		OCIAD1	0.423176	0.396382	0.167739
UMPS	0.504876	1.76772	0.892478		RBM39	0.422768	0.804144	0.339966
GART	0.504511	2.48052	1.25145		MARCKSL1	0.42234	0.788553	0.333037
ACBD3	0.504469	0.394377	0.198951		IARS2	0.421855	0.417659	0.176192
AMY1A	0.503844	0.399836	0.201455		ZC3H15	0.421733	0.824037	0.347524
ANXA11	0.502688	0.532798	0.267831		RPL23	0.421357	3.38408	1.42591
ALDH1B1	0.502149	0.63499	0.31886		SPAG9	0.420607	0.458505	0.19285
SARS	0.501487	0.705866	0.353983		MRPS5	0.420472	3.1865	1.33984
DNAJB6	0.499149	0.479676	0.23943		MPRIP	0.420242	1.36181	0.572289
NOP10	0.498526	2.03641	1.0152		BCKDK	0.419355	0.341829	0.143348
CLUH	0.497034	0.591783	0.294136		MFAP1	0.418298	0.513658	0.214862
RAB8B	0.49581	0.322	0.159651		MRPS6	0.416826	0.476196	0.198491
ERCC3	0.493209	0.552499	0.272498		SGPP1	0.4151	1.46001	0.606052
PPP1R12C	0.493082	0.783606	0.386382		COPS8	0.414207	0.805337	0.333576
MRPL33	0.493047	1.43273	0.706402		URI1	0.413945	0.701869	0.290535
CSK	0.491934	1.57453	0.774565		CORO1B	0.412929	0.253005	0.104473
MRPL22	0.491751	0.487879	0.239915		ELAVL1	0.412414	0.559975	0.230941
LSM14B	0.491392	0.535192	0.262989		CHAMP1	0.412172	0.697948	0.287675
RCOR1	0.491341	0.755242	0.371081		HNRNPDL	0.410063	0.394647	0.16183
HNRNPA0	0.491009	0.826981	0.406055		MCM6	0.405645	0.275497	0.111754
MAGOH	0.490773	1.01938	0.500284		PABPC4	0.401954	0.515757	0.207311
IFRD1	0.490225	0.475582	0.233142		YWHAH	0.401749	0.174623	0.0701549
USP36	0.490007	1.08753	0.532895		RBM34	0.400746	2.12764	0.852641
GSPT1	0.489954	0.578099	0.283242		RPS4X	0.400661	0.850569	0.34079
POLR1C	0.48995	0.374349	0.183412		CLASP2	0.400323	0.398588	0.159564
PHF14	0.489864	1.19006	0.582966		ST13	0.398768	0.802541	0.320027
DHRS7B	0.489737	0.591311	0.289587		CDCA2	0.397155	0.413534	0.164237
TSSC4	0.488789	1.9264	0.941602		KHDRBS1	0.395101	1.20127	0.474621
UBE2L3	0.488376	0.592058	0.289147		UBN1	0.392536	1.14875	0.450926
EIF2A	0.485021	0.444797	0.215736		FUBP3	0.390967	0.289596	0.113222
TIMM50	0.48497	0.533653	0.258806		JAGN1	0.389828	0.35132	0.136955
AGAP3	0.483906	0.715709	0.346336		ZNF207	0.388978	1.13092	0.439904
CAND1	0.483859	0.527421	0.255198		CCDC47	0.38852	1.11131	0.431766
PRPF3	0.481758	3.03468	1.46198		DDX52	0.386994	0.337847	0.130745
CLIP1	0.48022	0.688339	0.330554		SEC22B	0.385686	0.820285	0.316373
PRNP	0.480169	0.717743	0.344638		RPS21	0.383738	2.10442	0.807546
MAN2A1	0.478968	0.536167	0.256806		C12orf57	0.383652	0.267453	0.102609
APRT	0.478129	0.58399	0.279222		PPIG	0.383555	0.339764	0.130318
NUP98	0.477649	1.13548	0.542359		PFDN1	0.383505	1.87619	0.719528
GLUL	0.473529	2.39822	1.13563		SZRD1	0.382413	1.41989	0.542985
ZC3H18	0.473488	2.58178	1.22244		AAK1	0.382244	0.378435	0.144655
SLC25A32	0.473193	0.367491	0.173894		RPAP3	0.381042	0.178956	0.0681899
NDUFB9	0.472914	0.424944	0.200962		SEC23B	0.379956	0.342755	0.130232
GTF2F1	0.472087	0.80368	0.379407		MCAM	0.379475	0.477006	0.181012
LGALS1	0.47199	1.36744	0.645415		CCDC9B	0.377252	0.416047	0.156955
XRN2	0.471356	1.02791	0.484514		NUP50	0.376255	1.48005	0.556877
EXOSC5	0.470553	0.347142	0.163349		GNA13	0.374942	0.536516	0.201162
TAX1BP3	0.469471	0.536701	0.251965		PRPSAP2	0.374599	0.263855	0.0988398
NKRF	0.467378	1.58286	0.739792		SNRPD3	0.372717	0.943018	0.351479
SERPINB8	0.466758	2.83401	1.3228		BAP18	0.372005	0.226719	0.0843407
CAT	0.46485	0.510771	0.237432		RFC5	0.371282	1.62007	0.601501
PRKACA	0.463021	0.432435	0.200226		BICD2	0.37032	0.423654	0.156887
BET1	0.462777	0.223663	0.103506		CPSF1	0.369643	1.17536	0.434463
AP3S1	0.46254	1.25285	0.579493		DPM1	0.369492	1.09032	0.402865
EIF4E2	0.462093	0.308711	0.142653		SLC3A2	0.369485	0.47995	0.177334
ZNF516	0.46075	0.423594	0.195171		IPO5	0.369313	0.321553	0.118754
SPTBN1	0.460453	0.656382	0.302233		SCAF4	0.367457	0.2394	0.0879692
SLC25A11	0.460236	0.258009	0.118745		TRIM33	0.367357	0.210175	0.0772093
EIF3D	0.459058	1.6764	0.769566		FBL	0.365402	0.896757	0.327677
ALDH1A3	0.458368	0.684034	0.313539		HDGFL2	0.365106	0.551493	0.201353
MRPL12	0.458189	0.856277	0.392337		FH	0.36438	1.20372	0.438614
ECPAS	0.45806	0.556347	0.25484		RGS10	0.364006	0.641889	0.233651
PUSL1	0.457945	0.345002	0.157992		IGFBP5	0.363535	0.157606	0.0572952
CTSB	0.457374	0.801716	0.366684		ATP5PB	0.363511	0.273389	0.09938
NELFE	0.456634	1.22671	0.560156		RTF2	0.356488	0.306727	0.109344
LARP1	0.45617	1.16501	0.531442		CAPZB	0.356136	0.238318	0.0848737
KLC1	0.455628	0.399302	0.181933		ARPC3	0.356099	0.932662	0.33212
LEO1	0.455486	1.1762	0.535742		YRDC	0.355519	0.258541	0.0919163
POGLUT3	0.455034	1.34813	0.613443		KMT2C	0.355508	1.35575	0.481979
CTNNB1	0.453821	2.82701	1.28296		MEPCE	0.354321	0.328601	0.11643
RBMXL1	0.453448	0.229194	0.103927		MOGS	0.354259	0.150015	0.0531443
GSS	0.453409	0.397459	0.180212		ANKZF1	0.351652	0.338758	0.119125
PCBP1	0.45251	2.94448	1.33241		KANK1	0.350322	0.209772	0.0734878
YBX1	0.450848	4.30881	1.94262		RPS7	0.349827	0.717201	0.250896
ZEB2	0.450221	0.39361	0.177212		SRP9	0.349005	0.213881	0.0746456
UBAP2	0.449745	0.405208	0.18224		FAM117B	0.348561	0.280102	0.0976328
ESYT1	0.446474	0.483961	0.216076		RPL21	0.348549	0.527648	0.183911
H2AFY2	0.446424	0.336103	0.150044		ARF6	0.347539	0.421565	0.14651
NKTR	0.445615	2.68459	1.19629		KRT79	0.347224	0.35265	0.122449
OSBPL3	0.445366	0.703318	0.313234		NOC2L	0.346329	0.519435	0.179896
ERI1	0.445206	0.630229	0.280582		MRPL38	0.346286	0.287751	0.0996442
RAD50	0.444198	0.827257	0.367466		EPHA2	0.345723	0.744632	0.257436
CSTF1	0.443841	0.48641	0.215889		GLRX3	0.345233	0.273409	0.0943898
DUSP12	0.443798	0.988577	0.438728		WDR11	0.345185	0.204944	0.0707436
COPG1	0.443066	2.95705	1.31017		RDX	0.34269	0.282656	0.0968634
CCDC6	0.442398	0.384958	0.170305		NOP58	0.341828	0.260123	0.0889174
ACIN1	0.441978	1.15596	0.51091		FCF1	0.340292	0.297325	0.101177
DNAJB1	0.441822	1.62917	0.719802		NDUFS1	0.339498	0.279146	0.0947695
RIPK2	0.440699	1.99637	0.879795		YBX1	0.339455	0.686938	0.233184
UBE2S	0.438919	0.225172	0.098832		DNAJA1	0.339213	0.371849	0.126136
ATP6V0A1	0.438348	0.9387	0.411477		KPNA2	0.335916	2.07472	0.696932
MAP4	0.438031	0.80174	0.351187		LIMA1	0.335741	1.25324	0.420762
CEP170	0.437043	2.71436	1.18629		IMP3	0.333484	0.180233	0.0601047
SLIRP	0.436718	0.993422	0.433845		ATP6V1C1	0.332834	0.919607	0.306076
DIS3	0.435945	0.590514	0.257432		CBX8	0.332615	0.596229	0.198314
ETF1	0.435312	0.294318	0.12812		SNU13	0.332139	0.663797	0.220473
CDC73	0.433509	0.438763	0.190207		ANXA11	0.331954	0.398298	0.132217
ENO1	0.433336	1.45024	0.628443		CALR	0.331053	0.274409	0.0908437
CST6	0.432904	0.42932	0.185854		SQSTM1	0.32945	0.461162	0.15193
KRT5	0.432483	1.64423	0.7111		MCM5	0.328661	0.535625	0.176039
SEPTIN7	0.431221	1.20451	0.519412		EXOC4	0.32825	1.04907	0.344356
C12orf10	0.430797	0.259103	0.111621		PCM1	0.328246	0.552369	0.181313
NOP9	0.430065	0.277035	0.119143		MRPS28	0.328042	0.463203	0.15195
GBE1	0.427866	0.542798	0.232245		PVR	0.327994	0.306785	0.100623
LRCH2	0.427636	0.320604	0.137102		RRP9	0.327004	0.869418	0.284303
HNRNPA1	0.425904	1.47035	0.626229		IMMT	0.326259	1.27148	0.414832
SNRPD2	0.42347	0.591551	0.250504		EMC2	0.325832	1.0217	0.332904
IDE	0.423378	0.733211	0.310425		KCTD15	0.325741	0.496352	0.161682
ALB	0.421544	0.72743	0.306643		PWP1	0.324943	1.18954	0.386534
P4HA2	0.421296	1.44807	0.610065		PRMT1	0.324553	0.249657	0.0810271
NOP16	0.420769	2.79677	1.17679		RMDN1	0.324472	0.666244	0.216177
RAN	0.420388	0.488458	0.205342		TEX264	0.324122	0.248331	0.0804895
LMNA	0.419072	1.33337	0.558778		TMOD1	0.323543	0.26437	0.0855352
POLR2A	0.418389	1.95954	0.819851		MCRIP1	0.322576	0.317618	0.102456
RBM19	0.417971	0.765838	0.320098		KIF2A	0.322507	0.564185	0.181954
ANP32B	0.41792	0.274877	0.114877		HADHB	0.322345	0.359137	0.115766
ANKZF1	0.417378	0.627761	0.262014		AP3D1	0.322169	1.59646	0.51433
HSPB1	0.414446	4.34264	1.79979		TMEM43	0.320058	0.199778	0.0639404
EIF5	0.412192	1.87062	0.771055		CSTF1	0.319646	0.869066	0.277793
TSN	0.411913	0.663851	0.273449		MYH14	0.318569	0.802216	0.255561
RPL26L1	0.411793	1.68065	0.692079		FAM114A2	0.315244	0.362477	0.114269
DYNC1LI1	0.410864	0.597276	0.245399		DHX29	0.314982	0.350188	0.110303
RBM28	0.410823	0.806945	0.331511		ACTB	0.314697	1.29033	0.406062
AP3D1	0.410149	0.938085	0.384755		HNRNPAB	0.314174	0.738281	0.231948
KMT2A	0.409618	0.329238	0.134862		TUBB4B	0.311156	0.302389	0.09409
MATR3	0.409425	2.43183	0.995653		FLNB	0.311153	0.577824	0.179792
CMBL	0.408551	0.549162	0.224361		SEH1L	0.310261	0.542401	0.168286
ATP1A1	0.406068	0.967561	0.392896		RPL35A	0.308995	0.697586	0.21555
NEPRO	0.405301	0.348043	0.141062		HK2	0.30872	0.232563	0.0717969
SRSF4	0.403961	2.41547	0.975755		RDH11	0.308509	0.302092	0.0931982
DDX21	0.403936	3.02296	1.22108		PAK2	0.307941	0.788861	0.242923
XPO7	0.402044	0.271151	0.109015		ELP1	0.305061	0.149754	0.0456841
VDAC2	0.401642	0.496588	0.199451		CAND1	0.304812	0.238835	0.0727998
RRP9	0.40142	1.96136	0.787329		CAMK2D	0.304543	0.23806	0.0724995
CPNE2	0.401186	0.400581	0.160707		GMPS	0.304376	0.467857	0.142404
PCNP	0.400489	0.827027	0.331215		CUSTOS	0.302801	0.190942	0.0578175
HNRNPUL2	0.396762	0.937138	0.371821		SULF2	0.301809	0.213615	0.0644711
CSTB	0.396518	0.880745	0.349231		POLD2	0.301511	0.359199	0.108302
WDR18	0.395022	0.554958	0.219221		SPECC1	0.300765	1.07823	0.324294
BBX	0.394889	0.251605	0.0993558		FAR1	0.300385	0.161323	0.0484589
PFKP	0.393928	1.28513	0.506251		USP9X	0.299848	0.323463	0.0969898
SMARCD1	0.393706	0.30044	0.118285		EXOSC7	0.297761	0.261845	0.0779673
SPATS2L	0.39237	0.723258	0.283785		CUL4A	0.297631	0.512027	0.152395
FAM162A	0.392232	0.26571	0.10422		REXO1L1P	0.297573	0.239915	0.0713922
COTL1	0.391669	0.523786	0.205151		SNX18	0.296981	0.295919	0.0878823
DDX39B	0.391032	0.427478	0.167158		MRPS11	0.295854	0.295812	0.087517
LXN	0.390103	0.663635	0.258886		TJP3	0.295046	1.01844	0.300488
CDH13	0.389416	0.292353	0.113847		RRP12	0.29503	0.831066	0.245189
AGPS	0.389155	1.56829	0.610309		PGD	0.29488	0.255291	0.0752804
EIF4A1	0.388581	0.532847	0.207054		NDUFS6	0.292574	0.268933	0.0786828
MYCBP2	0.388046	0.647622	0.251307		ATXN10	0.291649	0.349643	0.101973
DMBT1	0.386457	0.320004	0.123667		KHDRBS3	0.290935	0.516866	0.150374
HNRNPR	0.386391	2.15735	0.83358		MYO5A	0.290037	0.223366	0.0647845
BAG2	0.386234	1.22338	0.472511		PMEL	0.289314	0.224666	0.0649991
HNRNPH1	0.386098	1.16227	0.448749		PNN	0.288536	0.460638	0.132911
NDUFA12	0.385216	0.352509	0.135792		SBF1	0.288359	0.209632	0.0604493
BANF1	0.384925	0.687548	0.264655		IPO8	0.287917	1.1425	0.328944
NSDHL	0.384674	0.401051	0.154274		AHSA1	0.286155	0.231452	0.0662311
ERMP1	0.383926	0.359238	0.137921		ATP5PO	0.285831	0.614335	0.175596
CALB2	0.382377	0.468069	0.178979		CPSF2	0.28546	0.208718	0.0595806
CSRP1	0.381174	0.62968	0.240018		JCHAIN	0.285065	0.166005	0.0473223
PPP2R2A	0.380609	0.857146	0.326238		DDX41	0.284339	0.316245	0.0899211
CCDC137	0.37708	1.76845	0.666848		WDR77	0.28422	0.3088	0.087767
MRPL47	0.376972	1.04577	0.394227		SLC25A5	0.280773	0.220951	0.062037
ISG15	0.374579	0.42272	0.158342		OLA1	0.280168	0.265853	0.0744838
CD2BP2	0.374176	1.23275	0.461267		CKAP4	0.277784	0.468046	0.130016
CHMP2B	0.373945	0.3876	0.144941		TFIP11	0.277024	0.199232	0.055192
NDUFV2	0.373899	0.322837	0.120708		KANK2	0.276717	0.801049	0.221664
RPL32	0.373177	3.75484	1.40122		NSDHL	0.274951	0.253802	0.0697832
PSMB4	0.372986	0.284463	0.106101		MOV10	0.273318	0.360882	0.0986355
MAGI1	0.372682	1.90969	0.711707		USP13	0.270565	0.167201	0.0452386
PTDSS1	0.372428	1.11995	0.417102		MYH10	0.269756	0.878795	0.23706
RUVBL2	0.370991	2.30586	0.855452		HNRNPA3	0.269108	0.213547	0.0574673
TGM3	0.369494	1.0365	0.382981		BRD9	0.268305	0.335028	0.0898896
PTMS	0.368971	1.62873	0.600956		DNAJA3	0.2674	0.275525	0.0736754
RBM17	0.367387	0.68247	0.25073		ACTBL2	0.267343	0.210696	0.0563281
RPS27L	0.364934	3.70143	1.35078		SDHA	0.265807	0.350762	0.0932351
EIF2B1	0.363794	0.273028	0.0993259		PTMS	0.265102	1.20246	0.318774
ZC2HC1A	0.363617	0.734397	0.267039		SBDS	0.263826	0.203165	0.0536001
PHF5A	0.363574	0.513183	0.18658		PYGL	0.260522	0.208523	0.0543248
GATB	0.363447	0.307018	0.111585		PRRC2C	0.260271	1.54963	0.403324
EEF1A1	0.363189	0.926033	0.336325		BPTF	0.259434	0.357786	0.0928217
RPL38	0.363036	1.56864	0.569473		MYEF2	0.259162	1.41804	0.367503
TBC1D9B	0.362794	0.275152	0.0998236		RPL27	0.259082	0.511714	0.132576
NCOA5	0.361362	0.444682	0.160691		ARF3	0.258988	0.153282	0.0396983
GMPS	0.360692	0.723351	0.260907		GEMIN5	0.258836	0.35402	0.091633
REXO2	0.358375	0.499167	0.178889		C5orf24	0.258274	0.167771	0.0433309
SRSF3	0.35746	1.03821	0.371118		RCC2	0.25738	0.128804	0.0331517
PRDM2	0.357351	0.361739	0.129268		PI4KB	0.257368	0.287486	0.0739897
BOP1	0.356744	0.675398	0.240944		SNRPB	0.256145	0.29909	0.0766103
U2SURP	0.355476	0.235053	0.0835555		POLRMT	0.25539	0.936928	0.239282
RPL5	0.354706	2.20412	0.781816		ILF3	0.254275	0.637755	0.162165
ZC3H13	0.353991	1.35928	0.481174		ASCC2	0.254259	1.07346	0.272937
CENPB	0.353798	0.574531	0.203268		UBE2J1	0.252583	0.192117	0.0485256
YTHDF3	0.351232	0.246788	0.0866797		SRRT	0.251337	0.81702	0.205347
ACTN4	0.351011	0.85729	0.300918		DECR1	0.248618	0.477103	0.118616
ADK	0.350677	0.71244	0.249836		STRN	0.248524	0.12001	0.0298253
RUVBL1	0.350033	2.22059	0.77728		POLR1A	0.247737	0.22568	0.0559094
CCNK	0.349318	0.28598	0.099898		CSTF3	0.247617	0.343266	0.0849983
FAM117B	0.348873	0.295577	0.103119		STRA6	0.246244	0.423724	0.104339
PDCD6	0.348035	0.664047	0.231112		TASOR	0.245556	0.394449	0.0968594
PPP1CB	0.347349	0.699691	0.243037		ZMYND8	0.242479	0.326828	0.0792489
MRPL46	0.345769	1.01045	0.349381		BRD4	0.240985	0.307338	0.0740638
AKAP8	0.345186	0.900765	0.310932		TUBB3	0.240673	0.263658	0.0634553
YWHAZ	0.344657	1.26069	0.434507		PARVA	0.240524	0.201083	0.0483652
DSP	0.344041	0.625126	0.215069		TRAP1	0.240342	0.306247	0.0736041
TXNDC12	0.343386	0.33877	0.116329		TMED7	0.239929	0.238054	0.0571161
RBM15	0.342625	0.854342	0.292719		MRPS14	0.239272	0.149045	0.0356624
WDR5	0.342411	0.296543	0.10154		CTNND1	0.238941	0.403153	0.0963298
RLBP1	0.3416	0.35698	0.121945		CORO1C	0.238527	0.143602	0.0342528
TMEM159	0.341476	0.254132	0.0867799		GTF2B	0.238406	0.246906	0.0588639
FAM120A	0.34101	1.09785	0.374377		COX4I1	0.236905	0.155459	0.036829
ATP5PO	0.340257	0.790913	0.269113		PMVK	0.236258	0.230529	0.0544644
MSH2	0.340011	0.500446	0.170157		CWC22	0.235606	0.738011	0.17388
BCAR3	0.338916	0.201804	0.0683946		WASHC1	0.233835	0.256783	0.060045
HIST1H2AC	0.338317	0.421029	0.142441		SLC25A12	0.233221	0.180091	0.0420012
SUN2	0.338215	0.476417	0.161131		IGF1	0.232523	0.247615	0.0575763
PSMD1	0.337575	0.327977	0.110717		RTCB	0.231207	1.22741	0.283786
PRKCSH	0.337266	0.467163	0.157558		EIF3C	0.230726	0.352656	0.0813669
EXOSC4	0.336749	0.636249	0.214256		YWHAG	0.229784	0.284581	0.0653923
RBBP5	0.336314	0.186124	0.062596		NAA15	0.228944	0.137799	0.0315482
RTCB	0.3352	2.74695	0.920778		ENOPH1	0.2289	0.283268	0.0648401
TBCB	0.331978	0.445158	0.147783		SUPT16H	0.228444	0.415874	0.0950042
NOLC1	0.331886	1.44128	0.478341		MYO1C	0.227525	0.210083	0.0477991
HELZ2	0.331165	0.519841	0.172153		ZNF512B	0.226146	0.126661	0.0286439
GGH	0.330883	0.468406	0.154988		ATG5	0.225882	0.137932	0.0311565
NOP14	0.328436	0.445872	0.14644		PCNA	0.22267	0.243454	0.0542099
INO80E	0.326965	3.29044	1.07586		ELOVL1	0.22194	0.432167	0.0959151
SECISBP2L	0.326839	1.41907	0.463807		PATL1	0.22097	0.14759	0.0326129
ANXA4	0.324709	0.271531	0.0881684		KRT35	0.219579	0.211371	0.0464126
EIF4A3	0.324546	0.74758	0.242624		DHX8	0.218846	0.1874	0.0410116
KPNB1	0.323898	2.66612	0.863551		EIF4G1	0.217087	1.3214	0.286859
CBX5	0.320905	0.17978	0.0576923		NUP54	0.216633	0.176798	0.0383003
SF3B1	0.320602	0.45589	0.146159		JADE2	0.21624	0.212629	0.045979
BYSL	0.319027	0.784233	0.250192		SMARCD2	0.214452	0.207747	0.0445517
ECH1	0.31849	0.193032	0.0614789		GPD2	0.214387	0.198355	0.0425247
ATAD3B	0.318372	0.6689	0.212959		DDAH2	0.212917	0.207813	0.0442468
JPH1	0.315772	0.245558	0.0775404		ETF1	0.212411	0.153015	0.0325021
ACTR1A	0.31507	0.498526	0.157071		PABPC1	0.211865	0.277711	0.0588373
AIDA	0.314116	2.0908	0.656755		COPG2	0.210878	0.174532	0.0368049
TOE1	0.313567	1.43472	0.449879		GLUD1	0.209654	0.162769	0.0341251
RAB7A	0.312946	0.673053	0.210629		PSMD9	0.209508	0.513681	0.10762
PDLIM5	0.312415	0.288961	0.0902757		SNRPA	0.208745	0.566033	0.118157
CYGB	0.312151	1.05043	0.327894		MTCH1	0.207098	0.221277	0.045826
RAB11B	0.309241	0.260577	0.080581		ARID2	0.203042	0.156123	0.0316995
OXCT1	0.308882	0.420913	0.130012		DNAJC3	0.20279	0.182008	0.0369095
BCAP31	0.308618	0.195209	0.0602451		PPP1R18	0.202767	0.286286	0.0580493
CIAO1	0.307473	0.331008	0.101776		GPATCH1	0.20222	0.187415	0.0378991
NF2	0.30725	0.187487	0.0576054		DYNLL1	0.201177	0.110966	0.0223239
HIST2H2AB	0.307021	0.10049	0.0308526		RRP8	0.199976	0.150229	0.0300423
CFL2	0.304794	0.297876	0.0907908		PSMD5	0.19864	0.189984	0.0377385
STRAP	0.304135	0.19447	0.0591453		STAU2	0.196204	0.166195	0.0326081
FN3K	0.303872	0.279439	0.0849137		PAICS	0.195301	0.225765	0.0440921
PNO1	0.301062	1.03669	0.312107		DDA1	0.191563	0.160743	0.0307923
COPB1	0.300939	0.859691	0.258715		SNW1	0.190554	0.249391	0.0475224
GEMIN5	0.300634	0.374993	0.112736		PIP4P2	0.188528	0.0886056	0.0167047
ACY1	0.300219	0.297069	0.0891859		FARP1	0.188518	0.516087	0.0972917
TBRG4	0.299843	1.05824	0.317306		WIZ	0.187249	0.154272	0.0288872
EPPK1	0.299593	0.197582	0.0591942		ANLN	0.186009	0.398004	0.0740323
EPHX1	0.296957	0.335287	0.099566		PSMC6	0.185199	0.188727	0.034952
MYO9B	0.295552	0.485841	0.143591		ZC3H18	0.184988	0.337763	0.0624819
UFL1	0.295449	0.278904	0.0824021		TECR	0.182844	0.118298	0.0216301
MTX2	0.295013	0.357955	0.105601		DNAJB6	0.182766	0.126198	0.0230648
HSDL2	0.294768	5.17331	1.52492		ITGA2	0.180529	0.267812	0.0483478
RSBN1L	0.292752	1.39552	0.40854		MSRA	0.177076	0.471541	0.0834983
MCM5	0.290527	0.99024	0.287691		RNF20	0.176433	0.142636	0.0251657
TIMM44	0.290303	0.441642	0.12821		CENPU	0.176212	0.521723	0.0919337
LMO7	0.289971	0.869915	0.25225		PDCD6	0.174429	0.0990711	0.0172808
LRCH1	0.289358	0.472027	0.136585		NOL6	0.173855	0.244998	0.0425941
CUL1	0.288595	0.373984	0.10793		GAS7	0.173483	0.180821	0.0313693
YRDC	0.288539	0.372703	0.107539		SQOR	0.172771	0.248161	0.042875
AKAP11	0.285583	0.351442	0.100366		MRPS35	0.172371	0.141241	0.0243459
C20orf27	0.284849	0.549793	0.156608		RPL37A	0.169321	0.986491	0.167034
HGS	0.284708	0.237727	0.0676828		MAGT1	0.168648	0.113942	0.0192161
PICALM	0.284264	0.474756	0.134956		EIF1	0.16673	0.842649	0.140495
RBM15B	0.284079	0.160289	0.0455347		NDUFS4	0.165218	0.897641	0.148306
ZNF624	0.283381	0.295257	0.0836701		ADAR	0.163369	0.556989	0.0909946
IARS	0.282484	0.515116	0.145512		RRBP1	0.162604	0.282652	0.0459604
MARCKSL1	0.28088	0.653595	0.183582		YLPM1	0.159935	0.209608	0.0335236
CDK2	0.280457	0.568528	0.159448		SRP14	0.158667	0.373663	0.059288
PALLD	0.279937	0.181995	0.0509473		MIPEP	0.158652	0.208933	0.0331476
DNM1	0.279662	6.76033	1.89061		NAV1	0.156498	0.12692	0.0198627
AGAP1	0.279236	0.278188	0.0776801		TXNL1	0.154832	0.220543	0.034147
TOLLIP	0.278535	0.820053	0.228413		HSPA6	0.154801	0.156244	0.0241867
CLASP2	0.277959	0.245031	0.0681085		KPNA6	0.154069	0.437962	0.0674763
RTN4	0.277494	0.535227	0.148522		SARS2	0.15319	0.11079	0.0169719
DNAJB11	0.277317	0.249856	0.0692892		CWF19L2	0.152824	0.255986	0.0391208
RPS6KA3	0.277073	0.312294	0.0865284		SMS	0.151827	0.0992321	0.0150661
PABPC1	0.276815	0.638493	0.176744		EIF3F	0.149881	0.229384	0.0343802
KIFC1	0.276692	0.58248	0.161167		MAP4K4	0.14935	0.205259	0.0306554
NDRG3	0.276605	4.79397	1.32603		RRAS2	0.148558	0.13827	0.0205412
ZRANB2	0.273384	0.539816	0.147577		SLC9A3R1	0.146766	0.106069	0.0155673
PSMD11	0.272849	0.389071	0.106158		NEMF	0.145332	0.180588	0.0262452
NDUFB5	0.272448	5.20461	1.41798		HSD17B12	0.14418	0.159544	0.023003
RRM1	0.272032	0.31272	0.0850698		NAP1L1	0.140741	0.140417	0.0197624
ACO2	0.271543	0.488951	0.132771		LPCAT1	0.139563	0.227915	0.0318085
PRPSAP2	0.271086	0.231139	0.0626586		PITPNB	0.139019	0.101212	0.0140704
SEPHS1	0.270998	1.35603	0.367482		SLC25A3	0.138346	0.12406	0.0171633
OCIAD1	0.270375	0.21787	0.0589066		CNN3	0.134981	0.157914	0.0213154
DIAPH1	0.268884	1.13806	0.306007		CAPZA1	0.133995	0.318083	0.0426214
HNRNPA2B1	0.268433	0.328731	0.0882422		WDR26	0.133637	0.103578	0.0138419
ARCN1	0.268222	0.830134	0.22266		ATP5F1A	0.133097	0.421994	0.0561662
ACP1	0.267856	0.30616	0.0820069		PRSS3	0.131587	0.2203	0.0289886
WIPF1	0.266992	0.275059	0.0734387		C1orf174	0.131126	0.0715882	0.00938707
WBP11	0.266448	0.855124	0.227846		FEN1	0.130381	0.166969	0.0217697
PRSS1	0.266216	0.585716	0.155927		RAF1	0.128807	0.165254	0.0212858
UBN1	0.265415	0.218411	0.0579697		SERPINB2	0.128166	0.12146	0.015567
CDK9	0.264458	0.455638	0.120497		PARP12	0.126811	0.0947811	0.0120193
ZBTB11	0.263855	0.179268	0.0473006		POP7	0.126419	0.132009	0.0166884
PYCR1	0.263329	0.443971	0.116911		ATG9A	0.126108	0.0964041	0.0121573
CHMP2A	0.262903	3.30591	0.869134		KPNB1	0.124405	0.222853	0.0277241
MTHFD1	0.26226	0.250106	0.0655928		PSMA7	0.122053	0.101632	0.0124045
MRC2	0.261813	0.913774	0.239238		CNPY4	0.120557	0.100042	0.0120607
OGT	0.260946	0.293163	0.0764997		VIM	0.120394	0.247447	0.0297912
CCNT2	0.260529	0.201462	0.0524865		MT-ATP6	0.117985	0.0983531	0.0116042
NCBP1	0.260283	0.199169	0.0518405		SAP18	0.117827	0.423772	0.0499316
CAPZA1	0.260018	0.896539	0.233116		SUCLG2	0.115575	0.0672927	0.00777738
TBC1D10B	0.259416	0.439485	0.11401		MYL6	0.11355	0.108803	0.0123546
QSOX1	0.259404	0.215305	0.0558508		TCERG1	0.112069	0.133159	0.014923
SRP19	0.257499	0.319376	0.0822391		NUP98	0.109391	0.225367	0.0246531
PPP1R12A	0.257157	0.298036	0.0766418		MRPS9	0.109083	0.271032	0.029565
CHD1	0.256971	0.816038	0.209698		TBCB	0.108318	0.111714	0.0121007
RBM10	0.256789	0.163442	0.0419702		ATP1B3	0.107097	0.0774773	0.00829757
DTD1	0.256624	0.647676	0.166209		NANS	0.106384	0.0831856	0.00884963
C1orf174	0.256306	0.87842	0.225144		RIOX1	0.103771	0.0827102	0.00858296
COPS8	0.256193	0.373566	0.0957049		MYO9B	0.103217	0.41187	0.042512
SRSF9	0.255779	0.800389	0.204723		CKAP2L	0.103028	0.126159	0.012998
EHMT1	0.25446	0.250157	0.0636548		ROCK1	0.101913	0.143999	0.0146754
MAP3K20	0.25426	0.30549	0.0776741		VAPA	0.10099	0.0795334	0.00803208
EIF2B4	0.252779	0.321673	0.0813121		ARL6IP4	0.100677	0.136549	0.0137473
NRDE2	0.252548	0.184421	0.0465752		IMP4	0.0974263	0.0647395	0.00630733
MRPS27	0.251778	0.509419	0.128261		ERP44	0.0970151	0.140781	0.0136578
CYB5B	0.251383	0.397817	0.100004		SLC4A1AP	0.0950534	0.0934367	0.00888147
UHRF1	0.250751	0.261061	0.0654613		TIMMDC1	0.0946419	0.0549108	0.00519686
LETM1	0.250328	0.307681	0.0770212		RCOR2	0.092996	0.0765334	0.0071173
STIM2	0.250283	0.183796	0.046001		PURB	0.089251	0.294897	0.0263198
TLE3	0.250036	5.36665	1.34185		DNM3	0.0882839	0.0735281	0.00649135
HSPA9	0.249415	1.37261	0.34235		SDCBP	0.0875491	0.0826831	0.00723883
SUPT16H	0.249379	0.722617	0.180205		IMPA1	0.086778	0.157317	0.0136517
SBF1	0.248137	0.789112	0.195808		COPS3	0.0855814	0.0901343	0.00771382
TAF15	0.246932	0.76279	0.188357		EMILIN1	0.0853981	0.0692753	0.00591598
P3H1	0.246147	0.774668	0.190683		CETN2	0.0851964	0.0736492	0.00627465
MRI1	0.244644	6.61863	1.6192		EIF3B	0.0846364	0.183782	0.0155546
RTRAF	0.244328	0.2499	0.0610574		MAGI1	0.0836812	0.118092	0.00988207
MAP3K7	0.244153	2.94779	0.719712		HLTF	0.0822565	0.207117	0.0170368
EXOSC10	0.24415	5.3879	1.31546		AP1B1	0.0822511	0.249555	0.0205262
ARMC9	0.244066	0.270564	0.0660355		GSE1	0.0814706	0.050823	0.00414058
KIF2C	0.241907	0.379522	0.0918092		NLN	0.0803701	0.168676	0.0135565
KRT78	0.241545	0.84615	0.204383		ZMPSTE24	0.0802412	0.042399	0.00340215
OGDH	0.240922	0.405248	0.097633		TOP2B	0.0798923	0.0923317	0.0073766
SERPINA1	0.240221	0.24006	0.0576674		CENPB	0.0786284	0.33275	0.0261637
SLC39A10	0.239902	4.27936	1.02663		HNRNPD	0.0766136	0.127247	0.00974883
SAP18	0.239636	0.588382	0.140998		PPP2CB	0.0765009	0.12495	0.00955878
CUTA	0.239286	4.97727	1.19099		CFAP20	0.0747263	0.178256	0.0133204
GNMT	0.238987	4.74813	1.13474		GTSE1	0.0731618	0.0420756	0.00307832
ETFB	0.238603	0.141284	0.0337106		PCBP1	0.0725956	0.0799905	0.00580696
IGKV1D-33	0.237291	4.69633	1.1144		AP3S1	0.0697442	0.462673	0.0322688
NSUN2	0.237138	0.574248	0.136176		TPPP	0.0695321	0.0667784	0.00464324
BIRC7	0.236592	0.416726	0.0985941		TEX2	0.0694527	0.0680783	0.00472822
GPAA1	0.235868	0.249739	0.0589053		MSH6	0.0683405	0.168974	0.0115478
RPS23	0.235145	1.64491	0.386793		HCFC1	0.0681431	0.0448693	0.00305753
SCO2	0.234098	0.476483	0.111544		LRRFIP2	0.0652445	0.078317	0.00510975
MIPEP	0.233931	0.368878	0.086292		TP53BP1	0.0650724	0.070119	0.00456281
EIF4B	0.233327	0.777922	0.18151		SLC39A14	0.0644502	0.139507	0.00899128
RPS27	0.232887	0.661769	0.154118		NACA	0.0631888	0.0990766	0.00626053
DDX1	0.231748	0.619181	0.143494		YTHDF2	0.0618812	0.0647083	0.00400423
ITPRID2	0.231492	0.179992	0.0416666		HNRNPA0	0.0617715	0.160603	0.00992068
GTF2H3	0.230666	0.246447	0.0568468		LDHB	0.0616328	0.10567	0.00651272
PSMC5	0.230665	0.701368	0.161781		GLYR1	0.0596212	0.0469329	0.00279819
SCRN1	0.230533	0.227099	0.0523539		FKBP3	0.0594514	0.157061	0.00933748
PDIA5	0.230303	0.370269	0.0852741		BTF3	0.0585137	0.0738888	0.0043235
TEX2	0.229181	3.90419	0.894766		OSGEP	0.0574164	0.0692985	0.00397887
PCBP2	0.229111	0.347727	0.0796681		UPF1	0.056492	0.0335637	0.00189608
CAVIN3	0.228882	0.430641	0.0985658		EHMT1	0.0556266	0.0504682	0.00280738
EIF3B	0.228007	1.07504	0.245117		ADSS	0.0543623	0.119941	0.00652026
COPB2	0.227551	1.6237	0.369475		LRP10	0.0539471	0.0359736	0.00194067
ZNF771	0.226164	0.142611	0.0322534		DYSF	0.0522548	0.0568305	0.00296966
HSPH1	0.225636	0.704875	0.159045		NDUFA4	0.050553	0.0570254	0.0028828
PPP4R3B	0.224788	4.0249	0.904751		GTF3C5	0.0501743	0.0735192	0.00368877
MAPK3	0.224167	0.186976	0.0419138		NCEH1	0.049787	0.0515146	0.00256476
GFM1	0.221537	0.342978	0.0759822		IL6ST	0.04958	0.0295852	0.00146683
RPS6KA1	0.220721	1.47303	0.325129		UTP20	0.0493173	0.0633093	0.00312224
UQCRQ	0.220631	0.528894	0.11669		CLPB	0.0487637	0.0413739	0.00201755
CCDC50	0.220089	0.462509	0.101793		HNRNPH1	0.0469193	0.0480554	0.00225473
NOL10	0.219966	0.142165	0.0312716		MSL1	0.0464919	0.0421497	0.00195962
SCAMP1	0.219581	5.25704	1.15435		SLC39A7	0.0464391	0.0560237	0.00260169
EMC2	0.21936	5.53799	1.21481		ILF2	0.046343	0.0862482	0.003997
SEC62	0.217824	0.338787	0.0737959		CBFB	0.0445174	0.0436619	0.00194371
MRPS28	0.217657	0.550008	0.119713		PRR11	0.0431294	0.0327548	0.00141269
DFFA	0.216118	0.65964	0.14256		EHD4	0.0423634	0.0381152	0.00161469
UQCR10	0.215526	0.159488	0.0343737		RBM15	0.0413211	0.039052	0.00161367
SNAPIN	0.21457	0.408403	0.0876312		RAB18	0.0410145	0.0523844	0.00214852
MAGED1	0.214445	0.195849	0.0419989		TMEM41B	0.0368801	0.0209259	0.000771751
PES1	0.213779	0.218867	0.0467893		BASP1	0.0367955	0.0570168	0.00209796
DMAP1	0.212886	0.180802	0.0384902		FLNC	0.0352057	0.0211952	0.000746192
KDM1A	0.212195	0.209403	0.0444342		DRG1	0.033846	0.0464328	0.00157156
PML	0.211799	0.169197	0.0358356		WASF2	0.033544	0.212746	0.00713636
MYH4	0.211544	0.284758	0.0602388		DPF2	0.0334791	0.0282512	0.000945825
COX6C	0.210505	0.183157	0.0385554		SNRPC	0.0312872	0.0304751	0.000953478
CHTOP	0.208625	0.642654	0.134074		MCCC2	0.0305683	0.0299696	0.00091612
TSPYL1	0.207706	0.492952	0.102389		ARPC5	0.0293941	0.0157242	0.000462199
ENDOD1	0.207653	0.195645	0.0406265		CUTA	0.0290886	0.189287	0.0055061
RPS17	0.207395	0.467184	0.0968919		NFKB2	0.0290335	0.0276143	0.000801738
BRD4	0.207124	0.309101	0.0640222		QSOX1	0.0280352	0.0193565	0.000542665
TRMT1	0.20677	0.199497	0.04125		COIL	0.027506	0.105487	0.00290153
ZNF696	0.206218	6.60492	1.36205		PRKCSH	0.0254103	0.0173217	0.00044015
ACAT1	0.205891	0.242122	0.0498508		GOSR2	0.0242966	0.0232974	0.000566047
ACACA	0.205599	3.4474	0.708782		IDH3A	0.0231304	0.0163158	0.000377391
NACA	0.204435	0.176612	0.0361056		THRAP3	0.022514	0.0578166	0.00130168
MCC	0.203099	0.158443	0.0321795		TUBA1B	0.0200379	0.0254887	0.000510739
KRT80	0.203007	0.192752	0.0391301		RPS4Y1	0.0196524	0.00848576	0.000166765
EXOSC8	0.199136	0.133577	0.0265999		KRT85	0.0193195	0.104672	0.00202221
EDF1	0.197783	1.01198	0.200153		PRDX5	0.0185312	0.0106536	0.000197424
SLC4A2	0.197665	0.150026	0.0296549		NOC4L	0.0181533	0.016055	0.000291451
SCPEP1	0.197507	4.34967	0.859089		NUDT1	0.0178039	0.0950019	0.00169141
ROCK2	0.197302	3.40016	0.670857		PIR	0.0171659	0.0109732	0.000188365
DCTN1	0.196916	0.27363	0.0538821		HSPA5	0.0169213	0.0330514	0.000559273
LARP7	0.196175	1.25772	0.246734		LAMTOR2	0.0163694	0.0114008	0.000186625
HSPBP1	0.196009	0.167723	0.0328752		RPS27L	0.0148193	0.0149265	0.000221201
DVL3	0.195664	2.85725	0.55906		ANXA2	0.0138047	0.0133697	0.000184565
NAV1	0.194742	0.175621	0.0342007		UBA1	0.0133069	0.0104031	0.000138433
UTP3	0.194683	0.510618	0.0994088		MED20	0.0127754	0.103412	0.00132114
BCAS2	0.193367	0.495552	0.0958235		CLPX	0.0124825	0.0103261	0.000128896
MAP1B	0.19309	0.426226	0.0822997		NF2	0.0117512	0.0119343	0.000140242
ACSS2	0.191826	3.14181	0.602681		ETFB	0.0108523	0.00546394	5.92962e-05
FAHD2A	0.191615	2.27899	0.436688		COPE	0.0106756	0.00762024	8.13503e-05
HMOX1	0.191048	0.16269	0.0310817		ZFP91	0.00874156	0.0212433	0.0001857
JMJD6	0.190297	0.152679	0.0290544		SURF4	0.00673253	0.00380552	2.56208e-05
RAB5B	0.190162	3.95093	0.751318		ATP6V1D	0.00661819	0.005835	3.86171e-05
PDLIM2	0.189693	2.58339	0.490051		TCAF1	0.0053916	0.00553715	2.98541e-05
EIF3L	0.189312	0.276972	0.0524341		ECT2	0.00397013	0.00384817	1.52778e-05
NPTX2	0.188971	0.16231	0.0306719		MAPK14	0.00366688	0.00357113	1.30949e-05
NIT1	0.18896	2.85274	0.539054		FAM98B	0.00343035	0.00239754	8.2244e-06
HSD17B4	0.188699	0.435104	0.0821035		NASP	0.00326357	0.00256607	8.37455e-06
CDC42EP4	0.187936	2.38236	0.44773		THEM6	0.00314069	0.00226632	7.11783e-06
MLLT1	0.187881	0.164126	0.0308361		RPS27A	0.00259375	0.00374176	9.70518e-06
ATAD3A	0.187594	0.205391	0.03853		NT5DC1	0.00234999	0.00343651	8.07575e-06
TJP3	0.186548	2.97034	0.55411		HERC4	0.00193021	0.0121658	2.34826e-05
AIMP2	0.185927	0.251972	0.0468486		DVL3	0.00173535	0.00103049	1.78827e-06
SNX5	0.185543	0.152605	0.0283148		PRKRIP1	0.000299176	0.000164163	4.91134e-08
DDX6	0.185234	0.582435	0.107887		H2AFV	-0.000483228	0.000228554	-1.10444e-07
CPNE1	0.185044	0.147611	0.0273145		XRN2	-0.00122056	0.00182381	-2.22608e-06
FUS	0.183403	0.611826	0.112211		ANXA4	-0.00276236	0.00311904	-8.61591e-06
SLC16A1	0.180558	0.561747	0.101428		EMC7	-0.00310592	0.00283412	-8.80255e-06
NOB1	0.179418	0.612282	0.109854		CCNT1	-0.00541157	0.0062231	-3.36768e-05
RUFY1	0.179103	3.17655	0.568929		IMPAD1	-0.0063476	0.0103459	-6.56715e-05
SNRPD1	0.178934	0.304263	0.0544428		PIP5K1A	-0.00763083	0.0102287	-7.80532e-05
ZMPSTE24	0.178479	0.15875	0.0283336		SH3GLB1	-0.00790642	0.0132704	-0.000104921
TNFRSF12A	0.178149	3.19654	0.569459		TMPO	-0.010278	0.016073	-0.000165198
KYAT3	0.177964	4.8848	0.869317		PTTG1IP	-0.0120065	0.0719409	-0.000863757
CD2AP	0.177904	2.26063	0.402176		DNAJC5	-0.0125048	0.00929505	-0.000116233
STAMBP	0.17787	2.84726	0.506441		CHMP7	-0.0132816	0.00936748	-0.000124415
LBR	0.177041	0.131092	0.0232086		PNPT1	-0.0134668	0.0137443	-0.000185091
TANC2	0.176804	0.118009	0.0208645		MRPS15	-0.0142945	0.0137078	-0.000195946
ANP32A	0.176772	0.186425	0.0329547		PSMB8	-0.0151785	0.0209556	-0.000318074
CHMP7	0.176703	2.49225	0.440388		IPO7	-0.0157308	0.0172458	-0.000271289
HDLBP	0.174831	0.409731	0.0716335		TMBIM1	-0.0163649	0.107515	-0.00175947
ERGIC3	0.174306	2.65705	0.463141		UTP3	-0.0165477	0.0382235	-0.00063251
TBCD	0.17367	0.154707	0.026868		SNRPA1	-0.0183117	0.0359744	-0.00065875
TTC4	0.173564	0.174251	0.0302438		UBLCP1	-0.021069	0.0146098	-0.000307813
NCEH1	0.173403	0.180061	0.0312231		TBCD	-0.0214265	0.0213764	-0.000458022
SDC4	0.173386	0.18765	0.0325358		CDK9	-0.0226721	0.031265	-0.000708843
CHD3	0.172986	0.345061	0.0596908		CASC4	-0.0251146	0.13707	-0.00344246
SCRIB	0.172717	0.112471	0.0194256		CAB39	-0.0253043	0.148599	-0.00376019
ALG5	0.172071	0.13735	0.023634		SNRNP40	-0.025611	0.0241983	-0.000619743
NUDT5	0.171924	4.14486	0.712602		ZPR1	-0.0257471	0.154776	-0.00398504
RYBP	0.171493	0.329791	0.0565567		DDX3Y	-0.0264067	0.0449251	-0.00118632
SRPK1	0.170573	0.783842	0.133702		TNIK	-0.0270772	0.021381	-0.000578937
DUSP3	0.169164	0.263443	0.0445651		FAF1	-0.0273226	0.0427677	-0.00116852
MBOAT7	0.168697	0.0521986	0.00880573		CDC42BPA	-0.0289855	0.0237257	-0.0006877
SF3A1	0.168106	0.237089	0.039856		UFD1	-0.0310803	0.019775	-0.000614614
ELAVL1	0.167324	0.448511	0.0750469		KIF20A	-0.0319323	0.0192238	-0.000613861
IRAK1	0.167281	3.86473	0.646495		ETV6	-0.032552	0.0282903	-0.000920906
TMEM43	0.166577	0.288518	0.0480605		PGM3	-0.0331474	0.0451192	-0.00149559
PRPF19	0.166088	0.533827	0.0886623		ZNF326	-0.0360431	0.0667804	-0.00240697
KRT35	0.165706	0.129773	0.0215041		TRABD	-0.0360521	0.015426	-0.000556139
RFC4	0.16567	0.31352	0.0519408		DPYSL3	-0.0369737	0.0987627	-0.00365162
STK3	0.165405	0.0954037	0.0157803		L1CAM	-0.0381125	0.0812579	-0.00309694
CCDC58	0.165384	0.492989	0.0815324		ABHD16A	-0.0390021	0.0238575	-0.000930492
HNRNPH3	0.16526	0.19669	0.0325051		PCDHGC4	-0.0390736	0.0691918	-0.00270357
RRBP1	0.164722	0.139889	0.0230429		ELMSAN1	-0.039299	0.0295425	-0.00116099
CCT2	0.164376	0.257048	0.0422524		GM2A	-0.0398207	0.0748855	-0.00298199
TIAL1	0.163434	0.0967634	0.0158144		PLEC	-0.0400102	0.0174436	-0.00069792
CTNNBL1	0.163253	3.86076	0.63028		EXOSC4	-0.0401516	0.0309163	-0.00124134
ALDOC	0.163027	0.158662	0.0258661		ARMT1	-0.0406631	0.310396	-0.0126217
ABI2	0.162451	0.100019	0.0162482		DLAT	-0.0429381	0.260552	-0.0111876
PSMG3	0.162315	2.77865	0.451016		HSD17B11	-0.0430364	0.284478	-0.0122429
CPSF6	0.161451	0.352006	0.0568316		JMJD1C	-0.0437875	0.0846206	-0.00370532
PTPA	0.161214	2.36338	0.38101		SNX2	-0.0445847	0.0337751	-0.00150585
GNAQ	0.160846	2.88461	0.463977		GLB1	-0.0448806	0.0372091	-0.00166997
IFI16	0.159902	0.18922	0.0302566		ALDH1B1	-0.044971	0.0440944	-0.00198297
DLAT	0.159163	1.90353	0.302971		TIMM50	-0.0453987	0.0509641	-0.00231371
UBE3A	0.158872	2.86798	0.455641		SNCA	-0.0457341	0.0354435	-0.00162098
SPR	0.158791	4.07001	0.646282		DPYSL5	-0.0462215	0.0587241	-0.00271432
FNDC3A	0.158569	3.07715	0.487942		CDIPT	-0.0464009	0.0337476	-0.00156592
SAR1B	0.158348	2.49757	0.395485		SCAMP3	-0.0464293	0.0369287	-0.00171457
RAB5A	0.156654	4.08568	0.640036		LYPLA1	-0.0467964	0.0335201	-0.00156862
CCAR2	0.155636	0.704269	0.109609		TFG	-0.0470356	0.235779	-0.01109
BTF3	0.154422	0.241725	0.0373277		PDLIM1	-0.0480688	0.0489116	-0.00235113
FXR1	0.153601	0.654153	0.100478		AP3M2	-0.0488345	0.054836	-0.00267789
TMEM237	0.152503	2.4996	0.381197		TLE3	-0.0489819	0.272138	-0.0133298
ATP6V1G1	0.152384	0.182868	0.0278661		HDGF	-0.0491322	0.0455864	-0.00223976
BCCIP	0.151544	5.03891	0.763614		NDUFA12	-0.0498599	0.337839	-0.0168446
ATOX1	0.150949	0.158928	0.0239901		RAB35	-0.0501807	0.0555433	-0.0027872
GOLM1	0.150477	2.38735	0.359243		PPP6C	-0.0502748	0.0303019	-0.00152342
CDK13	0.149402	0.239125	0.0357258		MYH11	-0.0512669	0.0973485	-0.00499076
EBNA1BP2	0.149399	1.29588	0.193603		DAP	-0.0513862	0.0486922	-0.00250211
IGKV4-1	0.148491	0.0724635	0.0107602		OGT	-0.0515478	0.345934	-0.0178322
CWC22	0.147835	0.295004	0.0436118		SCPEP1	-0.0519995	0.0549146	-0.00285553
TBL1XR1	0.147622	2.56337	0.37841		PELP1	-0.0541932	0.0533635	-0.00289194
ACOT1	0.147512	1.98504	0.292818		ITGA6	-0.0546164	0.0654702	-0.00357575
LPCAT1	0.147352	0.111954	0.0164967		PFDN5	-0.055681	0.036113	-0.00201081
TRA2B	0.147283	0.348201	0.0512842		POLDIP3	-0.0561561	0.0806447	-0.0045287
TWF2	0.147103	0.265383	0.0390386		VPS26A	-0.0565988	0.299919	-0.0169751
INTS3	0.146618	0.0751389	0.0110167		RAB5C	-0.0566415	0.0933001	-0.00528466
EDC3	0.146605	0.180422	0.0264507		EXOSC3	-0.0599081	0.130595	-0.00782369
TMBIM1	0.146393	4.66021	0.682221		GTF2H4	-0.0606131	0.063158	-0.0038282
MRPL27	0.145824	0.265492	0.038715		ZNF687	-0.0607711	0.0616573	-0.00374698
IGHG2	0.145564	3.96002	0.576438		NXN	-0.0609309	0.0562789	-0.00342913
MRPL2	0.145332	2.26378	0.328999		MTA1	-0.0625599	0.0528502	-0.0033063
IDH3A	0.144143	0.110088	0.0158684		MRPS26	-0.064057	0.0475623	-0.0030467
CBX8	0.143159	0.195456	0.0279814		PLOD1	-0.0643855	0.0786956	-0.00506685
FN3KRP	0.14263	2.13325	0.304265		JPH1	-0.0645127	0.0460624	-0.00297161
GLRX	0.141277	1.47728	0.208705		CRIP2	-0.0653399	0.374839	-0.024492
CERS2	0.140182	1.69252	0.237261		MPST	-0.0654326	0.139157	-0.0091054
BCL2	0.139898	0.237462	0.0332204		ZNF598	-0.0670061	0.0646307	-0.00433065
AHNAK2	0.139295	0.206295	0.0287358		CLU	-0.0683712	0.0648163	-0.00443157
RRP8	0.139286	0.380509	0.0529997		HMBS	-0.0690164	0.162509	-0.0112158
TRIP12	0.139097	0.289739	0.0403018		INO80E	-0.0691656	0.0492315	-0.00340512
LRP10	0.139093	0.0764878	0.0106389		DNAJC13	-0.0691841	0.127168	-0.00879803
UBE2N	0.139025	0.304752	0.0423682		GDAP1	-0.0693526	0.781981	-0.0542324
MTHFD1L	0.138115	1.97194	0.272355		UBE2H	-0.0706649	0.481254	-0.0340078
APOD	0.138078	1.48881	0.205571		RAP2A	-0.0708652	0.426804	-0.0302455
OTUB1	0.137265	0.193105	0.0265065		FN1	-0.0713018	0.166174	-0.0118485
HMGB3	0.136179	1.75181	0.23856		CHD4	-0.0713401	0.0667466	-0.00476171
POP1	0.134787	0.319974	0.0431284		RRM1	-0.0715385	0.0504682	-0.00361042
ADH5	0.134717	1.53094	0.206244		PLAA	-0.072611	0.0402664	-0.00292379
SLC43A3	0.134307	2.45687	0.329976		POFUT1	-0.0746672	0.432372	-0.032284
DPYSL5	0.133709	0.138173	0.0184749		PPIE	-0.0767187	0.454099	-0.0348379
TAB1	0.132953	0.225029	0.0299184		JMJD6	-0.0767646	0.0752169	-0.00577399
SLC1A4	0.132952	3.46085	0.460126		PPP2R2A	-0.0776231	0.0540107	-0.00419248
AGA	0.132923	2.00708	0.266787		COX20	-0.0793737	0.49264	-0.0391026
MYH2	0.132843	2.08789	0.277361		NIF3L1	-0.0804837	0.0688272	-0.00553947
PMPCA	0.13265	3.33843	0.442844		ARL3	-0.081255	0.0791676	-0.00643277
PPFIBP1	0.132466	0.269107	0.0356475		CHP1	-0.0813495	0.410444	-0.0333894
RAB34	0.13208	1.77123	0.233943		AKAP9	-0.0814609	0.495659	-0.0403768
PGM1	0.131656	0.386361	0.0508668		PUS7	-0.0816885	0.617204	-0.0504185
TMED7	0.131424	0.159376	0.0209459		DICER1	-0.0818885	0.11047	-0.00904621
PURA	0.130724	0.108301	0.0141575		FAM50A	-0.0820373	0.0644479	-0.00528713
SLC25A6	0.130535	0.175812	0.0229496		EEF1G	-0.0836288	0.154878	-0.0129523
YTHDC1	0.130334	0.379254	0.0494296		DCAF13	-0.0839403	0.0813515	-0.00682867
RNF2	0.130287	0.398742	0.051951		RAB5A	-0.08408	0.612566	-0.0515046
CCDC86	0.130194	0.303078	0.0394588		ZSCAN5B	-0.0842198	0.111277	-0.00937172
FNTA	0.130115	0.166245	0.0216309		UGCG	-0.0842387	0.494932	-0.0416924
TKFC	0.130087	2.03387	0.26458		EPS8	-0.0844865	0.203605	-0.0172019
EIF2S1	0.129989	0.187449	0.0243663		BID	-0.0868969	0.61057	-0.0530566
DCTD	0.129145	0.0885545	0.0114364		NSF	-0.0891156	0.065539	-0.00584055
ADD1	0.128784	3.58358	0.461508		MCM7	-0.0898503	0.104134	-0.00935646
G3BP2	0.128585	0.368142	0.0473376		SUMO3	-0.0902134	0.723837	-0.0652998
AHSA1	0.128018	2.72831	0.349273		MPHOSPH10	-0.0907726	0.142715	-0.0129546
SLC12A2	0.12798	2.33723	0.29912		PSMG1	-0.0907752	0.70358	-0.0638677
LONP1	0.127655	5.42609	0.692667		SNRPB2	-0.0908585	0.153273	-0.0139261
CANX	0.127611	0.101814	0.0129927		THOC6	-0.0924884	0.617857	-0.0571447
NSD2	0.127046	0.109266	0.0138818		PHPT1	-0.0926963	0.527714	-0.0489171
PRRC1	0.12613	2.08543	0.263035		ETV3	-0.0927138	0.473836	-0.0439311
SRRM2	0.126062	1.01169	0.127536		PYCR3	-0.0930957	0.722098	-0.0672242
PCMT1	0.125683	0.699	0.0878527		SLC25A24	-0.093808	0.0575659	-0.00540014
SMC3	0.125628	0.372178	0.046756		DNAJC2	-0.0940903	0.509065	-0.0478981
MRRF	0.125577	2.85221	0.358171		PCNP	-0.0967721	0.114932	-0.0111222
NDUFAF2	0.125236	1.43349	0.179524		WDCP	-0.097128	0.597741	-0.0580573
BAZ1B	0.124966	0.278092	0.0347521		PWP2	-0.0973775	0.85117	-0.0828849
CSNK1A1	0.124343	0.172447	0.0214425		UBE2D2	-0.0976529	0.590836	-0.0576968
NRBP1	0.124309	1.41939	0.176443		BAG6	-0.098973	0.688387	-0.0681317
NFKB2	0.122297	0.410529	0.0502064		ZC3H11A	-0.0995124	0.63416	-0.0631068
PSMA2	0.122026	1.88829	0.230421		DHRS7B	-0.0999743	0.111845	-0.0111816
PGAM5	0.121711	0.578314	0.0703871		KLC2	-0.100131	0.682937	-0.0683828
PLCE1	0.121575	2.77993	0.337971		TAX1BP3	-0.100419	0.134901	-0.0135467
ZPR1	0.120742	4.31569	0.521083		SLC35E1	-0.101587	0.0744415	-0.00756231
NRDC	0.120509	1.28401	0.154736		TIMM23B	-0.10189	0.700685	-0.0713926
AGTRAP	0.119126	1.50311	0.17906		NDUFS7	-0.102055	0.205621	-0.0209848
UQCRC1	0.118953	0.167008	0.0198661		ERGIC3	-0.102196	0.598766	-0.0611914
GABARAP	0.116041	1.65615	0.192181		RPRD1B	-0.102353	1.07689	-0.110222
[truncated: 1,622 more rows]

## Sheet: SuppTable3
SE Events																										A3SS Events
ID	GeneID	geneSymbol	chr	strand	exonStart_0base	exonEnd	upstreamES	upstreamEE	downstreamES	downstreamEE	ID.1	IJC_SAMPLE_1	SJC_SAMPLE_1	IJC_SAMPLE_2	SJC_SAMPLE_2	IncFormLen	SkipFormLen	PValue	FDR	IncLevel1	IncLevel2	IncLevelDifference	cell_line	type		GeneID	geneSymbol	chr	strand	longExonStart_0base	longExonEnd	shortES	shortEE	flankingES	flankingEE	ID.1	IJC_SAMPLE_1	SJC_SAMPLE_1	IJC_SAMPLE_2	SJC_SAMPLE_2	IncFormLen	SkipFormLen	PValue	FDR	IncLevel1	IncLevel2	IncLevelDifference	cell_line	type
27	ENSG00000131002.15	TXLNGY	chrY	+	19596014	19596134	19593398	19593593	19597590	19597665	27	5,3	0,0	2,7	2,2	269	149	0.000414391	0.00854028	1.0,1.0	0.356,0.66	0.492	1205Lu	SE		ENSG00000248323.8	LUCAT1	chr5	-	91310626	91313229	91310626	91311032	91313637	91313777	12	12,4	0,0	68,84	21,26	298	149	6.12975e-06	0.000503332	1.0,1.0	0.618,0.618	0.382	1205Lu	A3SS
29	ENSG00000291033.1	TXLNGY	chrY	+	19588542	19588650	19587209	19587507	19589520	19589612	29	0,0	16,13	4,4	30,4	257	149	0.000476731	0.00950884	0.0,0.0	0.072,0.367	-0.22	1205Lu	SE		ENSG00000013441.17	CLK1	chr2	-	200856890	200857884	200856890	200856985	200857972	200858089	17	293249	29,13	297227	8,0	298	149	1.35922e-06	0.000152799	0.835,0.905	0.949,1.0	-0.104	1205Lu	A3SS
85	ENSG00000114374.13	USP9Y	chrY	+	12708633	12708693	12701230	12702055	12709387	12709543	85	6,2	13,20	0,0	23,21	209	149	0.000146972	0.00377041	0.248,0.067	0.0,0.0	0.158	1205Lu	SE		ENSG00000198879.13	SFMBT2	chr10	-	7283903	7284150	7283903	7283959	7285865	7285954	20	28,24	2,2	26,20	10,6	298	149	0.00217837	0.0352232	0.875,0.857	0.565,0.625	0.271	1205Lu	A3SS
90	ENSG00000114374.13	USP9Y	chrY	+	12818419	12818610	12816123	12816344	12833687	12833861	90	48,45	2,6	34,37	0,0	298	149	0.000222897	0.00524999	0.923,0.789	1.0,1.0	-0.144	1205Lu	SE		ENSG00000134644.16	PUM1	chr1	-	30965981	30966278	30965981	30966197	30967166	30967310	68	214243	88,94	406343	88,72	230	149	8.1888e-05	0.00364256	0.612,0.626	0.749,0.755	-0.133	1205Lu	A3SS
125	ENSG00000152465.18	NMT2	chr10	-	15140986	15141029	15135273	15135418	15141421	15141557	125	74,47	186135	44,22	210139	192	149	0.000376551	0.00793128	0.236,0.213	0.14,0.109	0.1	1205Lu	SE		ENSG00000171097.14	KYAT1	chr9	-	128845352	128845517	128845352	128845411	128846679	128846859	103	0,1	3,6	12,4	12,5	255	149	0.000119214	0.00474995	0.0,0.089	0.369,0.319	-0.299	1205Lu	A3SS
142	ENSG00000107537.14	PHYH	chr10	-	13288359	13288541	13283689	13283839	13294427	13294596	142	114139	2,0	105,42	10,4	298	149	6.02158e-06	0.000281962	0.966,1.0	0.84,0.84	0.143	1205Lu	SE		ENSG00000169738.8	DCXR	chr17	-	82036190	82036448	82036190	82036308	82036720	82036763	169	26,20	0,0	32,22	6,0	289	149	0.000819204	0.0179929	1.0,1.0	0.733,1.0	0.133	1205Lu	A3SS
144	ENSG00000107537.14	PHYH	chr10	-	13291830	13291912	13283689	13283839	13294427	13294596	144	73,81	2,0	53,43	10,4	231	149	1.02044e-05	0.000434091	0.959,1.0	0.774,0.874	0.155	1205Lu	SE		ENSG00000198000.12	NOL8	chr9	-	92319942	92320379	92319942	92320137	92321667	92321746	185	10,9	1,6	6,11	0,0	298	149	2.07951e-05	0.0011969	0.833,0.429	1.0,1.0	-0.369	1205Lu	A3SS
166	ENSG00000133019.12	CHRM3	chr1	+	239718795	239718899	239678185	239678288	239826852	239827081	166	10,4	1,0	9,12	7,10	253	149	2.58256e-05	0.000930263	0.855,1.0	0.431,0.414	0.505	1205Lu	SE		ENSG00000130714.19	POMT1	chr9	+	131518697	131518957	131518836	131518957	131518444	131518537	234	11,10	50,62	25,27	49,43	288	149	0.000165474	0.00594507	0.102,0.077	0.209,0.245	-0.137	1205Lu	A3SS
204	ENSG00000248323.8	LUCAT1	chr5	-	91310855	91311032	91303872	91303971	91312294	91312495	204	4,2	0,0	19,16	1,4	298	149	0.000895916	0.0154041	1.0,1.0	0.905,0.667	0.214	1205Lu	SE		ENSG00000188352.13	FOCAD	chr9	+	20976321	20976548	20976419	20976548	20957501	20957617	323	7,5	2,0	2,1	6,5	247	149	2.13424e-05	0.0012068	0.679,1.0	0.167,0.108	0.702	1205Lu	A3SS
216	ENSG00000248323.8	LUCAT1	chr5	-	91312294	91312413	91310626	91311032	91313637	91313777	216	3,1	0,0	23,19	21,26	268	149	1.73973e-05	0.000671661	1.0,1.0	0.378,0.289	0.666	1205Lu	SE		ENSG00000261824.8	LINC00662	chr19	-	27721744	27726986	27721744	27723180	27732795	27732967	383	3,9	0,0	5,5	2,2	298	149	0.000227894	0.00722395	1.0,1.0	0.556,0.556	0.444	1205Lu	A3SS
224	ENSG00000248323.8	LUCAT1	chr5	-	91312294	91312495	91310626	91311032	91313637	91313777	224	3,1	0,0	19,18	21,26	298	149	1.53469e-05	0.000605573	1.0,1.0	0.311,0.257	0.716	1205Lu	SE		ENSG00000131408.15	NR1H2	chr19	+	50379091	50379181	50379133	50379181	50378521	50378796	460	72,55	27,22	48,45	3,5	191	149	1.75593e-05	0.0010767	0.675,0.661	0.926,0.875	-0.233	1205Lu	A3SS
225	ENSG00000248323.8	LUCAT1	chr5	-	91313077	91313229	91286415	91286606	91313637	91313675	225	6,2	0,0	41,54	8,1	298	149	0.000954009	0.0161829	1.0,1.0	0.719,0.964	0.159	1205Lu	SE		ENSG00000204147.11	ASAH2B	chr10	+	50745127	50745274	50745201	50745274	50742914	50743010	588	45,39	21,15	114,82	13,6	223	149	2.15082e-06	0.000216066	0.589,0.635	0.854,0.901	-0.265	1205Lu	A3SS
228	ENSG00000248323.8	LUCAT1	chr5	-	91313077	91313229	91310626	91312413	91313637	91313675	228	9,2	0,0	56,68	4,10	298	149	0.000458318	0.00924412	1.0,1.0	0.875,0.773	0.176	1205Lu	SE		ENSG00000105983.23	LMBR1	chr7	-	156834477	156834595	156834477	156834575	156836812	156836885	706	6,6	7,17	3,3	57,26	169	149	0.000536711	0.013376	0.43,0.237	0.044,0.092	0.266	1205Lu	A3SS
230	ENSG00000248323.8	LUCAT1	chr5	-	91313077	91313229	91310640	91311032	91313637	91313675	230	8,2	0,0	58,61	21,26	298	149	1.25259e-05	0.000511937	1.0,1.0	0.58,0.54	0.44	1205Lu	SE		ENSG00000105982.17	RNF32	chr7	+	156658127	156658252	156658183	156658252	156657540	156657573	708	10,16	0,0	20,9	4,1	205	149	0.00189337	0.0321685	1.0,1.0	0.784,0.867	0.174	1205Lu	A3SS
254	ENSG00000013441.17	CLK1	chr2	-	200860124	200860215	200859679	200859746	200861237	200861466	254	268197	12,16	177109	23,22	240	149	0.000318478	0.0069372	0.933,0.884	0.827,0.755	0.118	1205Lu	SE		ENSG00000117069.15	ST6GALNAC5	chr1	+	77050257	77050365	77050261	77050365	77044203	77044613	751	18,13	0,0	30,22	3,10	153	149	3.45217e-05	0.00180104	1.0,1.0	0.907,0.682	0.206	1205Lu	A3SS
441	ENSG00000197355.11	UAP1L1	chr9	+	137078049	137078254	137077516	137077821	137078501	137078677	441	99,90	1,10	79,40	0,0	298	149	0.000264376	0.00599193	0.98,0.818	1.0,1.0	-0.101	1205Lu	SE		ENSG00000213023.11	SYT3	chr19	-	50637263	50637790	50637263	50637426	50639024	50639162	846	0,0	4,3	11,3	31,24	298	149	0.0011224	0.0224124	0.0,0.0	0.151,0.059	-0.105	1205Lu	A3SS
446	ENSG00000107331.18	ABCA2	chr9	-	137023837	137023840	137022940	137023052	137024142	137024236	446	34,67	20,20	97,94	13,15	152	149	0.00140112	0.0215495	0.625,0.767	0.88,0.86	-0.174	1205Lu	SE		ENSG00000232956.10	SNHG15	chr7	-	44983821	44984426	44983821	44984046	44986020	44986097	851	849713	6,17	713572	76,32	298	149	9.84768e-14	6.64226e-11	0.986,0.954	0.824,0.899	0.109	1205Lu	A3SS
447	ENSG00000148362.11	PAXX	chr9	+	136992639	136992700	136992421	136992562	136992924	136992974	447	388428	36,34	470346	4,1	210	149	5.44009e-15	2.85075e-12	0.884,0.899	0.988,0.996	-0.101	1205Lu	SE		ENSG00000078487.18	ZCWPW1	chr7	-	100415974	100416097	100415974	100416094	100416304	100416456	886	20,28	0,1	24,8	4,5	152	149	0.000109249	0.00448937	1.0,0.965	0.855,0.611	0.249	1205Lu	A3SS
500	ENSG00000148396.19	SEC16A	chr9	-	136445051	136445111	136443822	136443900	136445644	136445719	500	136147	69,63	158151	47,37	209	149	0.00389928	0.0470798	0.584,0.625	0.706,0.744	-0.12	1205Lu	SE		ENSG00000291178.1	ENSG00000291178	chr7	-	100325690	100325868	100325690	100325779	100330181	100330284	900	5,8	2,3	12,2	1,0	238	149	0.00151508	0.02764	0.61,0.625	0.883,1.0	-0.324	1205Lu	A3SS
504	ENSG00000148396.19	SEC16A	chr9	-	136445644	136445719	136445051	136445111	136446854	136446949	504	177184	14,31	214176	3,2	224	149	1.61896e-09	2.47575e-07	0.894,0.798	0.979,0.983	-0.135	1205Lu	SE		ENSG00000244486.9	SCARF2	chr22	-	20429224	20429355	20429224	20429340	20429535	20429653	1043	84,81	126131	35,35	143111	164	149	9.40901e-06	0.000673101	0.377,0.36	0.182,0.223	0.166	1205Lu	A3SS
513	ENSG00000165689.17	ENTR1	chr9	-	136408998	136409067	136407825	136407938	136410089	136410239	513	64,60	78,69	87100	53,38	218	149	7.5359e-05	0.00221426	0.359,0.373	0.529,0.643	-0.22	1205Lu	SE		ENSG00000136840.19	ST6GALNAC4	chr9	-	127909950	127910528	127909950	127910058	127912267	127912680	1061	52,56	74,69	31,42	106,97	298	149	0.00038054	0.010326	0.26,0.289	0.128,0.178	0.121	1205Lu	A3SS
514	ENSG00000165689.17	ENTR1	chr9	-	136408998	136409067	136407825	136407938	136410327	136410593	514	65,50	95,60	98,85	70,71	218	149	0.00393427	0.0473678	0.319,0.363	0.489,0.45	-0.129	1205Lu	SE		ENSG00000197363.11	ZNF517	chr8	+	144804124	144804238	144804145	144804238	144803640	144803767	1065	22,17	0,6	10,5	0,0	170	149	0.00190598	0.0323126	1.0,0.713	1.0,1.0	-0.143	1205Lu	A3SS
535	ENSG00000122133.17	PAEP	chr9	+	135562359	135562433	135561845	135561897	135562819	135562893	535	7,4	0,0	66,48	5,6	223	149	0.00118019	0.018979	1.0,1.0	0.898,0.842	0.13	1205Lu	SE		ENSG00000113761.12	ZNF346	chr5	+	177050702	177050936	177050750	177050936	177041125	177041229	1106	5,1	0,0	2,9	1,3	197	149	0.00181214	0.0313589	1.0,1.0	0.602,0.694	0.352	1205Lu	A3SS
573	ENSG00000186312.11	CA5BP1	chrX	+	15692962	15693058	15688660	15688858	15702781	15703192	573	80,47	12,6	24,32	2,0	245	149	0.00225721	0.0309716	0.802,0.827	0.879,1.0	-0.125	1205Lu	SE		ENSG00000126883.19	NUP214	chr9	+	131146161	131146304	131146164	131146304	131144279	131144754	1188	11,14	6,4	14,15	1,0	152	149	7.55808e-05	0.0034313	0.642,0.774	0.932,1.0	-0.258	1205Lu	A3SS
605	ENSG00000175354.20	PTPN2	chr18	-	12840713	12840962	12836790	12836891	12884072	12884338	605	0,1	1,1	6,2	0,0	298	149	0.000271237	0.00611544	0.0,0.333	1.0,1.0	-0.834	1205Lu	SE		ENSG00000205517.13	RGL3	chr19	-	11399854	11399969	11399854	11399951	11400039	11400108	1215	4,2	2,1	6,2	33,13	167	149	0.00187761	0.03212	0.641,0.641	0.14,0.121	0.51	1205Lu	A3SS
610	ENSG00000160325.15	CACFD1	chr9	+	133465321	133465447	133463482	133463555	133467920	133468028	610	44,81	11,12	125122	12,4	275	149	0.00412514	0.0490382	0.684,0.785	0.849,0.943	-0.161	1205Lu	SE		ENSG00000102312.24	PORCN	chrX	+	48509783	48509956	48509892	48509956	48509423	48509707	1401	67,41	2,0	45,53	3,12	258	149	0.000146984	0.00540067	0.951,1.0	0.897,0.718	0.168	1205Lu	A3SS
661	ENSG00000130707.18	ASS1	chr9	+	130451601	130452043	130444961	130444995	130452223	130452333	661	0,0	1,1	7,1	0,3	298	149	0.00035572	0.00757789	0.0,0.0	1.0,0.143	-0.572	1205Lu	SE		ENSG00000051825.15	MPHOSPH9	chr12	-	123221371	123221895	123221371	123221723	123223037	123223127	1451	124134	2,4	110106	16,11	298	149	1.6647e-05	0.0010342	0.969,0.944	0.775,0.828	0.155	1205Lu	A3SS
699	ENSG00000171097.14	KYAT1	chr9	-	128846679	128846859	128845352	128845411	128847432	128847643	699	9,13	0,0	14,9	16,12	298	149	2.67173e-10	5.19643e-08	1.0,1.0	0.304,0.273	0.712	1205Lu	SE		ENSG00000137216.19	TMEM63B	chr6	+	44134419	44134743	44134560	44134743	44126913	44127072	1475	21,10	1,5	15,19	0,0	290	149	0.000105699	0.00439698	0.915,0.507	1.0,1.0	-0.289	1205Lu	A3SS
702	ENSG00000171097.14	KYAT1	chr9	-	128847432	128847643	128845352	128845411	128881896	128881931	702	4,7	27,25	34,23	29,32	298	149	3.37609e-05	0.00115204	0.069,0.123	0.37,0.264	-0.221	1205Lu	SE		ENSG00000044090.13	CUL7	chr6	-	43038266	43038484	43038266	43038461	43038565	43038692	1492	11,22	3,4	11,22	0,1	172	149	0.00152806	0.0277489	0.761,0.827	1.0,0.95	-0.181	1205Lu	A3SS
781	ENSG00000160404.18	TOR2A	chr9	-	127734298	127734564	127731524	127733560	127735119	127735292	781	108,83	19,25	164113	13,9	298	149	0.000373698	0.00788533	0.74,0.624	0.863,0.863	-0.181	1205Lu	SE		ENSG00000124593.16	ENSG00000124593	chr6	+	41783733	41784238	41784130	41784238	41783461	41783605	1510	3,0	4,1	8,6	0,1	298	149	1.36891e-05	0.000885383	0.273,0.0	1.0,0.75	-0.738	1205Lu	A3SS
790	ENSG00000187024.15	PTRH1	chr9	-	127714974	127715215	127694926	127695141	127715543	127715651	790	2,2	1,0	2,1	1,2	298	149	0.00245864	0.0331439	0.5,1.0	0.5,0.2	0.4	1205Lu	SE		ENSG00000204351.13	SKIV2L	chr6	+	31968622	31968796	31968685	31968796	31968327	31968538	1612	5,5	125104	17,14	64,78	212	149	5.06045e-06	0.000426659	0.027,0.033	0.157,0.112	-0.105	1205Lu	A3SS
829	ENSG00000136895.19	GARNL3	chr9	+	127364588	127364776	127357218	127357377	127365299	127365366	829	1,3	0,0	2,2	4,4	298	149	1.51657e-07	1.24027e-05	1.0,1.0	0.2,0.2	0.8	1205Lu	SE		ENSG00000235437.10	LINC01278	chrX	-	63426557	63428981	63426557	63427072	63432363	63432491	1653	49,51	1,0	27,23	5,1	298	149	0.000928381	0.0197894	0.961,1.0	0.73,0.92	0.155	1205Lu	A3SS
886	ENSG00000119522.18	DENND1A	chr9	-	123411775	123411829	123403401	123403490	123440359	123440491	886	10,11	142,84	35,40	191,87	203	149	0.00011246	0.0030256	0.049,0.088	0.119,0.252	-0.117	1205Lu	SE		ENSG00000169727.13	GPS1	chr17	+	82052255	82052459	82052258	82052459	82051896	82051964	1771	46,45	14,11	26,51	3,3	152	149	0.00196175	0.0328454	0.763,0.8	0.895,0.943	-0.137	1205Lu	A3SS
966	ENSG00000182752.10	PAPPA	chr9	+	116211638	116211932	116207455	116207601	116219936	116220129	966	33,45	4,4	53,33	0,1	298	149	0.000654727	0.0122089	0.805,0.849	1.0,0.943	-0.145	1205Lu	SE		ENSG00000167751.13	KLK2	chr19	+	50876871	50877045	50876884	50877045	50876471	50876758	1799	17,11	2,4	4,9	0,0	162	149	0.000339633	0.00943281	0.887,0.717	1.0,1.0	-0.198	1205Lu	A3SS
972	ENSG00000206530.11	CFAP44	chr3	-	113373410	113373556	113366038	113366309	113379305	113379551	972	0,0	1,1	2,4	5,4	295	149	0.000248795	0.00571555	0.0,0.0	0.168,0.336	-0.252	1205Lu	SE		ENSG00000169045.17	HNRNPH1	chr5	-	179623036	179623187	179623036	179623164	179624316	179624600	1817	124163	107,79	104,54	10,4	172	149	2.49061e-11	9.40752e-09	0.501,0.641	0.9,0.921	-0.34	1205Lu	A3SS
1146	ENSG00000165240.22	ATP7A	chrX	+	77927797	77927968	77922998	77923042	77971620	77971761	1146	1,3	0,1	5,2	4,7	298	149	0.00200325	0.0282599	1.0,0.6	0.385,0.125	0.545	1205Lu	SE		ENSG00000146083.12	RNF44	chr5	-	176532003	176532193	176532003	176532129	176532365	176532516	1844	30,25	49,92	85109	112,77	213	149	0.00116284	0.0228288	0.3,0.16	0.347,0.498	-0.193	1205Lu	A3SS
1149	ENSG00000165240.22	ATP7A	chrX	+	77962622	77962814	77922998	77923042	77971620	77971761	1149	3,5	0,1	6,2	4,7	298	149	0.000163895	0.00412289	1.0,0.714	0.429,0.125	0.58	1205Lu	SE		ENSG00000103197.18	TSC2	chr16	+	2055979	2056244	2056195	2056244	2050399	2050486	1865	7,1	2,2	3,3	0,0	298	149	0.000178424	0.00619433	0.636,0.2	1.0,1.0	-0.582	1205Lu	A3SS
1161	ENSG00000197249.14	SERPINA1	chr14	-	94388559	94388660	94382591	94383241	94390456	94390662	1161	17,18	4,1	45,41	34,20	250	149	0.00156922	0.0234776	0.717,0.915	0.441,0.55	0.321	1205Lu	SE		ENSG00000291151.1	NSUN5P1	chr7	+	75415591	75415770	75415595	75415770	75415119	75415234	1876	33,16	4,6	45,41	0,1	153	149	3.86788e-05	0.00197429	0.889,0.722	1.0,0.976	-0.182	1205Lu	A3SS
1163	ENSG00000197249.14	SERPINA1	chr14	-	94388559	94388663	94382591	94383241	94390456	94390650	1163	17,18	4,1	52,41	34,20	253	149	0.00220106	0.0303733	0.715,0.914	0.474,0.547	0.304	1205Lu	SE		ENSG00000291040.1	CD99P1	chrX	+	2622689	2623453	2623384	2623453	2619428	2619497	1888	14,7	1,0	22,27	11,5	298	149	0.000246992	0.00758758	0.875,1.0	0.5,0.73	0.323	1205Lu	A3SS
1187	ENSG00000106701.13	FSD1L	chr9	+	105539262	105539351	105535066	105535318	105546357	105546602	1187	20,27	0,0	14,15	6,0	238	149	0.000813351	0.014372	1.0,1.0	0.594,1.0	0.203	1205Lu	SE		ENSG00000113282.14	CLINT1	chr5	-	157789362	157789567	157789362	157789513	157790599	157790651	1902	64,42	3,6	107120	1,0	203	149	0.000161376	0.00586104	0.94,0.837	0.987,1.0	-0.105	1205Lu	A3SS
1252	ENSG00000255036.6	SUGT1P4-STRA6LP-CCDC180	chr9	+	97318462	97318582	97317064	97317228	97320125	97320205	1252	4,10	0,0	4,4	3,1	269	149	0.000333777	0.00719237	1.0,1.0	0.425,0.689	0.443	1205Lu	SE		ENSG00000113282.14	CLINT1	chr5	-	157789362	157789567	157789362	157789513	157791702	157791995	1903	243213	335260	432486	359273	203	149	2.63993e-05	0.00141641	0.347,0.376	0.469,0.566	-0.156	1205Lu	A3SS
1280	ENSG00000130956.14	HABP4	chr9	+	96465709	96465778	96458378	96458541	96484461	96484633	1280	5,1	0,0	1,1	2,3	218	149	4.8204e-07	3.33264e-05	1.0,1.0	0.255,0.186	0.779	1205Lu	SE		ENSG00000037749.13	MFAP3	chr5	+	154051736	154051943	154051817	154051943	154049556	154050017	1922	3,1	2,3	8,2	1,0	230	149	0.000140262	0.00531924	0.493,0.178	0.838,1.0	-0.584	1205Lu	A3SS
1287	ENSG00000169738.8	DCXR	chr17	-	82036413	82036448	82036283	82036308	82036543	82036581	1287	88,60	14,20	129,93	14,4	184	149	0.00154886	0.0232407	0.836,0.708	0.882,0.95	-0.144	1205Lu	SE		ENSG00000122512.17	PMS2	chr7	-	6002452	6002811	6002452	6002636	6003971	6004058	2066	3,5	3,10	19,10	0,2	298	149	2.73096e-06	0.000263147	0.333,0.2	1.0,0.714	-0.591	1205Lu	A3SS
1306	ENSG00000134042.14	MRO	chr18	-	50801348	50801504	50800035	50800143	50805153	50805336	1306	1,1	0,0	4,3	3,1	298	149	0.000130685	0.00343425	1.0,1.0	0.4,0.6	0.5	1205Lu	SE		ENSG00000184271.18	POU6F1	chr12	-	51198549	51198775	51198549	51198686	51199746	51199868	2083	6,6	7,6	0,0	3,4	238	149	1.30844e-05	0.000870112	0.349,0.385	0.0,0.0	0.367	1205Lu	A3SS
1371	ENSG00000118961.15	LDAH	chr2	-	20790254	20790398	20774809	20774979	20823036	20823104	1371	70,57	1,1	91,88	22,8	293	149	3.449e-06	0.000175266	0.973,0.967	0.678,0.848	0.207	1205Lu	SE		ENSG00000161996.19	WDR90	chr16	+	660551	660714	660611	660714	660057	660161	2157	2,0	18,16	1,6	1,6	209	149	0.000136903	0.00523392	0.073,0.0	0.416,0.416	-0.38	1205Lu	A3SS
1372	ENSG00000118961.15	LDAH	chr2	-	20801291	20801465	20774809	20774979	20823036	20823089	1372	113,90	1,1	135,88	22,8	298	149	4.53334e-08	4.52968e-06	0.983,0.978	0.754,0.846	0.18	1205Lu	SE		ENSG00000171466.10	ZNF562	chr19	-	9660719	9660874	9660719	9660821	9674631	9675048	2164	18,6	0,0	30,31	6,0	202	149	0.00288378	0.0433891	1.0,1.0	0.787,1.0	0.107	1205Lu	A3SS
1374	ENSG00000118961.15	LDAH	chr2	-	20801309	20801465	20774809	20774979	20823036	20823101	1374	115,96	1,1	159,92	22,8	298	149	7.52453e-08	6.85557e-06	0.983,0.98	0.783,0.852	0.164	1205Lu	SE		ENSG00000173598.14	NUDT4	chr12	+	93398767	93398855	93398770	93398855	93394608	93394719	2174	5,11	2,0	18,10	14,13	152	149	0.000410509	0.0108584	0.71,1.0	0.558,0.43	0.361	1205Lu	A3SS
1524	ENSG00000106723.17	SPIN1	chr9	+	88416643	88416766	88388430	88388538	88418777	88418951	1524	9,18	16,12	38,15	10,5	272	149	0.00298405	0.038378	0.236,0.451	0.675,0.622	-0.305	1205Lu	SE		ENSG00000247828.10	TMEM161B-DT	chr5	+	88287435	88287622	88287438	88287622	88282714	88282866	2199	7,3	0,0	14,13	0,7	152	149	0.000906571	0.0194121	1.0,1.0	1.0,0.645	0.177	1205Lu	A3SS
1530	ENSG00000106723.17	SPIN1	chr9	+	88416643	88416766	88415606	88415699	88418777	88418951	1530	5,17	19,27	21,11	1,4	272	149	8.7033e-06	0.000381683	0.126,0.256	0.92,0.601	-0.569	1205Lu	SE		ENSG00000147655.12	RSPO2	chr8	-	107958079	107958268	107958079	107958265	107960673	107960817	2227	3,3	0,1	25,15	8,15	152	149	0.00186395	0.0320023	1.0,0.746	0.754,0.495	0.248	1205Lu	A3SS
1531	ENSG00000106723.17	SPIN1	chr9	+	88416643	88416766	88415606	88415699	88418849	88418951	1531	8,6	0,0	4,4	1,3	272	149	0.000319952	0.0069601	1.0,1.0	0.687,0.422	0.446	1205Lu	SE		ENSG00000155393.14	HEATR3	chr16	+	50084107	50084291	50084133	50084291	50083936	50084027	2459	7,0	84,73	7,15	70,54	175	149	0.00075173	0.0171463	0.066,0.0	0.078,0.191	-0.102	1205Lu	A3SS
1545	ENSG00000106723.17	SPIN1	chr9	+	88448940	88448989	88388429	88388538	88475077	88475203	1545	14,9	1,0	5,8	6,3	198	149	3.32701e-05	0.00114003	0.913,1.0	0.385,0.667	0.43	1205Lu	SE		ENSG00000108666.10	C17orf75	chr17	-	32339812	32339938	32339812	32339924	32341203	32341284	2463	83,67	0,0	49,44	14,6	163	149	2.4652e-09	6.29159e-07	1.0,1.0	0.762,0.87	0.184	1205Lu	A3SS
1548	ENSG00000106723.17	SPIN1	chr9	+	88462495	88462749	88448940	88448989	88468371	88468477	1548	530438	120,79	519478	64,47	298	149	0.000131386	0.00344358	0.688,0.735	0.802,0.836	-0.107	1205Lu	SE		ENSG00000108666.10	C17orf75	chr17	-	32339812	32339962	32339812	32339924	32341203	32341284	2464	9,5	0,0	10,1	14,6	187	149	6.93736e-09	1.67973e-06	1.0,1.0	0.363,0.117	0.76	1205Lu	A3SS
1626	ENSG00000111907.21	TPD52L1	chr6	+	125253716	125253755	125248281	125248383	125257097	125257158	1626	3,4	0,1	27,12	10,5	188	149	0.00269847	0.0355498	1.0,0.76	0.682,0.655	0.211	1205Lu	SE		ENSG00000184465.16	WDR27	chr6	-	169667981	169668185	169667981	169668095	169670568	169670693	2580	25,14	7,12	74,65	10,5	239	149	0.00164723	0.029319	0.69,0.421	0.822,0.89	-0.3	1205Lu	A3SS
1629	ENSG00000111907.21	TPD52L1	chr6	+	125257097	125257158	125253716	125253755	125262833	125263044	1629	2,3	0,0	31,20	4,3	210	149	0.00127218	0.0200669	1.0,1.0	0.846,0.825	0.165	1205Lu	SE		ENSG00000111203.13	ITFG2	chr12	+	2830216	2830885	2830833	2830885	2824089	2824252	2652	9,4	0,1	8,4	10,5	298	149	2.11434e-05	0.00120276	1.0,0.667	0.286,0.286	0.548	1205Lu	A3SS
1630	ENSG00000111907.21	TPD52L1	chr6	+	125257097	125257180	125253716	125253755	125262833	125263062	1630	1,3	0,0	8,3	4,3	232	149	1.67854e-06	9.60341e-05	1.0,1.0	0.562,0.391	0.523	1205Lu	SE		ENSG00000162241.13	SLC25A45	chr11	-	65380131	65380234	65380131	65380175	65380533	65380632	2654	2,0	3,6	10,1	7,1	208	149	0.00336223	0.0480326	0.323,0.0	0.506,0.417	-0.3	1205Lu	A3SS
1680	ENSG00000158006.14	PAFAH2	chr1	-	25990726	25990863	25984459	25984528	25998024	25998056	1680	9,25	0,1	19,15	6,0	286	149	0.00399535	0.0479204	1.0,0.929	0.623,1.0	0.153	1205Lu	SE		ENSG00000162241.13	SLC25A45	chr11	-	65380131	65380234	65380131	65380175	65381914	65382373	2656	2,2	21,18	23,4	17,20	208	149	0.00290511	0.0434753	0.064,0.074	0.492,0.125	-0.239	1205Lu	A3SS
1682	ENSG00000168646.14	AXIN2	chr17	-	65536868	65537063	65536319	65536553	65537323	65537835	1682	16,10	1,2	128126	65,82	298	149	0.000997303	0.0167151	0.889,0.714	0.496,0.434	0.337	1205Lu	SE		ENSG00000257621.9	PSMA3-AS1	chr14	-	58273978	58274135	58273978	58274010	58291634	58291707	2672	23,17	71,61	32,36	40,45	274	149	0.000150529	0.00550946	0.15,0.132	0.303,0.303	-0.162	1205Lu	A3SS
1685	ENSG00000130714.19	POMT1	chr9	+	131504188	131504340	131502788	131503073	131506113	131506220	1685	83,84	19,34	161113	19,19	298	149	0.00403264	0.048258	0.686,0.553	0.809,0.748	-0.159	1205Lu	SE		ENSG00000159214.13	CCDC24	chr1	+	43993839	43993964	43993886	43993964	43991846	43992004	2681	8,6	0,0	10,18	7,4	196	149	1.32128e-05	0.000872508	1.0,1.0	0.521,0.774	0.353	1205Lu	A3SS
1692	ENSG00000130714.19	POMT1	chr9	+	131504188	131504340	131503315	131503365	131506113	131506220	1692	46,41	6,0	73,50	0,0	298	149	0.00223317	0.030712	0.793,1.0	1.0,1.0	-0.103	1205Lu	SE		ENSG00000187741.16	FANCA	chr16	-	89770165	89770462	89770165	89770259	89770563	89770634	2758	26,30	76118	34,61	51,42	298	149	1.89416e-05	0.00113002	0.146,0.113	0.25,0.421	-0.206	1205Lu	A3SS
1695	ENSG00000130714.19	POMT1	chr9	+	131504188	131504649	131503009	131503073	131506113	131506220	1695	37,43	19,34	88,63	19,19	298	149	0.00083576	0.0146453	0.493,0.387	0.698,0.624	-0.221	1205Lu	SE		ENSG00000109113.20	RAB34	chr17	-	28717212	28717620	28717212	28717425	28718121	28718167	2785	288259	227215	85,65	106,90	298	149	0.00234789	0.0371998	0.388,0.376	0.286,0.265	0.107	1205Lu	A3SS
1791	ENSG00000134317.18	GRHL1	chr2	+	9962454	9962531	9958785	9961436	9963885	9964042	1791	1,7	0,0	54,41	8,4	226	149	0.000681954	0.0125854	1.0,1.0	0.817,0.871	0.156	1205Lu	SE		ENSG00000109113.20	RAB34	chr17	-	28717212	28717647	28717212	28717425	28718121	28718167	2786	291259	227215	85,65	106,90	298	149	0.00209786	0.0341554	0.391,0.376	0.286,0.265	0.108	1205Lu	A3SS
1793	ENSG00000134317.18	GRHL1	chr2	+	9992006	9992146	9990695	9990747	9993206	9993244	1793	12,6	0,0	78,60	4,4	289	149	0.00303281	0.0388774	1.0,1.0	0.91,0.885	0.103	1205Lu	SE		ENSG00000107959.17	PITRM1	chr10	-	3143388	3143731	3143388	3143501	3144291	3144366	2842	47,46	922911	238217	946582	298	149	0	0	0.025,0.025	0.112,0.157	-0.11	1205Lu	A3SS
1794	ENSG00000183148.9	ANKRD20A2P	chr9	+	40227183	40227357	40226906	40227021	40231242	40231349	1794	1,0	0,2	2,6	0,0	298	149	0.00119564	0.0191414	1.0,0.0	1.0,1.0	-0.5	1205Lu	SE		ENSG00000124357.13	NAGK	chr2	+	71075554	71076701	71076603	71076701	71072640	71073594	2920	512380	1,0	421344	23,22	298	149	1.39555e-13	8.78545e-11	0.996,1.0	0.901,0.887	0.104	1205Lu	A3SS
1796	ENSG00000183148.9	ANKRD20A2P	chr9	+	40281393	40281675	40273998	40274128	40282271	40282483	1796	7,3	0,0	19,4	0,5	298	149	0.00415608	0.0492764	1.0,1.0	1.0,0.286	0.357	1205Lu	SE		ENSG00000143971.9	ETAA1	chr2	+	67403224	67405335	67405235	67405335	67402861	67402974	2974	76,62	1,2	105,79	14,13	298	149	1.82239e-05	0.00110313	0.974,0.939	0.789,0.752	0.186	1205Lu	A3SS
1809	ENSG00000254876.5	SUGT1P4-STRA6LP	chr9	+	97246095	97246186	97238448	97238567	97276568	97276697	1809	17,11	0,0	18,26	12,0	240	149	0.000492902	0.00977393	1.0,1.0	0.482,1.0	0.259	1205Lu	SE		ENSG00000143971.9	ETAA1	chr2	+	67404996	67405335	67405235	67405335	67402861	67402974	2975	43,31	1,2	65,46	14,13	298	149	8.56924e-05	0.00376369	0.956,0.886	0.699,0.639	0.252	1205Lu	A3SS
1827	ENSG00000137831.15	UACA	chr15	-	70677107	70677140	70676306	70676591	70678098	70678206	1827	193123	12,14	198136	42,42	182	149	3.71847e-06	0.000186654	0.929,0.878	0.794,0.726	0.143	1205Lu	SE		ENSG00000169598.17	DFFB	chr1	+	3865642	3866000	3865761	3866000	3858717	3858844	2977	0,1	2,0	3,2	0,0	268	149	0.00164492	0.029319	0.0,1.0	1.0,1.0	-0.5	1205Lu	A3SS
1864	ENSG00000106714.18	CNTNAP3	chr9	-	39266895	39267006	39238992	39239186	39287979	39288167	1864	56,58	8,6	50,50	1,1	260	149	0.000440318	0.00895129	0.8,0.847	0.966,0.966	-0.142	1205Lu	SE		ENSG00000122566.22	HNRNPA2B1	chr7	-	26189926	26192338	26189926	26190460	26192494	26192577	3004	1165111279	947778	70635432	15261073	298	149	0	0	0.86,0.879	0.698,0.717	0.162	1205Lu	A3SS
1887	ENSG00000156869.14	FRRS1	chr1	-	99748896	99749001	99747594	99748768	99766606	99766631	1887	2,3	0,0	25,33	12,3	254	149	0.000148545	0.00380246	1.0,1.0	0.55,0.866	0.292	1205Lu	SE		ENSG00000022267.19	FHL1	chrX	+	136209242	136209442	136209339	136209442	136208454	136208641	3016	22,20	0,0	32,19	4,2	246	149	0.00112263	0.0224124	1.0,1.0	0.829,0.852	0.159	1205Lu	A3SS
1897	ENSG00000159363.19	ATP13A2	chr1	-	16986462	16986632	16985957	16986358	16986804	16986956	1897	339309	23,30	481427	8,10	298	149	1.68143e-07	1.35755e-05	0.881,0.837	0.968,0.955	-0.103	1205Lu	SE		ENSG00000170421.13	KRT8	chr12	-	52904657	52905079	52904657	52905027	52949455	52949842	3048	61,74	16,20	129,58	65,50	201	149	0.00098731	0.0205686	0.739,0.733	0.595,0.462	0.208	1205Lu	A3SS
1991	ENSG00000170370.12	EMX2	chr10	+	117545631	117545816	117542745	117543673	117548064	117548799	1991	23,20	1,4	11,8	0,0	298	149	0.00163346	0.0242053	0.92,0.714	1.0,1.0	-0.183	1205Lu	SE		ENSG00000221978.13	CCNL2	chr1	-	1390765	1391575	1390765	1390865	1393395	1393460	3235	257184	61,35	236161	23,15	298	149	0.000170108	0.00601622	0.678,0.724	0.837,0.843	-0.139	1205Lu	A3SS
1998	ENSG00000185453.13	ZSWIM9	chr19	+	48182454	48182767	48171793	48172077	48194652	48195918	1998	91,63	7,6	115,98	3,0	298	149	0.000485016	0.00964078	0.867,0.84	0.95,1.0	-0.122	1205Lu	SE		ENSG00000138092.11	CENPO	chr2	+	24815496	24815756	24815597	24815756	24814375	24814493	3262	741684	134,83	380318	24,21	250	149	4.51453e-06	0.000397002	0.767,0.831	0.904,0.9	-0.103	1205Lu	A3SS
2043	ENSG00000258728.2	ENSG00000258728	chr9	+	34650368	34652057	34649409	34649564	34655217	34655317	2043	62,59	0,0	104,73	7,12	298	149	9.66347e-07	6.00932e-05	1.0,1.0	0.881,0.753	0.183	1205Lu	SE		ENSG00000143801.18	PSEN2	chr1	+	226885460	226885679	226885537	226885679	226875364	226875550	3386	1,1	0,0	10,5	6,8	226	149	7.53525e-06	0.000573834	1.0,1.0	0.524,0.292	0.592	1205Lu	A3SS
2051	ENSG00000081791.9	DELE1	chr5	+	141938855	141938904	141938520	141938760	141939505	141940146	2051	14,8	49,41	20,13	26,23	198	149	0.00247651	0.0333357	0.177,0.128	0.367,0.298	-0.18	1205Lu	SE		ENSG00000035115.22	SH3YL1	chr2	-	262630	262786	262630	262750	263210	263372	3397	13,6	1,6	1,2	0,0	185	149	0.000222969	0.00714709	0.913,0.446	1.0,1.0	-0.321	1205Lu	A3SS
2078	ENSG00000163832.16	ELP6	chr3	-	47511147	47511226	47504329	47504448	47513536	47513709	2078	192167	9,6	146143	27,24	228	149	5.98732e-07	3.98535e-05	0.933,0.948	0.779,0.796	0.153	1205Lu	SE		ENSG00000040341.18	STAU2	chr8	-	73709031	73709177	73709031	73709162	73738283	73738349	3537	0,12	29,29	3,1	116106	164	149	0.000287645	0.00855741	0.0,0.273	0.023,0.008	0.121	1205Lu	A3SS
2110	ENSG00000137073.24	UBAP2	chr9	-	33956078	33956146	33948373	33948587	33998786	33998864	2110	0,0	1,1	4,3	1,1	217	149	1.76038e-06	9.99518e-05	0.0,0.0	0.733,0.673	-0.703	1205Lu	SE		ENSG00000106078.19	COBL	chr7	-	51025108	51025372	51025108	51025231	51026545	51026665	3558	4,3	0,0	279202	33,24	290	149	0.000459467	0.0117901	1.0,1.0	0.813,0.812	0.188	1205Lu	A3SS
2153	ENSG00000188647.13	PTAR1	chr9	-	69741791	69741858	69734149	69734254	69759852	69760011	2153	53,49	8,2	56,60	0,0	216	149	5.80087e-05	0.00178611	0.82,0.944	1.0,1.0	-0.118	1205Lu	SE		ENSG00000118200.15	CAMSAP2	chr1	+	200847209	200847292	200847257	200847292	200844781	200844869	3698	70,72	52,28	113123	24,33	197	149	0.00258851	0.03981	0.504,0.66	0.781,0.738	-0.177	1205Lu	A3SS
2221	ENSG00000187239.19	FNBP1	chr9	-	129923843	129923939	129915965	129915980	129924959	129925157	2221	2,6	0,0	12,5	6,2	245	149	1.50583e-05	0.000596475	1.0,1.0	0.549,0.603	0.424	1205Lu	SE		ENSG00000196290.17	NIF3L1	chr2	+	200891735	200892379	200891917	200892379	200889368	200889391	3720	146102	22,27	124,94	9,6	298	149	0.000640862	0.0152573	0.768,0.654	0.873,0.887	-0.169	1205Lu	A3SS
2225	ENSG00000187239.19	FNBP1	chr9	-	129923843	129924026	129915965	129915980	129924959	129925157	2225	40,33	0,0	54,21	6,2	298	149	0.000115968	0.00310374	1.0,1.0	0.818,0.84	0.171	1205Lu	SE		ENSG00000160410.15	SHKBP1	chr19	+	40590729	40590853	40590732	40590853	40589081	40589178	3756	5,5	2,4	1,1	0,0	152	149	4.39167e-05	0.00220588	0.71,0.551	1.0,1.0	-0.369	1205Lu	A3SS
2245	ENSG00000138834.15	MAPK8IP3	chr16	+	1744977	1745103	1743334	1743476	1747028	1747275	2245	70,45	0,0	29,38	19,12	275	149	2.68785e-13	1.05806e-10	1.0,1.0	0.453,0.632	0.458	1205Lu	SE		ENSG00000167522.17	ANKRD11	chr16	-	89316932	89317078	89316932	89317075	89490244	89490319	3772	5,12	3,4	6,6	0,0	152	149	5.6355e-05	0.00270132	0.62,0.746	1.0,1.0	-0.317	1205Lu	A3SS
2266	ENSG00000185267.10	CDNF	chr10	-	14836250	14836294	14828144	14828272	14837831	14837922	2266	7,3	1,1	10,1	19,4	193	149	0.000286645	0.00639622	0.844,0.698	0.289,0.162	0.545	1205Lu	SE		ENSG00000106348.18	IMPDH1	chr7	-	128409288	128409366	128409288	128409352	128409755	128409982	3799	10,7	0,5	17,7	0,0	163	149	0.00327388	0.0470552	1.0,0.561	1.0,1.0	-0.22	1205Lu	A3SS
2311	ENSG00000155256.18	ZFYVE27	chr10	+	97743093	97743164	97738476	97738674	97744728	97744915	2311	102126	14,2	122131	22,32	220	149	0.000434297	0.00885293	0.831,0.977	0.79,0.735	0.141	1205Lu	SE		ENSG00000172663.9	TMEM134	chr11	-	67467500	67467590	67467500	67467563	67468016	67468092	3893	19,26	8,14	11,10	0,2	176	149	0.000970874	0.0204186	0.668,0.611	1.0,0.809	-0.265	1205Lu	A3SS
2313	ENSG00000155256.18	ZFYVE27	chr10	+	97744728	97744915	97738476	97738674	97749473	97749586	2313	19,7	3,6	22,39	0,3	298	149	0.00274299	0.0359693	0.76,0.368	1.0,0.867	-0.369	1205Lu	SE		ENSG00000133619.18	KRBA1	chr7	+	149721379	149721535	149721382	149721535	149720834	149720990	3988	22,20	39,54	45,61	54,50	152	149	0.00241144	0.0378259	0.356,0.266	0.45,0.545	-0.187	1205Lu	A3SS
2352	ENSG00000147862.18	NFIB	chr9	-	14102421	14102510	14081842	14088326	14112998	14113081	2352	22,24	8,8	30,24	0,3	238	149	0.000406933	0.00842441	0.633,0.653	1.0,0.834	-0.274	1205Lu	SE		ENSG00000143702.16	CEP170	chr1	-	243156220	243156455	243156220	243156347	243164283	243166116	4010	195190	47,27	189167	20,5	257	149	0.000209127	0.00694421	0.706,0.803	0.846,0.951	-0.144	1205Lu	A3SS
2353	ENSG00000147862.18	NFIB	chr9	-	14102421	14102510	14081842	14088326	14116180	14116346	2353	8,4	6,6	16,12	3,2	238	149	0.00256718	0.0342652	0.455,0.294	0.77,0.79	-0.406	1205Lu	SE		ENSG00000187240.17	DYNC2H1	chr11	+	103192096	103192264	103192117	103192264	103191516	103191619	4028	8,6	0,0	0,7	6,2	170	149	4.19898e-06	0.000374066	1.0,1.0	0.0,0.754	0.623	1205Lu	A3SS
2354	ENSG00000147862.18	NFIB	chr9	-	14102421	14102510	14081842	14088326	14120439	14120624	2354	7,6	10,22	24,14	11,7	238	149	0.000206205	0.00492592	0.305,0.146	0.577,0.556	-0.341	1205Lu	SE		ENSG00000126705.15	AHDC1	chr1	-	27553073	27553290	27553073	27553185	27558705	27558883	4074	30,19	26,22	7,13	56,47	254	149	1.75013e-07	2.84939e-05	0.404,0.336	0.068,0.14	0.266	1205Lu	A3SS
2359	ENSG00000147862.18	NFIB	chr9	-	14116180	14116346	14102421	14102510	14120439	14120624	2359	37,23	0,2	22,14	10,2	298	149	0.000210562	0.00501691	1.0,0.852	0.524,0.778	0.275	1205Lu	SE		ENSG00000126705.15	AHDC1	chr1	-	27553073	27553304	27553073	27553185	27558705	27558883	4075	27,20	26,22	7,12	56,47	268	149	1.64377e-07	2.77181e-05	0.366,0.336	0.065,0.124	0.256	1205Lu	A3SS
2384	ENSG00000099290.17	WASHC2A	chr10	+	50127159	50127222	50126056	50126179	50127582	50127795	2384	27,45	11,6	12,5	0,1	212	149	0.00158418	0.0236197	0.633,0.841	1.0,0.778	-0.152	1205Lu	SE		ENSG00000198848.13	CES1	chr16	-	55810926	55811010	55810926	55811007	55812902	55813043	4135	2,3	0,0	2,3	2,3	152	149	6.13035e-05	0.00292368	1.0,1.0	0.495,0.495	0.505	1205Lu	A3SS
2464	ENSG00000080503.25	SMARCA2	chr9	+	2161000	2161035	2159813	2159909	2161685	2161843	2464	1,0	40,48	5,3	15,6	184	149	1.03932e-05	0.00044028	0.02,0.0	0.213,0.288	-0.24	1205Lu	SE		ENSG00000171960.12	PPIH	chr1	+	42675366	42676043	42675737	42676043	42667350	42667440	4221	12,7	0,0	17,17	6,2	298	149	1.91467e-05	0.00113002	1.0,1.0	0.586,0.81	0.302	1205Lu	A3SS
2529	ENSG00000232600.3	TONSL-AS1	chr8	+	144438676	144438782	144438227	144438333	144439827	144439971	2529	2,0	0,4	14,1	0,0	255	149	0.00174404	0.0254305	1.0,0.0	1.0,1.0	-0.5	1205Lu	SE		ENSG00000172638.13	EFEMP2	chr11	-	65871156	65871409	65871156	65871363	65871969	65872018	4224	0,0	81,55	4,10	67,38	195	149	8.55114e-06	0.00062592	0.0,0.0	0.044,0.167	-0.106	1205Lu	A3SS
2544	ENSG00000147804.10	SLC39A4	chr8	-	144413236	144413389	144410394	144412946	144413512	144413567	2544	458496	184128	475354	66,40	298	149	2.29814e-07	1.77533e-05	0.554,0.66	0.783,0.816	-0.193	1205Lu	SE		ENSG00000237187.9	NR2F1-AS1	chr5	-	93563363	93563463	93563363	93563460	93580466	93581527	4236	13,15	3,5	7,8	0,1	152	149	0.00224964	0.0360056	0.809,0.746	1.0,0.887	-0.166	1205Lu	A3SS
2550	ENSG00000185803.12	SLC52A2	chr8	+	144359183	144359423	144358564	144358900	144360802	144361272	2550	72,72	0,0	17,23	6,0	298	149	0.000669977	0.0124117	1.0,1.0	0.586,1.0	0.207	1205Lu	SE		ENSG00000165630.15	PRPF18	chr10	+	13654183	13654427	13654352	13654427	13652845	13652882	4307	6,2	0,0	1,2	0,5	298	149	0.00149435	0.0274526	1.0,1.0	1.0,0.167	0.416	1205Lu	A3SS
2629	ENSG00000181135.16	ZNF707	chr8	+	143687380	143687478	143684478	143684542	143689203	143689301	2629	0,0	11,9	5,4	7,10	247	149	2.20447e-05	0.000817579	0.0,0.0	0.301,0.194	-0.247	1205Lu	SE		ENSG00000173402.13	DAG1	chr3	+	49488625	49488745	49488697	49488745	49487253	49487415	4343	35,22	7,4	71,70	3,0	221	149	9.52299e-05	0.00406527	0.771,0.788	0.941,1.0	-0.191	1205Lu	A3SS
2638	ENSG00000181135.16	ZNF707	chr8	+	143687993	143688067	143684480	143684542	143689203	143689301	2638	0,2	11,9	5,5	7,10	223	149	0.00170554	0.0250122	0.0,0.129	0.323,0.25	-0.222	1205Lu	SE		ENSG00000154102.11	C16orf74	chr16	-	85710163	85710307	85710163	85710285	85735189	85735235	4395	0,1	1,2	16,10	4,4	171	149	0.000509937	0.0129444	0.0,0.303	0.777,0.685	-0.58	1205Lu	A3SS
2643	ENSG00000181135.16	ZNF707	chr8	+	143687993	143688067	143684755	143685067	143689203	143689301	2643	0,1	2,0	2,4	1,0	223	149	0.00328862	0.0414223	0.0,1.0	0.572,1.0	-0.286	1205Lu	SE		ENSG00000054523.20	KIF1B	chr1	+	10282321	10282533	10282399	10282533	10279096	10279138	4419	3,4	4,1	7,6	0,0	227	149	2.09137e-05	0.0011969	0.33,0.724	1.0,1.0	-0.473	1205Lu	A3SS
2645	ENSG00000181135.16	ZNF707	chr8	+	143687993	143688067	143686916	143687014	143689203	143689301	2645	0,1	4,0	4,2	0,0	223	149	0.000266855	0.00603814	0.0,1.0	1.0,1.0	-0.5	1205Lu	SE		ENSG00000136378.15	ADAMTS7	chr15	-	78788230	78788374	78788230	78788298	78789688	78789838	4428	14,7	0,1	41,34	18,5	225	149	0.00040156	0.0107117	1.0,0.823	0.601,0.818	0.202	1205Lu	A3SS
2695	ENSG00000184428.13	TOP1MT	chr8	-	143334107	143334285	143332502	143332601	143334739	143334795	2695	23,25	28,29	30,34	15,3	298	149	0.0016311	0.0241791	0.291,0.301	0.5,0.85	-0.379	1205Lu	SE		ENSG00000167965.18	MLST8	chr16	+	2206478	2206659	2206554	2206659	2206357	2206409	4439	102,80	0,2	59,31	5,3	225	149	0.00100363	0.0207381	1.0,0.964	0.887,0.872	0.103	1205Lu	A3SS
2710	ENSG00000148399.13	DPH7	chr9	-	137576308	137576402	137575708	137576167	137578509	137578540	2710	16,19	11,9	12,10	0,0	243	149	1.39933e-07	1.1582e-05	0.471,0.564	1.0,1.0	-0.483	1205Lu	SE		ENSG00000167965.18	MLST8	chr16	+	2206483	2206659	2206554	2206659	2206357	2206409	4441	94,84	0,2	55,30	5,3	220	149	0.000864021	0.0187132	1.0,0.966	0.882,0.871	0.106	1205Lu	A3SS
2712	ENSG00000148399.13	DPH7	chr9	-	137577469	137577603	137576079	137576167	137578509	137578549	2712	46,30	11,9	33,37	0,0	283	149	1.29361e-08	1.53134e-06	0.688,0.637	1.0,1.0	-0.338	1205Lu	SE		ENSG00000204186.10	ZDBF2	chr2	+	206292010	206292116	206292013	206292116	206281800	206281909	4515	0,0	7,7	4,3	19,12	152	149	0.000641442	0.0152573	0.0,0.0	0.171,0.197	-0.184	1205Lu	A3SS
2714	ENSG00000148399.13	DPH7	chr9	-	137577469	137577603	137576308	137576402	137578509	137578549	2714	18,18	0,6	11,11	0,0	283	149	0.000829024	0.0145707	1.0,0.612	1.0,1.0	-0.194	1205Lu	SE		ENSG00000181666.19	ZNF875	chr19	+	37347189	37347316	37347231	37347316	37346422	37346492	4545	6,5	0,0	10,13	7,0	191	149	0.000939405	0.0199344	1.0,1.0	0.527,1.0	0.236	1205Lu	A3SS
2724	ENSG00000171045.16	TSNARE1	chr8	-	142345742	142345892	142343965	142344472	142403103	142403182	2724	31,14	1,5	34,34	0,1	298	149	0.00125763	0.0199168	0.939,0.583	1.0,0.944	-0.211	1205Lu	SE		ENSG00000135480.17	KRT7	chr12	+	52245350	52245632	52245411	52245632	52244377	52244611	4588	1,4	18,33	16,11	54,25	210	149	0.0024058	0.0378003	0.038,0.079	0.174,0.238	-0.147	1205Lu	A3SS
2725	ENSG00000171045.16	TSNARE1	chr8	-	142354636	142354763	142331753	142331831	142403103	142403168	2725	23,23	2,0	26,15	5,4	276	149	0.0026185	0.0347523	0.861,1.0	0.737,0.669	0.227	1205Lu	SE		ENSG00000134668.13	SPOCD1	chr1	-	31790421	31791291	31790421	31791252	31792214	31792401	4657	0,9	13,20	0,0	3,4	188	149	0.00102483	0.0210838	0.0,0.263	0.0,0.0	0.132	1205Lu	A3SS
2726	ENSG00000171045.16	TSNARE1	chr8	-	142354636	142354763	142343965	142344472	142403103	142403168	2726	12,24	1,5	23,13	0,1	276	149	0.00263195	0.0348634	0.866,0.722	1.0,0.875	-0.143	1205Lu	SE		ENSG00000168066.21	SF1	chr11	-	64764605	64766155	64764605	64765518	64766899	64767079	4658	818657	293278	922665	226167	298	149	0.000312632	0.00900055	0.583,0.542	0.671,0.666	-0.106	1205Lu	A3SS
2739	ENSG00000165304.8	MELK	chr9	+	36583626	36583712	36572861	36573007	36589535	36589652	2739	270235	47,67	139115	69,66	235	149	9.82314e-06	0.000420922	0.785,0.69	0.561,0.525	0.195	1205Lu	SE		ENSG00000291081.1	ENSG00000291081	chr3	-	130102763	130102935	130102763	130102913	130104165	130104297	4681	0,0	2,4	3,0	0,1	171	149	0.0029854	0.0440487	0.0,0.0	1.0,0.0	-0.5	1205Lu	A3SS
2787	ENSG00000105339.11	DENND3	chr8	+	141136557	141136791	141128620	141128809	141150833	141150953	2787	1,0	0,2	7,3	1,0	298	149	0.00126621	0.0200026	1.0,0.0	0.778,1.0	-0.389	1205Lu	SE		ENSG00000135074.16	ADAM19	chr5	-	157477303	157481002	157477303	157477735	157481790	157481943	4703	225239	3,0	392370	28,21	298	149	1.31943e-08	2.96652e-06	0.974,1.0	0.875,0.898	0.1	1205Lu	A3SS
2822	ENSG00000261824.8	LINC00662	chr19	-	27727816	27727979	27721746	27723180	27732795	27732967	2822	13,3	0,0	8,3	2,2	298	149	0.0005009	0.009892	1.0,1.0	0.667,0.429	0.452	1205Lu	SE		ENSG00000162419.13	GMEB1	chr1	+	28690073	28690186	28690103	28690186	28683582	28683740	4714	22,19	42,71	7,3	48,66	179	149	6.9481e-05	0.00321622	0.304,0.182	0.108,0.036	0.171	1205Lu	A3SS
2883	ENSG00000104419.17	NDRG1	chr8	-	133284756	133284896	133284248	133284329	133296497	133296596	2883	0,1	5,3	1,1	0,0	289	149	1.27587e-12	4.35553e-10	0.0,0.147	1.0,1.0	-0.926	1205Lu	SE		ENSG00000133226.19	SRRM1	chr1	+	24661309	24661396	24661312	24661396	24660718	24660799	4720	290244	36,52	247215	71,76	152	149	0.0002198	0.00714593	0.888,0.821	0.773,0.735	0.101	1205Lu	A3SS
2901	ENSG00000163788.14	SNRK	chr3	+	43299753	43299815	43286539	43286675	43303097	43303792	2901	101,84	10,4	136171	40,72	211	149	1.39553e-08	1.62625e-06	0.877,0.937	0.706,0.626	0.241	1205Lu	SE		ENSG00000251136.11	RIPK2-DT	chr8	-	89722014	89722156	89722014	89722081	89724628	89724966	4753	8,5	4,2	12,8	0,1	224	149	0.000380274	0.010326	0.571,0.624	1.0,0.842	-0.324	1205Lu	A3SS
2902	ENSG00000163788.14	SNRK	chr3	+	43299753	43299815	43289739	43289789	43303097	43303792	2902	46,27	0,0	52,50	2,7	211	149	0.00033274	0.00717754	1.0,1.0	0.948,0.835	0.109	1205Lu	SE		ENSG00000198908.12	BHLHB9	chrX	+	102747816	102747911	102747832	102747911	102720956	102721091	4785	9,3	3,2	5,9	0,0	165	149	0.000248061	0.00758758	0.73,0.575	1.0,1.0	-0.348	1205Lu	A3SS
2915	ENSG00000196873.16	CBWD3	chr9	+	68269599	68269722	68268933	68268978	68274881	68274938	2915	21,17	1,0	3,5	6,6	272	149	1.35444e-09	2.13065e-07	0.92,1.0	0.215,0.313	0.696	1205Lu	SE		ENSG00000115486.13	GGCX	chr2	-	85551811	85552567	85551811	85551981	85552938	85553070	4790	76,58	4,5	123,79	1,0	298	149	0.000261887	0.00790096	0.905,0.853	0.984,1.0	-0.113	1205Lu	A3SS
2945	ENSG00000290928.1	ENSG00000290928	chr17	+	30743300	30743369	30731705	30732123	30759490	30759539	2945	30,16	0,4	22,13	11,7	218	149	0.0012813	0.0201487	1.0,0.732	0.578,0.559	0.297	1205Lu	SE		ENSG00000245146.7	MALINC1	chr5	-	140106295	140106490	140106295	140106461	140108472	140108603	4813	6,5	10,4	7,3	1,0	178	149	3.81661e-05	0.00195871	0.334,0.511	0.854,1.0	-0.505	1205Lu	A3SS
2950	ENSG00000290928.1	ENSG00000290928	chr17	+	30787438	30787661	30784645	30784892	30790637	30790908	2950	4,1	0,1	1,1	8,2	298	149	0.00013922	0.00361207	1.0,0.333	0.059,0.2	0.537	1205Lu	SE		ENSG00000117616.18	RSRP1	chr1	-	25243549	25244224	25243549	25243633	25244453	25244498	4863	29,7	11,4	93,61	5,7	298	149	0.000228953	0.00723079	0.569,0.467	0.903,0.813	-0.34	1205Lu	A3SS
2958	ENSG00000029639.11	TFB1M	chr6	-	155313137	155313244	155311187	155311339	155314116	155314427	2958	0,1	10,5	4,4	3,2	256	149	2.28237e-05	0.000841665	0.0,0.104	0.437,0.538	-0.436	1205Lu	SE		ENSG00000178038.17	ALS2CL	chr3	-	46675617	46675976	46675617	46675686	46676244	46676402	4915	0,2	8,1	21,19	11,5	298	149	0.00124734	0.0241861	0.0,0.5	0.488,0.655	-0.322	1205Lu	A3SS
3015	ENSG00000149054.16	ZNF215	chr11	+	6943545	6943641	6941570	6941653	6955689	6955782	3015	19,7	1,0	22,14	6,2	245	149	0.000859961	0.0149516	0.92,1.0	0.69,0.81	0.21	1205Lu	SE		ENSG00000168036.18	CTNNB1	chr3	+	41239659	41239904	41239818	41239904	41239133	41239354	4934	10921163	400240	1295914	171,94	298	149	2.52278e-06	0.000248153	0.577,0.708	0.791,0.829	-0.168	1205Lu	A3SS
3040	ENSG00000170873.19	MTSS1	chr8	-	124557680	124557875	124556231	124556405	124562781	124562992	3040	4,6	0,0	33,51	13,17	298	149	1.78786e-05	0.000685537	1.0,1.0	0.559,0.6	0.42	1205Lu	SE		ENSG00000142528.16	ZNF473	chr19	+	50030891	50031091	50031013	50031091	50025892	50026122	4996	75,53	33,29	36,46	51,39	271	149	0.00150658	0.0275709	0.555,0.501	0.28,0.393	0.192	1205Lu	A3SS
3041	ENSG00000170873.19	MTSS1	chr8	-	124557680	124557875	124556260	124556354	124562781	124562992	3041	2,6	0,0	15,27	2,9	298	149	3.87373e-05	0.0012856	1.0,1.0	0.789,0.6	0.305	1205Lu	SE		ENSG00000177674.16	AGTRAP	chr1	+	11745987	11746223	11746126	11746223	11745802	11745837	5062	11,22	43,42	0,3	18,12	288	149	0.0021513	0.0348605	0.117,0.213	0.0,0.115	0.108	1205Lu	A3SS
3052	ENSG00000155542.12	SETD9	chr5	+	56911308	56911536	56910104	56910394	56913010	56913134	3052	53,56	8,8	73,76	51,33	298	149	1.3966e-05	0.000559676	0.768,0.778	0.417,0.535	0.297	1205Lu	SE		ENSG00000169057.25	MECP2	chrX	-	154056940	154057254	154056940	154057179	154057742	154057842	5067	4,2	3,2	1,0	3,1	224	149	0.00154671	0.02798	0.47,0.399	0.181,0.0	0.344	1205Lu	A3SS
3175	ENSG00000115738.10	ID2	chr2	+	8681490	8681565	8678844	8679317	8681853	8682513	3175	1,3	0,0	3,1	6,4	224	149	1.38284e-08	1.61833e-06	1.0,1.0	0.25,0.143	0.803	1205Lu	SE		ENSG00000122515.16	ZMIZ2	chr7	+	44756974	44757149	44757042	44757149	44756424	44756539	5077	113137	24,20	264190	98,64	217	149	0.00051947	0.0131159	0.764,0.825	0.649,0.671	0.134	1205Lu	A3SS
3318	ENSG00000176406.25	RIMS2	chr8	+	103652623	103652714	103652204	103652237	103697085	103697296	3318	1,0	1,2	6,1	0,0	240	149	3.11983e-06	0.000161127	0.383,0.0	1.0,1.0	-0.808	1205Lu	SE		ENSG00000148180.22	GSN	chr9	+	121301923	121302167	121301962	121302167	121300055	121300126	5216	26,31	118192	45,40	62,51	188	149	3.19594e-10	9.43103e-08	0.149,0.113	0.365,0.383	-0.243	1205Lu	A3SS
3342	ENSG00000176406.25	RIMS2	chr8	+	104094477	104094729	104093470	104093643	104148606	104148848	3342	17,23	12,9	1,4	10,12	298	149	1.59731e-05	0.00062578	0.415,0.561	0.048,0.143	0.392	1205Lu	SE		ENSG00000162458.13	FBLIM1	chr1	+	15764492	15764685	15764495	15764685	15758173	15758355	5247	2,4	0,0	3,1	3,1	152	149	0.00018306	0.00633199	1.0,1.0	0.495,0.495	0.505	1205Lu	A3SS
3452	ENSG00000205628.5	LINC01446	chr7	-	53771433	53771607	53691166	53692089	53779945	53780038	3452	0,1	3,1	5,4	0,4	298	149	0.000558331	0.0107879	0.0,0.333	1.0,0.333	-0.5	1205Lu	SE		ENSG00000179818.17	PCBP1-AS1	chr2	-	70048713	70050268	70048713	70050252	70051202	70051305	5285	1,7	15,6	0,0	7,2	165	149	0.000354605	0.00976248	0.057,0.513	0.0,0.0	0.285	1205Lu	A3SS
3456	ENSG00000205628.5	LINC01446	chr7	-	53776487	53776628	53770398	53771607	53779945	53780038	3456	8,9	0,1	16,14	5,4	290	149	0.00077254	0.013811	1.0,0.822	0.622,0.643	0.278	1205Lu	SE		ENSG00000138078.16	PREPL	chr2	-	44359496	44360038	44359496	44359750	44361416	44361561	5299	23,21	0,0	22,47	1,5	298	149	0.0012702	0.0244785	1.0,1.0	0.917,0.825	0.129	1205Lu	A3SS
3462	ENSG00000205628.5	LINC01446	chr7	-	53811507	53811571	53779945	53780038	53811659	53811942	3462	9,4	18,11	19,16	12,8	213	149	0.000899109	0.0154363	0.259,0.203	0.526,0.583	-0.324	1205Lu	SE		ENSG00000165948.11	IFI27L1	chr14	+	94096855	94096965	94096886	94096965	94094749	94094899	5309	7,9	1,0	0,1	3,0	180	149	0.00143609	0.0268899	0.853,1.0	0.0,1.0	0.426	1205Lu	A3SS
3463	ENSG00000205628.5	LINC01446	chr7	-	53811507	53811574	53779945	53780038	53811659	53811931	3463	8,3	18,11	17,14	12,8	216	149	0.000965975	0.016307	0.235,0.158	0.494,0.547	-0.324	1205Lu	SE		ENSG00000028310.18	BRD9	chr5	-	889586	889766	889586	889647	891154	891287	5413	102,68	485375	107126	304226	268	149	2.57809e-07	4.05748e-05	0.105,0.092	0.164,0.237	-0.102	1205Lu	A3SS
3475	ENSG00000164924.18	YWHAZ	chr8	-	100951928	100952125	100948595	100948900	100952849	100952983	3475	100379450	841978	85206498	269190	298	149	0	0	0.856,0.829	0.941,0.945	-0.1	1205Lu	SE		ENSG00000290890.1	ENSG00000290890	chr16	-	74338444	74338660	74338444	74338578	74338738	74338894	5414	0,0	7,1	4,3	7,8	231	149	0.000230146	0.00724424	0.0,0.0	0.269,0.195	-0.232	1205Lu	A3SS
3478	ENSG00000164924.18	YWHAZ	chr8	-	100951928	100952308	100948613	100948900	100952849	100952883	3478	98749299	841978	84196428	269190	298	149	0	0	0.854,0.826	0.94,0.944	-0.102	1205Lu	SE		ENSG00000122085.17	MTERF4	chr2	-	241094276	241094432	241094276	241094429	241097242	241097427	5464	9,9	2,3	17,9	0,0	152	149	0.00098498	0.0205686	0.815,0.746	1.0,1.0	-0.22	1205Lu	A3SS
3525	ENSG00000104450.13	SPAG1	chr8	+	100233410	100233537	100231155	100231288	100240402	100240771	3525	48,54	0,2	191129	6,19	276	149	0.00238609	0.032362	1.0,0.936	0.945,0.786	0.103	1205Lu	SE		ENSG00000165282.15	PIGO	chr9	-	35091239	35091533	35091239	35091291	35092542	35092767	5475	282290	55,39	164,97	56,50	298	149	1.06417e-05	0.000728584	0.719,0.788	0.594,0.492	0.211	1205Lu	A3SS
3527	ENSG00000104450.13	SPAG1	chr8	+	100239239	100239404	100231155	100231288	100240402	100240515	3527	50,43	0,2	154100	6,19	298	149	0.00127934	0.0201401	1.0,0.915	0.928,0.725	0.131	1205Lu	SE		ENSG00000153234.16	NR4A2	chr2	-	156329322	156330171	156329322	156330010	156330667	156330791	5506	6,13	0,0	26,40	6,1	298	149	0.000631718	0.0151404	1.0,1.0	0.684,0.952	0.182	1205Lu	A3SS
3657	ENSG00000164938.14	TP53INP1	chr8	-	94932069	94932107	94925971	94930728	94939859	94940220	3657	0,1	2,6	20,15	30,34	187	149	0.000662018	0.0123114	0.0,0.117	0.347,0.26	-0.245	1205Lu	SE		ENSG00000117640.18	MTFR1L	chr1	+	25822995	25823128	25823018	25823128	25820442	25820659	5524	4,4	1,0	11,2	5,4	172	149	0.000820602	0.0179929	0.776,1.0	0.656,0.302	0.409	1205Lu	A3SS
3714	ENSG00000164951.16	PDP1	chr8	+	93921226	93921363	93918909	93919143	93922015	93922757	3714	2,1	20,11	12,7	21,18	286	149	0.0010399	0.0172385	0.05,0.045	0.229,0.168	-0.151	1205Lu	SE		ENSG00000117640.18	MTFR1L	chr1	+	25829508	25829830	25829617	25829830	25826614	25826826	5528	285290	29,31	274192	62,57	258	149	2.77727e-06	0.000264907	0.85,0.844	0.718,0.66	0.158	1205Lu	A3SS
3742	ENSG00000127952.17	STYXL1	chr7	-	76000889	76001002	75996337	75996599	76003757	76003855	3742	373388	44,32	367249	65,59	262	149	9.69729e-05	0.00270354	0.828,0.873	0.763,0.706	0.116	1205Lu	SE		ENSG00000117640.18	MTFR1L	chr1	+	25829544	25829830	25829617	25829830	25826614	25826826	5529	80,82	29,31	65,64	62,57	222	149	2.43954e-05	0.0013316	0.649,0.64	0.413,0.43	0.223	1205Lu	A3SS
3776	ENSG00000104312.8	RIPK2	chr8	+	89762828	89762982	89757815	89758233	89765340	89765496	3776	136196	57,55	293209	177145	298	149	0.000459524	0.00925576	0.544,0.641	0.453,0.419	0.157	1205Lu	SE		ENSG00000135423.13	GLS2	chr12	-	56475623	56475977	56475623	56475682	56477659	56477718	5603	5,2	0,0	20,24	4,1	298	149	0.00177646	0.0308366	1.0,1.0	0.714,0.923	0.181	1205Lu	A3SS
3838	ENSG00000104231.11	ZFAND1	chr8	-	81717248	81717288	81714986	81715114	81718181	81718224	3838	530445	182137	348218	216231	189	149	1.27248e-06	7.61736e-05	0.697,0.719	0.559,0.427	0.215	1205Lu	SE		ENSG00000108001.16	EBF3	chr10	-	129840244	129840442	129840244	129840334	129840843	129841032	5685	0,0	1,1	1,6	9,3	257	149	0.000570957	0.0139316	0.0,0.0	0.061,0.537	-0.299	1205Lu	A3SS
3854	ENSG00000197965.12	MPZL1	chr1	+	167773235	167773368	167765582	167765749	167787819	167787844	3854	59,87	12,10	113,52	60,55	282	149	7.7245e-07	4.96146e-05	0.722,0.821	0.499,0.333	0.355	1205Lu	SE		ENSG00000196418.13	ZNF124	chr1	-	247159686	247159867	247159686	247159813	247171847	247172005	5702	1,1	31,38	12,9	38,25	203	149	1.68177e-06	0.000177053	0.023,0.019	0.188,0.209	-0.178	1205Lu	A3SS
3856	ENSG00000197965.12	MPZL1	chr1	+	167776063	167776166	167765057	167765749	167787819	167788012	3856	108117	12,10	214213	60,55	252	149	2.76565e-05	0.000985429	0.842,0.874	0.678,0.696	0.171	1205Lu	SE		ENSG00000068745.15	IP6K2	chr3	-	48695089	48695421	48695089	48695418	48715314	48715527	5723	9,19	4,8	12,16	22,30	152	149	0.000224033	0.00714709	0.688,0.7	0.348,0.343	0.348	1205Lu	A3SS
3882	ENSG00000114745.15	GORASP1	chr3	-	39102677	39103553	39101015	39101102	39107478	39107634	3882	315324	12,10	278291	34,24	298	149	2.44295e-05	0.000889319	0.929,0.942	0.803,0.858	0.105	1205Lu	SE		ENSG00000105699.17	LSR	chr19	+	35266835	35266967	35266838	35266967	35266678	35266738	5732	2,3	2,4	15,4	0,2	152	149	0.00144991	0.0268974	0.495,0.424	1.0,0.662	-0.371	1205Lu	A3SS
3884	ENSG00000114745.15	GORASP1	chr3	-	39103472	39103553	39101015	39101102	39107478	39107576	3884	169204	12,10	157154	34,24	230	149	1.17127e-05	0.000483507	0.901,0.93	0.749,0.806	0.138	1205Lu	SE		ENSG00000196923.14	PDLIM7	chr5	-	177491806	177491995	177491806	177491976	177492404	177492435	5812	6,7	37,36	17,26	38,38	168	149	0.000802038	0.0179046	0.126,0.147	0.284,0.378	-0.194	1205Lu	A3SS
3937	ENSG00000104427.13	ZC2HC1A	chr8	+	78711989	78712106	78698413	78698513	78715220	78715328	3937	22,24	50,52	21,6	86,75	266	149	0.000505374	0.0099636	0.198,0.205	0.12,0.043	0.12	1205Lu	SE		ENSG00000163913.14	IFT122	chr3	+	129507664	129507762	129507667	129507762	129506408	129506549	5834	37,17	106,74	34,27	42,49	152	149	0.00171192	0.0302162	0.255,0.184	0.442,0.351	-0.177	1205Lu	A3SS
3972	ENSG00000091409.16	ITGA6	chr2	+	172501771	172501901	172497974	172498100	172504090	172504534	3972	41003181	14311193	50744105	858718	279	149	2.45359e-12	7.5888e-10	0.605,0.587	0.76,0.753	-0.16	1205Lu	SE		ENSG00000112139.17	MDGA1	chr6	-	37647172	37647324	37647172	37647272	37648981	37649266	5880	146,97	14,10	98,81	1,0	201	149	1.04592e-06	0.000123457	0.885,0.878	0.986,1.0	-0.112	1205Lu	A3SS
3987	ENSG00000235531.11	MSC-AS1	chr8	+	71965408	71965534	71962922	71963048	71973537	71973659	3987	14,17	2,5	61,41	3,0	275	149	0.00205652	0.028858	0.791,0.648	0.917,1.0	-0.239	1205Lu	SE		ENSG00000157600.12	TMEM164	chrX	+	110003500	110004164	110003882	110004164	110003094	110003156	5883	109113	3,12	68,44	9,20	298	149	0.00289873	0.0434724	0.948,0.825	0.791,0.524	0.229	1205Lu	A3SS
4013	ENSG00000140396.13	NCOA2	chr8	-	70144641	70144848	70141183	70141399	70148272	70148483	4013	213163	9,14	73,71	22,9	298	149	0.000588689	0.0112211	0.922,0.853	0.624,0.798	0.176	1205Lu	SE		ENSG00000132781.20	MUTYH	chr1	-	45333412	45333603	45333412	45333564	45334390	45334511	5915	6,8	8,14	2,1	21,8	188	149	0.0010071	0.0207644	0.373,0.312	0.07,0.09	0.263	1205Lu	A3SS
4087	ENSG00000173418.12	NAA20	chr20	+	20022455	20022480	20017309	20017449	20025668	20025767	4087	19,16	0,1	5,5	3,3	174	149	5.70465e-05	0.00176242	1.0,0.932	0.588,0.588	0.378	1205Lu	SE		ENSG00000017260.20	ATP2C1	chr3	+	130992930	130993001	130992950	130993001	130975331	130975488	5954	16,15	2,2	20,12	9,9	169	149	0.0034271	0.0487382	0.876,0.869	0.662,0.54	0.272	1205Lu	A3SS
4098	ENSG00000116455.14	WDR77	chr1	-	111441498	111441604	111441297	111441389	111442024	111442093	4098	3,14	291297	58,24	199136	255	149	1.11022e-16	7.19215e-14	0.006,0.027	0.146,0.093	-0.103	1205Lu	SE		ENSG00000145014.18	TMEM44	chr3	-	194593040	194593073	194593040	194593070	194604286	194604445	5999	24,13	0,0	14,13	0,8	152	149	0.000362273	0.00991577	1.0,1.0	1.0,0.614	0.193	1205Lu	A3SS
4201	ENSG00000147724.12	FAM135B	chr8	-	138367906	138368002	138265702	138265842	138496670	138496822	4201	13,14	8,0	42,14	0,0	245	149	0.000421819	0.00866299	0.497,1.0	1.0,1.0	-0.252	1205Lu	SE		ENSG00000158062.21	UBXN11	chr1	-	26284141	26284281	26284141	26284245	26284361	26285541	6007	1,4	78,43	6,5	28,22	185	149	0.00184401	0.0317755	0.01,0.07	0.147,0.155	-0.111	1205Lu	A3SS
4245	ENSG00000165480.16	SKA3	chr13	-	21172338	21172504	21159901	21159987	21176374	21176548	4245	30,25	0,1	30,31	5,2	298	149	0.00145828	0.0222095	1.0,0.926	0.75,0.886	0.145	1205Lu	SE		ENSG00000154889.17	MPPE1	chr18	-	11893467	11893576	11893467	11893566	11895184	11895277	6014	10,2	0,0	6,11	3,2	159	149	0.000763478	0.0173723	1.0,1.0	0.652,0.838	0.255	1205Lu	A3SS
4274	ENSG00000120992.18	LYPLA1	chr8	-	54062253	54062324	54052653	54052756	54100907	54100939	4274	7,2	0,0	2,5	8,3	220	149	6.76318e-08	6.28014e-06	1.0,1.0	0.145,0.53	0.662	1205Lu	SE		ENSG00000163126.15	ANKRD23	chr2	-	96839726	96839828	96839726	96839825	96839996	96840095	6038	0,0	4,2	5,5	12,9	152	149	6.25292e-05	0.00296715	0.0,0.0	0.29,0.353	-0.322	1205Lu	A3SS
4279	ENSG00000120992.18	LYPLA1	chr8	-	54063327	54063375	54052653	54052756	54100907	54100939	4279	21,22	0,0	18,9	8,3	197	149	3.03467e-07	2.25944e-05	1.0,1.0	0.63,0.694	0.338	1205Lu	SE		ENSG00000205133.12	TRIQK	chr8	-	92885319	92886735	92885319	92886667	92891988	92892074	6057	340292	27,20	331282	76,59	217	149	2.68136e-08	5.16736e-06	0.896,0.909	0.749,0.766	0.145	1205Lu	A3SS
4302	ENSG00000023287.13	RB1CC1	chr8	-	52685936	52686156	52685398	52685520	52686852	52686967	4302	15,22	65,56	7,2	130,87	298	149	9.27091e-09	1.14697e-06	0.103,0.164	0.026,0.011	0.115	1205Lu	SE		ENSG00000164073.11	MFSD8	chr4	-	127938782	127938838	127938782	127938836	127942044	127942158	6086	3,3	0,0	10,7	2,3	151	149	0.00108447	0.0218817	1.0,1.0	0.831,0.697	0.236	1205Lu	A3SS
4305	ENSG00000177335.13	LINC02904	chr8	+	143042957	143043262	143039231	143039569	143044648	143044817	4305	17,15	0,0	17,10	4,4	298	149	3.42222e-06	0.000174228	1.0,1.0	0.68,0.556	0.382	1205Lu	SE		ENSG00000008283.16	CYB561	chr17	-	63437345	63437560	63437345	63437484	63446244	63446306	6114	637607	13,10	363345	40,41	225	149	1.44329e-14	1.3629e-11	0.97,0.976	0.857,0.848	0.12	1205Lu	A3SS
4306	ENSG00000177335.13	LINC02904	chr8	+	143043177	143043262	143039208	143039569	143044648	143044817	4306	15,8	0,0	12,5	4,4	234	149	1.34754e-06	7.99317e-05	1.0,1.0	0.656,0.443	0.451	1205Lu	SE		ENSG00000078018.22	MAP2	chr2	+	209692624	209696350	209692636	209696350	209680749	209680827	6115	1,2	0,0	44,58	33,21	161	149	0.000109346	0.00448937	1.0,1.0	0.552,0.719	0.365	1205Lu	A3SS
4476	ENSG00000140105.18	WARS1	chr14	-	100375282	100375350	100361707	100361921	100375510	100376251	4476	13,18	3,2	2,2	0,0	217	149	0.00217418	0.0301135	0.748,0.861	1.0,1.0	-0.196	1205Lu	SE		ENSG00000104936.20	DMPK	chr19	-	45770970	45771060	45770970	45771056	45771567	45771665	6148	4,4	6,0	1,1	0,0	153	149	0.00186912	0.0320329	0.394,1.0	1.0,1.0	-0.303	1205Lu	A3SS
4478	ENSG00000140105.18	WARS1	chr14	-	100375282	100375350	100369086	100369258	100375510	100376251	4478	86112	7,10	11,7	0,0	217	149	0.000972637	0.0163876	0.894,0.885	1.0,1.0	-0.111	1205Lu	SE		ENSG00000170581.15	STAT2	chr12	-	56348751	56348851	56348751	56348804	56349344	56349509	6235	11,5	4,1	2,2	0,0	196	149	0.000430263	0.0112548	0.676,0.792	1.0,1.0	-0.266	1205Lu	A3SS
4479	ENSG00000140105.18	WARS1	chr14	-	100375282	100375350	100369086	100369258	100376259	100376307	4479	98108	230249	14,7	71,73	217	149	4.90465e-06	0.000236112	0.226,0.229	0.119,0.062	0.137	1205Lu	SE		ENSG00000143748.18	NVL	chr1	-	224313049	224313155	224313049	224313151	224317693	224317793	6243	2,5	3,1	0,1	1,10	153	149	6.29697e-05	0.00297311	0.394,0.83	0.0,0.089	0.568	1205Lu	A3SS
4480	ENSG00000140105.18	WARS1	chr14	-	100375282	100375403	100369086	100369258	100376259	100376311	4480	127178	230249	20,9	71,73	270	149	1.70544e-07	1.3729e-05	0.234,0.283	0.135,0.064	0.159	1205Lu	SE		ENSG00000174669.12	SLC29A2	chr11	-	66366125	66366231	66366125	66366191	66366430	66366564	6260	2,5	0,0	37,35	14,1	189	149	0.000591921	0.0143689	1.0,1.0	0.676,0.965	0.179	1205Lu	A3SS
4481	ENSG00000140105.18	WARS1	chr14	-	100375282	100375406	100361707	100361921	100375510	100375744	4481	18,26	3,2	3,3	0,0	273	149	0.00289383	0.0374872	0.766,0.876	1.0,1.0	-0.179	1205Lu	SE		ENSG00000125046.16	SSUH2	chr3	-	8633665	8634645	8633665	8633941	8635299	8635381	6272	1,0	0,4	1,1	0,0	298	149	0.000116873	0.00470878	1.0,0.0	1.0,1.0	-0.5	1205Lu	A3SS
4484	ENSG00000140105.18	WARS1	chr14	-	100375282	100375406	100369086	100369258	100376259	100376285	4484	136186	230249	28,13	71,73	273	149	5.15865e-05	0.00162422	0.244,0.29	0.177,0.089	0.134	1205Lu	SE		ENSG00000198818.10	SFT2D1	chr6	-	166322856	166324595	166322856	166322886	166328275	166328357	6303	13,9	0,0	16,14	15,3	298	149	1.04408e-06	0.000123457	1.0,1.0	0.348,0.7	0.476	1205Lu	A3SS
4496	ENSG00000104365.16	IKBKB	chr8	+	42293442	42293512	42271462	42272205	42305186	42305236	4496	31,13	23,12	44,38	11,6	219	149	0.000102536	0.00281664	0.478,0.424	0.731,0.812	-0.321	1205Lu	SE		ENSG00000163040.15	CCDC74A	chr2	+	131530578	131530827	131530776	131530827	131529646	131529691	6304	25,28	2,11	32,9	0,1	298	149	0.000296603	0.00869822	0.862,0.56	1.0,0.818	-0.198	1205Lu	A3SS
4517	ENSG00000069188.17	SDK2	chr17	-	73380893	73380950	73379447	73379549	73383875	73384011	4517	0,0	3,1	3,2	0,1	206	149	3.20852e-08	3.36269e-06	0.0,0.0	1.0,0.591	-0.795	1205Lu	SE		ENSG00000291134.1	WASH2P	chr2	+	113595049	113595161	113595059	113595161	113588549	113588703	6414	0,3	1,0	0,0	2,1	159	149	0.00238206	0.0374897	0.0,1.0	0.0,0.0	0.5	1205Lu	A3SS
4552	ENSG00000179832.18	MROH1	chr8	+	144242601	144242628	144242368	144242515	144243493	144243616	4552	4,6	22,13	19,31	24,20	176	149	0.00174804	0.025481	0.133,0.281	0.401,0.568	-0.277	1205Lu	SE		ENSG00000231826.9	LINC01819	chr2	-	43033229	43033409	43033229	43033344	43036695	43036765	6458	10,4	5,0	4,3	0,0	214	149	0.00136828	0.0258931	0.582,1.0	1.0,1.0	-0.209	1205Lu	A3SS
4562	ENSG00000147535.17	PLPP5	chr8	-	38268370	38268407	38267896	38267960	38268881	38268990	4562	14,19	1,1	16,4	6,3	186	149	0.00128134	0.0201487	0.918,0.938	0.681,0.516	0.329	1205Lu	SE		ENSG00000163902.12	RPN1	chr3	-	128644534	128644650	128644534	128644646	128644918	128644983	6553	0,0	2,5	1,3	1,0	153	149	6.5085e-07	8.30538e-05	0.0,0.0	0.493,1.0	-0.746	1205Lu	A3SS
4565	ENSG00000072195.15	SPEG	chr2	+	219444024	219444059	219443107	219443150	219444652	219444742	4565	45,57	16,28	27,21	39,26	184	149	2.99138e-05	0.0010486	0.695,0.622	0.359,0.395	0.281	1205Lu	SE		ENSG00000161036.13	LRWD1	chr7	+	102465531	102466051	102465816	102466051	102465022	102465178	6566	5,9	42,43	44,59	44,64	298	149	1.94818e-09	5.11018e-07	0.056,0.095	0.333,0.316	-0.249	1205Lu	A3SS
4578	ENSG00000072195.15	SPEG	chr2	+	219488497	219488665	219488193	219488310	219488777	219488900	4578	30,36	5,3	53,74	2,0	298	149	0.000966818	0.0163096	0.75,0.857	0.93,1.0	-0.162	1205Lu	SE		ENSG00000161265.15	U2AF1L4	chr19	-	35744322	35744981	35744322	35744421	35745124	35745212	6657	18,5	14,17	2,14	0,3	298	149	0.00288556	0.0433891	0.391,0.128	1.0,0.7	-0.591	1205Lu	A3SS
4597	ENSG00000198887.9	SMC5	chr9	+	70267922	70267975	70264303	70264445	70280758	70280899	4597	22,45	0,0	41,31	2,6	202	149	0.000254537	0.00580412	1.0,1.0	0.938,0.792	0.135	1205Lu	SE		ENSG00000161265.15	U2AF1L4	chr19	-	35745124	35745212	35745124	35745187	35745347	35745418	6658	24,16	15,13	1,4	2,13	174	149	0.00340446	0.0484892	0.578,0.513	0.3,0.209	0.291	1205Lu	A3SS
4650	ENSG00000253363.7	ENSG00000253363	chr8	-	36774145	36774280	36700963	36701893	36779037	36779164	4650	16,14	0,1	24,16	5,1	284	149	0.00385025	0.0466659	1.0,0.88	0.716,0.894	0.135	1205Lu	SE		ENSG00000198721.13	ECI2	chr6	-	4133548	4133711	4133548	4133701	4135114	4135459	6683	17,13	9,3	16,15	0,0	159	149	2.89547e-06	0.000270712	0.639,0.802	1.0,1.0	-0.279	1205Lu	A3SS
4667	ENSG00000100802.15	C14orf93	chr14	-	23000958	23001031	22998704	22999156	23010100	23010143	4667	1,2	0,0	4,2	5,8	222	149	1.08736e-07	9.35766e-06	1.0,1.0	0.349,0.144	0.754	1205Lu	SE		ENSG00000125089.18	SH3TC1	chr4	+	8232407	8233065	8232706	8233065	8231975	8232156	6694	16,10	3,8	12,1	1,0	298	149	0.000812919	0.0179929	0.727,0.385	0.857,1.0	-0.372	1205Lu	A3SS
4669	ENSG00000100802.15	C14orf93	chr14	-	23000958	23001037	22998426	22999156	23010100	23010128	4669	4,5	0,0	6,4	5,8	228	149	1.14431e-07	9.77616e-06	1.0,1.0	0.44,0.246	0.657	1205Lu	SE		ENSG00000090621.15	PABPC4	chr1	-	39563613	39563922	39563613	39563741	39564422	39564542	6707	477417	262212	513356	95,84	298	149	2.04451e-11	8.04429e-09	0.477,0.496	0.73,0.679	-0.218	1205Lu	A3SS
4681	ENSG00000205629.12	LCMT1	chr16	+	25128474	25128570	25111734	25111996	25132401	25132523	4681	55,69	0,0	93,94	4,9	245	149	6.13482e-05	0.00187281	1.0,1.0	0.934,0.864	0.101	1205Lu	SE		ENSG00000143499.14	SMYD2	chr1	+	214336698	214337131	214336703	214337131	214332017	214332192	6730	9,13	0,0	6,9	6,0	154	149	0.00165301	0.0293409	1.0,1.0	0.492,1.0	0.254	1205Lu	A3SS
4766	ENSG00000133657.17	ATP13A3	chr3	-	194412198	194412288	194402676	194406116	194413758	194413839	4766	389351	86,98	841553	58,44	239	149	6.62803e-14	2.84011e-11	0.738,0.691	0.9,0.887	-0.179	1205Lu	SE		ENSG00000228203.8	GRASLND	chr2	-	6914192	6914343	6914192	6914255	6915822	6915967	6762	15,15	2,3	3,6	0,0	237	149	0.00209608	0.0341554	0.825,0.759	1.0,1.0	-0.208	1205Lu	A3SS
4875	ENSG00000116698.22	SMG7	chr1	+	183547102	183547252	183544929	183545312	183549207	183549288	4875	15,10	0,5	11,8	0,0	298	149	0.00209894	0.0293046	1.0,0.5	1.0,1.0	-0.25	1205Lu	SE		ENSG00000228203.8	GRASLND	chr2	-	6915822	6916044	6915822	6915967	6916815	6917224	6765	9,3	3,6	0,2	4,11	226	149	0.00110874	0.0223238	0.664,0.248	0.0,0.107	0.403	1205Lu	A3SS
4929	ENSG00000169918.10	OTUD7A	chr15	-	31655095	31655250	31570017	31570197	31689358	31689481	4929	3,3	0,0	52,42	5,2	298	149	0.00171076	0.0250688	1.0,1.0	0.839,0.913	0.124	1205Lu	SE		ENSG00000228203.8	GRASLND	chr2	-	6915822	6916044	6915822	6915967	6916849	6917224	6766	5,4	1,12	0,1	3,2	226	149	0.00267919	0.0408718	0.767,0.18	0.0,0.248	0.35	1205Lu	A3SS
5034	ENSG00000144218.21	AFF3	chr2	-	99837476	99837524	99752220	99752301	100104401	100104518	5034	22,16	1,6	41,49	2,0	197	149	0.00255186	0.0341376	0.943,0.669	0.939,1.0	-0.163	1205Lu	SE		ENSG00000160679.13	CHTOP	chr1	+	153642242	153642429	153642245	153642429	153636571	153636653	6797	10,17	2,3	14,18	0,0	152	149	0.00221503	0.03573	0.831,0.847	1.0,1.0	-0.161	1205Lu	A3SS
5036	ENSG00000144218.21	AFF3	chr2	-	100011496	100011571	100008811	100008932	100104401	100104518	5036	54,35	63,74	82,70	49,51	224	149	0.000350558	0.00749508	0.363,0.239	0.527,0.477	-0.201	1205Lu	SE		ENSG00000223382.6	LINC01778	chr1	+	30826533	30826652	30826604	30826652	30824227	30824373	6813	5,7	2,1	3,0	8,1	220	149	0.000560989	0.0138314	0.629,0.826	0.203,0.0	0.626	1205Lu	A3SS
5056	ENSG00000158856.19	DMTN	chr8	+	22080804	22080870	22080617	22080625	22081112	22081193	5056	24,31	25,25	106101	46,34	215	149	0.000722605	0.0131527	0.4,0.462	0.615,0.673	-0.213	1205Lu	SE		ENSG00000223382.6	LINC01778	chr1	+	30826130	30826194	30826133	30826194	30824238	30824373	6815	14,19	12,7	9,2	0,0	152	149	8.61692e-06	0.00062592	0.534,0.727	1.0,1.0	-0.369	1205Lu	A3SS
5102	ENSG00000147408.16	CSGALNACT1	chr8	-	19714884	19715024	19684040	19684162	19757185	19757284	5102	0,1	1,4	4,2	0,0	289	149	2.14166e-10	4.3186e-08	0.0,0.114	1.0,1.0	-0.943	1205Lu	SE		ENSG00000196704.14	AMZ2	chr17	+	68248639	68248705	68248643	68248705	68248057	68248086	6907	92,86	19,19	102,77	6,6	153	149	0.00035358	0.00976248	0.825,0.815	0.943,0.926	-0.115	1205Lu	A3SS
5112	ENSG00000156011.18	PSD3	chr8	-	18867673	18868069	18804703	18804898	19013562	19013686	5112	17,22	0,0	58,57	2,6	298	149	0.000866864	0.0150398	1.0,1.0	0.935,0.826	0.119	1205Lu	SE		ENSG00000144134.19	RABL2A	chr2	+	113641352	113641450	113641355	113641450	113640893	113641005	7020	7,6	5,0	2,3	0,0	152	149	0.00258199	0.0397745	0.578,1.0	1.0,1.0	-0.211	1205Lu	A3SS
5160	ENSG00000255052.5	FAM66D	chr8	+	12121644	12121740	12115792	12116325	12121986	12122160	5160	0,0	3,8	5,0	5,3	245	149	0.00352525	0.0436265	0.0,0.0	0.378,0.0	-0.189	1205Lu	SE		ENSG00000063978.17	RNF4	chr4	+	2494563	2494752	2494566	2494752	2490336	2490502	7061	3,3	0,0	12,9	4,1	152	149	0.00193278	0.0325986	1.0,1.0	0.746,0.898	0.178	1205Lu	A3SS
5163	ENSG00000255052.5	FAM66D	chr8	+	12121986	12122050	12115775	12116325	12145638	12145700	5163	3,4	1,6	5,3	0,0	213	149	1.46583e-06	8.58268e-05	0.677,0.318	1.0,1.0	-0.502	1205Lu	SE		ENSG00000291097.1	HLA-L	chr6	+	30259797	30260084	30259926	30260084	30259602	30259697	7078	2,1	0,0	10,20	12,1	278	149	9.50573e-05	0.00406527	1.0,1.0	0.309,0.915	0.388	1205Lu	A3SS
5165	ENSG00000255052.5	FAM66D	chr8	+	12121986	12122160	12115794	12116325	12145638	12145700	5165	3,6	1,6	9,3	0,0	298	149	2.18901e-07	1.70222e-05	0.6,0.333	1.0,1.0	-0.533	1205Lu	SE		ENSG00000291097.1	HLA-L	chr6	+	30259814	30260084	30259926	30260084	30259602	30259697	7079	2,1	0,0	14,24	12,1	261	149	0.000143352	0.00535048	1.0,1.0	0.4,0.932	0.334	1205Lu	A3SS
5166	ENSG00000255052.5	FAM66D	chr8	+	12145422	12145546	12115809	12116325	12145638	12145700	5166	4,9	1,6	19,18	0,0	273	149	8.11675e-07	5.16459e-05	0.686,0.45	1.0,1.0	-0.432	1205Lu	SE		ENSG00000090539.16	CHRD	chr3	+	184389366	184389829	184389369	184389829	184388892	184388995	7099	1,2	3,3	52,43	10,10	152	149	0.00271203	0.0412617	0.246,0.395	0.836,0.808	-0.502	1205Lu	A3SS
5178	ENSG00000175324.10	LSM1	chr8	-	38169801	38169917	38163338	38163840	38171964	38172033	5178	745713	69,94	405350	102,80	265	149	5.68077e-07	3.81602e-05	0.859,0.81	0.691,0.711	0.134	1205Lu	SE		ENSG00000231890.10	DARS1-AS1	chr2	+	136000256	136000479	136000438	136000479	135998686	135998838	7154	0,0	4,3	5,5	2,3	298	149	1.62635e-06	0.000176525	0.0,0.0	0.556,0.455	-0.506	1205Lu	A3SS
5234	ENSG00000147687.19	TATDN1	chr8	-	124518741	124518881	124515886	124516030	124522936	124523002	5234	40,40	15,3	46,44	2,1	289	149	0.00143894	0.0219833	0.579,0.873	0.922,0.958	-0.214	1205Lu	SE		ENSG00000168890.14	TMEM150A	chr2	-	85601020	85601482	85601020	85601107	85601883	85602064	7171	28,41	0,6	47,87	0,0	298	149	0.00116068	0.0228288	1.0,0.774	1.0,1.0	-0.113	1205Lu	A3SS
5237	ENSG00000147687.19	TATDN1	chr8	-	124518817	124518881	124515886	124516030	124522936	124523002	5237	81103	15,3	176,83	2,1	213	149	3.06269e-05	0.00106814	0.791,0.96	0.984,0.983	-0.108	1205Lu	SE		ENSG00000086300.17	SNX10	chr7	+	26371849	26372033	26371875	26372033	26365046	26365145	7240	8,8	0,0	17,20	8,4	175	149	2.87417e-05	0.00152476	1.0,1.0	0.644,0.81	0.273	1205Lu	A3SS
5239	ENSG00000147687.19	TATDN1	chr8	-	124522150	124522200	124515886	124516030	124522936	124523002	5239	11,12	15,3	18,13	2,1	199	149	0.00318647	0.0404876	0.354,0.75	0.871,0.907	-0.337	1205Lu	SE		ENSG00000197586.13	ENTPD6	chr20	+	25207075	25207397	25207078	25207397	25206521	25206590	7265	352398	169209	240204	195154	152	149	0.00128805	0.0245434	0.671,0.651	0.547,0.565	0.105	1205Lu	A3SS
5251	ENSG00000136870.11	ZNF189	chr9	+	101399394	101399530	101399027	101399189	101399925	101400010	5251	5,6	23,8	2,1	42,27	285	149	0.000373672	0.00788533	0.102,0.282	0.024,0.019	0.17	1205Lu	SE		ENSG00000144354.15	CDCA7	chr2	+	173359342	173359491	173359386	173359491	173358711	173358837	7312	48,43	3,5	18,14	0,0	193	149	0.00204442	0.033692	0.925,0.869	1.0,1.0	-0.103	1205Lu	A3SS
5374	ENSG00000249898.10	MCPH1-AS1	chr8	-	6669988	6670240	6626595	6627310	6708140	6708191	5374	11,2	1,0	6,6	1,5	298	149	0.00114388	0.0185328	0.846,1.0	0.75,0.375	0.361	1205Lu	SE		ENSG00000173559.15	NABP1	chr2	+	191683289	191683804	191683728	191683804	191681945	191682017	7420	10,1	65,69	89,61	262179	298	149	4.2789e-07	6.03069e-05	0.071,0.007	0.145,0.146	-0.106	1205Lu	A3SS
5385	ENSG00000166833.23	NAV2	chr11	+	20082591	20082600	20080063	20080209	20083006	20083179	5385	23,20	31,27	4,8	25,30	158	149	0.00051496	0.0101066	0.412,0.411	0.131,0.201	0.245	1205Lu	SE		ENSG00000013573.17	DDX11	chr12	+	31089885	31090094	31089890	31090094	31089402	31089490	7473	383387	28,30	203158	47,31	154	149	5.07752e-07	6.65931e-05	0.93,0.926	0.807,0.831	0.109	1205Lu	A3SS
5421	ENSG00000154582.18	ELOC	chr8	-	73964486	73964625	73959764	73959818	73972244	73972284	5421	336271	208231	266228	559416	288	149	8.86402e-13	3.15697e-10	0.455,0.378	0.198,0.221	0.207	1205Lu	SE		ENSG00000291071.1	FAM86JP	chr3	+	125918692	125918926	125918863	125918926	125916614	125916817	7489	0,0	12,10	5,4	7,12	298	149	4.84863e-05	0.002373	0.0,0.0	0.263,0.143	-0.203	1205Lu	A3SS
5446	ENSG00000132950.19	ZMYM5	chr13	-	19862398	19862466	19851354	19852190	19863449	19863508	5446	117115	6,12	132,89	25,20	217	149	0.000797364	0.0141564	0.931,0.868	0.784,0.753	0.131	1205Lu	SE		ENSG00000103168.17	TAF1C	chr16	-	84184850	84185060	84184850	84184989	84186900	84187045	7553	237179	48,48	196124	81,81	220	149	9.18224e-05	0.00397743	0.77,0.716	0.621,0.509	0.178	1205Lu	A3SS
5464	ENSG00000290945.1	UBE2Q2P2	chr15	+	82408287	82408367	82404611	82404751	82414600	82414738	5464	9,8	1,0	41,24	7,6	229	149	0.00210828	0.0293946	0.854,1.0	0.792,0.722	0.17	1205Lu	SE		ENSG00000103168.17	TAF1C	chr16	-	84184850	84185060	84184850	84184899	84186900	84187057	7554	292247	34,35	278176	89,72	298	149	1.54904e-08	3.25058e-06	0.811,0.779	0.61,0.55	0.215	1205Lu	A3SS
5465	ENSG00000290945.1	UBE2Q2P2	chr15	+	82415527	82415675	82414786	82414804	82418635	82418792	5465	12,12	0,0	16,21	5,4	297	149	1.09313e-05	0.000458849	1.0,1.0	0.616,0.725	0.33	1205Lu	SE		ENSG00000163482.12	STK36	chr2	+	218696526	218696601	218696589	218696601	218694524	218694635	7602	39,58	3,6	13,7	14,4	212	149	3.11411e-06	0.0002883	0.901,0.872	0.395,0.552	0.413	1205Lu	A3SS
5538	ENSG00000105983.23	LMBR1	chr7	-	156688029	156688191	156677790	156684163	156724111	156724178	5538	643580	81,62	818764	229216	298	149	4.43012e-10	8.04581e-08	0.799,0.824	0.641,0.639	0.171	1205Lu	SE		ENSG00000122490.19	SLC66A2	chr18	-	79949518	79949655	79949518	79949636	79950723	79951025	7607	5,7	0,0	19,23	6,5	168	149	0.00011283	0.00461236	1.0,1.0	0.737,0.803	0.23	1205Lu	A3SS
5592	ENSG00000105982.17	RNF32	chr7	+	156642976	156643087	156640773	156640811	156643800	156643892	5592	11,4	16,7	4,0	14,17	260	149	0.00206378	0.0289351	0.283,0.247	0.141,0.0	0.195	1205Lu	SE		ENSG00000173531.16	MST1	chr3	-	49685011	49685089	49685011	49685085	49685261	49685382	7646	13,2	0,0	17,9	0,6	153	149	0.00203247	0.0336122	1.0,1.0	1.0,0.594	0.203	1205Lu	A3SS
5594	ENSG00000105982.17	RNF32	chr7	+	156642976	156643087	156640878	156640955	156643800	156643892	5594	10,4	16,13	3,0	36,47	260	149	3.92449e-06	0.000195682	0.264,0.15	0.046,0.0	0.184	1205Lu	SE		ENSG00000163702.21	IL17RC	chr3	+	9917863	9918075	9917922	9918075	9917712	9917734	7673	3,4	62104	13,7	38,49	208	149	8.4779e-05	0.00374097	0.034,0.027	0.197,0.093	-0.115	1205Lu	A3SS
5602	ENSG00000184863.11	RBM33	chr7	+	155684932	155685052	155665174	155665253	155700772	155701490	5602	4,12	1,0	3,8	2,5	269	149	0.000205657	0.00491713	0.689,1.0	0.454,0.47	0.383	1205Lu	SE		ENSG00000144524.18	COPS7B	chr2	+	231801139	231801207	231801154	231801207	231798858	231798964	7690	4,3	1,0	3,2	4,4	164	149	0.000118789	0.00474995	0.784,1.0	0.405,0.312	0.533	1205Lu	A3SS
5615	ENSG00000162999.13	DUSP19	chr2	+	183087039	183087192	183083507	183083554	183095430	183100008	5615	16,3	1,0	32,21	8,5	298	149	0.000637114	0.0119591	0.889,1.0	0.667,0.677	0.272	1205Lu	SE		ENSG00000160781.17	PAQR6	chr1	-	156245141	156245277	156245141	156245238	156246122	156246250	7708	3,1	1,0	1,1	2,1	188	149	0.00091214	0.0194872	0.704,1.0	0.284,0.442	0.489	1205Lu	A3SS
5633	ENSG00000076067.13	RBMS2	chr12	+	56568974	56569033	56521998	56522089	56569898	56569990	5633	65,61	0,1	32,26	4,2	208	149	0.00184058	0.0264781	1.0,0.978	0.851,0.903	0.112	1205Lu	SE		ENSG00000180902.18	D2HGDH	chr2	+	241755044	241756014	241755848	241756014	241751245	241751388	7783	17,12	56,71	57,73	102,65	298	149	7.84577e-06	0.000583367	0.132,0.078	0.218,0.36	-0.184	1205Lu	A3SS
5641	ENSG00000076067.13	RBMS2	chr12	+	56588931	56589018	56588293	56588374	56589139	56589503	5641	122,67	6,5	50,28	22,3	236	149	0.00153229	0.0230549	0.928,0.894	0.589,0.855	0.189	1205Lu	SE		ENSG00000142330.20	CAPN10	chr2	+	240595933	240596521	240596318	240596521	240595023	240595304	7868	36,34	82,59	85,50	62,31	298	149	8.54288e-07	0.000106145	0.18,0.224	0.407,0.446	-0.224	1205Lu	A3SS
5686	ENSG00000033100.17	CHPF2	chr7	+	151236955	151237172	151235047	151235612	151237373	151237593	5686	37,12	22,20	4,8	44,18	298	149	0.000179618	0.00442657	0.457,0.231	0.043,0.182	0.232	1205Lu	SE		ENSG00000126254.12	RBM42	chr19	+	35633076	35633252	35633097	35633252	35631330	35631405	7878	40,46	275221	26,19	63,52	170	149	0.000930579	0.0197916	0.113,0.154	0.266,0.243	-0.121	1205Lu	A3SS
5766	ENSG00000214022.12	REPIN1	chr7	+	150369670	150369868	150368789	150368941	150371227	150371392	5766	715778	60,59	545426	98,98	298	149	2.65666e-09	3.87534e-07	0.856,0.868	0.735,0.685	0.152	1205Lu	SE		ENSG00000150760.13	DOCK1	chr10	+	127012231	127012374	127012294	127012374	127008731	127008804	7889	140114	359369	157139	279171	212	149	2.43509e-05	0.0013316	0.215,0.178	0.283,0.364	-0.127	1205Lu	A3SS
5771	ENSG00000214022.12	REPIN1	chr7	+	150370713	150370884	150369643	150369868	150371227	150371655	5771	32,41	61,80	12,11	139,89	298	149	3.77234e-10	6.99004e-08	0.208,0.204	0.041,0.058	0.156	1205Lu	SE		ENSG00000198270.13	TMEM116	chr12	-	111933885	111936830	111933885	111934030	111937159	111937243	7900	20,20	10,15	54,30	6,2	298	149	6.30096e-06	0.000512931	0.5,0.4	0.818,0.882	-0.4	1205Lu	A3SS
5772	ENSG00000214022.12	REPIN1	chr7	+	150370759	150370884	150368789	150368941	150371227	150371803	5772	34,42	60,59	15,15	98,98	274	149	1.37007e-08	1.6119e-06	0.236,0.279	0.077,0.077	0.18	1205Lu	SE		ENSG00000175854.15	SWI5	chr9	+	128276586	128276755	128276706	128276755	128275438	128275496	7907	32,26	19,8	34,37	4,2	269	149	0.000186202	0.00639383	0.483,0.643	0.825,0.911	-0.305	1205Lu	A3SS
5775	ENSG00000214022.12	REPIN1	chr7	+	150370759	150370884	150369670	150369868	150371227	150371803	5775	65137	61,80	33,31	139,89	274	149	2.12685e-12	6.67865e-10	0.367,0.482	0.114,0.159	0.288	1205Lu	SE		ENSG00000126226.22	PCID2	chr13	-	113177610	113178008	113177610	113177976	113178173	113178287	7987	60,18	26,21	75,45	16,7	181	149	0.00126888	0.0244785	0.655,0.414	0.794,0.841	-0.283	1205Lu	A3SS
5776	ENSG00000214022.12	REPIN1	chr7	+	150370759	150370884	150369670	150369868	150371230	150371632	5776	42,90	19,18	27,24	33,22	274	149	0.000121978	0.00323618	0.546,0.731	0.308,0.372	0.299	1205Lu	SE		ENSG00000072682.20	P4HA2	chr5	-	132227085	132227258	132227085	132227221	132227538	132227794	8020	48,48	31,36	61,67	19,17	186	149	0.000425616	0.0111641	0.554,0.516	0.72,0.759	-0.205	1205Lu	A3SS
5807	ENSG00000171130.19	ATP6V0E2	chr7	+	149879165	149879225	149875597	149875645	149879334	149880696	5807	0,0	2,4	3,2	10,5	209	149	0.00331611	0.0417097	0.0,0.0	0.176,0.222	-0.199	1205Lu	SE		ENSG00000170037.14	CNTROB	chr17	+	7949081	7949157	7949084	7949157	7948486	7948619	8025	54,32	127,69	60,62	67,58	152	149	9.9232e-05	0.00414623	0.294,0.313	0.467,0.512	-0.186	1205Lu	A3SS
5865	ENSG00000158079.16	PTPDC1	chr9	+	94101565	94101751	94097320	94098579	94104274	94104385	5865	50,42	0,0	59,36	2,5	298	149	0.00039415	0.0082199	1.0,1.0	0.937,0.783	0.14	1205Lu	SE		ENSG00000185507.21	IRF7	chr11	-	614475	614534	614475	614531	614796	615007	8049	91,68	25,19	503427	79,42	152	149	0.0011435	0.022685	0.781,0.778	0.862,0.909	-0.106	1205Lu	A3SS
5898	ENSG00000165233.18	CARD19	chr9	+	93110567	93110721	93096216	93096352	93112991	93113207	5898	2,0	0,3	9,1	0,0	298	149	0.00230404	0.0314723	1.0,0.0	1.0,1.0	-0.5	1205Lu	SE		ENSG00000214413.9	BBIP1	chr10	-	110901025	110901279	110901025	110901122	110901537	110901612	8063	1,3	14,8	4,6	1,1	298	149	9.85509e-06	0.000693563	0.034,0.158	0.667,0.75	-0.613	1205Lu	A3SS
5926	ENSG00000196511.15	TPK1	chr7	-	144682908	144682978	144667725	144667846	144765879	144765951	5926	2,8	0,0	16,8	4,1	219	149	0.000960552	0.0162539	1.0,1.0	0.731,0.845	0.212	1205Lu	SE		ENSG00000114388.14	NPRL2	chr3	-	50349385	50349828	50349385	50349494	50349930	50350022	8077	13,9	6,3	19,16	0,0	298	149	5.0502e-07	6.65931e-05	0.52,0.6	1.0,1.0	-0.44	1205Lu	A3SS
5975	ENSG00000140307.11	GTF2A2	chr15	-	59650668	59650773	59638865	59639157	59657405	59657514	5975	6,4	0,0	22,19	9,9	254	149	1.10961e-05	0.000464106	1.0,1.0	0.589,0.553	0.429	1205Lu	SE		ENSG00000214087.9	ARL16	chr17	-	81682033	81682675	81682033	81682149	81683012	81683126	8088	131115	499419	185130	133120	298	149	0	0	0.116,0.121	0.41,0.351	-0.262	1205Lu	A3SS
5997	ENSG00000159840.16	ZYX	chr7	+	143382247	143382447	143381294	143381409	143382800	143383322	5997	20,21	10,0	14,28	1,0	298	149	0.00321725	0.0407465	0.5,1.0	0.875,1.0	-0.188	1205Lu	SE		ENSG00000290873.1	LINC03009	chr7	+	76551419	76551522	76551463	76551522	76549360	76549861	8119	23,25	3,13	47,37	4,0	193	149	0.000730588	0.0169277	0.855,0.598	0.901,1.0	-0.224	1205Lu	A3SS
6019	ENSG00000182362.14	YBEY	chr21	+	46291333	46291462	46286869	46287123	46296161	46296230	6019	101,98	7,11	139128	1,0	278	149	2.25019e-07	1.74484e-05	0.885,0.827	0.987,1.0	-0.138	1205Lu	SE		ENSG00000181404.18	WASHC1	chr9	-	18380	18492	18380	18479	24850	25004	8122	8,15	0,0	15,6	5,0	162	149	0.00290031	0.0434724	1.0,1.0	0.734,1.0	0.133	1205Lu	A3SS
6032	ENSG00000178177.17	LCORL	chr4	-	17909093	17909345	17886067	17886161	18021597	18021743	6032	28,13	0,0	32,13	0,5	298	149	0.00348237	0.043195	1.0,1.0	1.0,0.565	0.218	1205Lu	SE		ENSG00000290376.1	HERC2P3	chr15	-	20452367	20452588	20452367	20452559	20453350	20453502	8123	7,5	3,4	2,1	18,8	178	149	2.49372e-05	0.00135335	0.661,0.511	0.085,0.095	0.496	1205Lu	A3SS
6040	ENSG00000123240.17	OPTN	chr10	+	13108137	13108289	13099448	13099958	13109111	13109288	6040	32,43	4,2	40,42	0,0	298	149	0.00117622	0.0189369	0.8,0.915	1.0,1.0	-0.142	1205Lu	SE		ENSG00000175455.16	CCDC14	chr3	-	123955842	123956115	123955842	123955965	123956739	123956795	8343	35,26	1,1	21,25	5,4	298	149	0.00254715	0.0394955	0.946,0.929	0.677,0.758	0.22	1205Lu	A3SS
6112	ENSG00000105889.16	STEAP1B	chr7	-	22495361	22495480	22494771	22494886	22500113	22500205	6112	83,86	442379	80,52	164116	268	149	1.31407e-06	7.81714e-05	0.095,0.112	0.213,0.2	-0.103	1205Lu	SE		ENSG00000167766.21	ZNF83	chr19	-	52616717	52616841	52616717	52616815	52618935	52619062	8368	2,0	7,1	7,2	2,0	175	149	4.3511e-05	0.00219719	0.196,0.0	0.749,1.0	-0.777	1205Lu	A3SS
6141	ENSG00000157800.18	SLC37A3	chr7	-	140345868	140345970	140337283	140337349	140348625	140348767	6141	105,65	17,20	207122	12,11	251	149	0.000275125	0.00618953	0.786,0.659	0.911,0.868	-0.167	1205Lu	SE		ENSG00000185359.14	HGS	chr17	+	81694956	81695067	81694959	81695067	81694814	81694853	8408	23,1	3,4	13,5	0,0	152	149	0.000116169	0.0047081	0.883,0.197	1.0,1.0	-0.46	1205Lu	A3SS
6145	ENSG00000157800.18	SLC37A3	chr7	-	140348625	140348767	140337283	140337349	140364407	140364491	6145	18,20	0,0	13,12	2,2	291	149	0.00195704	0.0277603	1.0,1.0	0.769,0.754	0.238	1205Lu	SE		ENSG00000185278.16	ZBTB37	chr1	+	173870196	173871148	173870199	173871148	173868924	173869120	8460	5,2	8,2	13,8	3,1	152	149	0.00144487	0.0268974	0.38,0.495	0.809,0.887	-0.411	1205Lu	A3SS
6153	ENSG00000157800.18	SLC37A3	chr7	-	140355667	140355764	140337283	140337349	140364407	140364491	6153	3,1	0,0	12,4	2,2	246	149	0.00273075	0.035843	1.0,1.0	0.784,0.548	0.334	1205Lu	SE		ENSG00000135838.14	NPL	chr1	+	182828723	182830384	182829602	182830384	182825780	182825820	8468	13,13	0,0	135,76	15,2	298	149	0.000546864	0.0135896	1.0,1.0	0.818,0.95	0.116	1205Lu	A3SS
6225	ENSG00000151702.18	FLI1	chr11	+	128807179	128807239	128781957	128782023	128809156	128809204	6225	38,41	6,2	3,5	0,0	209	149	0.00176569	0.0256655	0.819,0.936	1.0,1.0	-0.123	1205Lu	SE		ENSG00000168137.20	SETD5	chr3	+	9434276	9434485	9434333	9434485	9433844	9433950	8614	26,35	61,35	10,11	62,41	206	149	0.000766129	0.0173907	0.236,0.42	0.104,0.163	0.194	1205Lu	A3SS
6271	ENSG00000230649.3	ENSG00000230649	chr7	+	136027163	136027309	136025716	136025788	136030927	136031033	6271	14,3	4,5	14,1	0,0	295	149	6.26531e-07	4.1336e-05	0.639,0.233	1.0,1.0	-0.564	1205Lu	SE		ENSG00000215187.13	FAM166B	chr9	-	35562379	35562574	35562379	35562528	35562648	35562700	8720	2,7	0,0	5,2	1,4	195	149	7.89311e-05	0.00354927	1.0,1.0	0.793,0.276	0.466	1205Lu	A3SS
6281	ENSG00000198160.15	MIER1	chr1	+	66928886	66928963	66926141	66926242	66940027	66940052	6281	40,60	50,49	25,41	70,69	226	149	0.00278612	0.0364052	0.345,0.447	0.191,0.281	0.16	1205Lu	SE		ENSG00000245694.12	CRNDE	chr16	-	54920297	54920338	54920297	54920327	54923584	54923650	8796	1,0	5,9	15,4	23,7	160	149	8.07374e-05	0.00361329	0.157,0.0	0.378,0.347	-0.284	1205Lu	A3SS
6325	ENSG00000137561.5	TTPA	chr8	-	63065903	63066097	63064205	63064316	63072934	63073088	6325	13,6	0,0	19,8	6,1	298	149	1.9738e-05	0.000746615	1.0,1.0	0.613,0.8	0.293	1205Lu	SE		ENSG00000245694.12	CRNDE	chr16	-	54920297	54920410	54920297	54920327	54923584	54923650	8797	106120	5,9	100,67	23,7	232	149	0.0033368	0.047831	0.932,0.895	0.736,0.86	0.115	1205Lu	A3SS
6383	ENSG00000290600.1	ENSG00000290600	chr7	+	149291555	149291745	149289937	149290038	149292210	149292308	6383	9,3	19,17	0,1	30,19	298	149	4.51299e-05	0.0014515	0.191,0.081	0.0,0.026	0.123	1205Lu	SE		ENSG00000005810.20	MYCBP2	chr13	-	77118339	77118519	77118339	77118495	77121372	77121495	8826	2,2	15,11	20,15	14,22	173	149	0.000209847	0.00694421	0.103,0.135	0.552,0.37	-0.342	1205Lu	A3SS
6385	ENSG00000290600.1	ENSG00000290600	chr7	+	149293750	149294016	149293376	149293492	149294379	149294412	6385	16,19	0,0	23,18	5,7	298	149	1.31117e-06	7.80555e-05	1.0,1.0	0.697,0.562	0.371	1205Lu	SE		ENSG00000112514.18	CUTA	chr6	-	33417480	33417816	33417480	33417695	33418086	33418317	8858	518410	588496	146136	545388	270	149	7.77156e-16	8.15409e-13	0.327,0.313	0.129,0.162	0.174	1205Lu	A3SS
6431	ENSG00000146856.14	AGBL3	chr7	+	134989249	134989310	134987874	134987996	134993492	134993678	6431	11,13	0,1	26,27	6,2	210	149	0.00393776	0.0473914	1.0,0.902	0.755,0.905	0.121	1205Lu	SE		ENSG00000149532.16	CPSF7	chr11	-	61421053	61421130	61421053	61421127	61421389	61421608	8880	1,6	1,3	4,3	0,0	152	149	0.00151621	0.02764	0.495,0.662	1.0,1.0	-0.421	1205Lu	A3SS
6432	ENSG00000146856.14	AGBL3	chr7	+	134989249	134989310	134987874	134987996	135010041	135012511	6432	7,2	0,0	15,14	11,1	210	149	7.31831e-05	0.00216269	1.0,1.0	0.492,0.909	0.299	1205Lu	SE		ENSG00000138757.15	G3BP2	chr4	-	75661930	75662073	75661930	75662049	75724055	75724176	8893	6,5	4,3	2,2	18,12	173	149	7.02811e-05	0.0032238	0.564,0.589	0.087,0.126	0.47	1205Lu	A3SS
6433	ENSG00000146856.14	AGBL3	chr7	+	134989249	134989310	134987874	134987996	135017051	135017207	6433	7,2	0,0	8,10	6,6	210	149	3.45339e-06	0.000175381	1.0,1.0	0.486,0.542	0.486	1205Lu	SE		ENSG00000130640.15	TUBGCP2	chr10	-	133299984	133300547	133299984	133300100	133302791	133302980	8927	32,25	0,0	26,15	6,1	298	149	4.83156e-05	0.002373	1.0,1.0	0.684,0.882	0.217	1205Lu	A3SS
6434	ENSG00000146856.14	AGBL3	chr7	+	134993492	134993678	134987874	134987996	135010041	135012511	6434	2,1	0,0	25,21	11,1	298	149	0.000126053	0.00333032	1.0,1.0	0.532,0.913	0.277	1205Lu	SE		ENSG00000197070.14	ARRDC1	chr9	+	137613412	137613510	137613422	137613510	137612895	137613006	9007	10,6	4,2	11,8	0,0	159	149	0.000163414	0.00591232	0.701,0.738	1.0,1.0	-0.28	1205Lu	A3SS
6436	ENSG00000146856.14	AGBL3	chr7	+	134993492	134993678	134989249	134989310	135010041	135012511	6436	6,11	0,0	37,37	7,5	298	149	9.50792e-05	0.00265886	1.0,1.0	0.725,0.787	0.244	1205Lu	SE		ENSG00000161513.12	FDXR	chr17	-	74864147	74864347	74864147	74864345	74864823	74864931	9085	3,2	2,3	8,9	0,0	151	149	1.809e-05	0.00110209	0.597,0.397	1.0,1.0	-0.503	1205Lu	A3SS
6472	ENSG00000115648.14	MLPH	chr2	+	237534563	237534647	237527376	237527516	237540347	237540446	6472	448381	165148	258232	182121	233	149	0.00109422	0.0179302	0.635,0.622	0.475,0.551	0.116	1205Lu	SE		ENSG00000149636.16	DSN1	chr20	-	36770872	36771024	36770872	36770977	36771424	36771473	9123	55,47	24,2	33,14	0,1	196	149	0.000205342	0.00687606	0.635,0.947	1.0,0.914	-0.166	1205Lu	A3SS
6541	ENSG00000114127.11	XRN1	chr3	-	142318789	142318903	142318591	142318694	142329433	142329615	6541	108,74	13,12	93,56	0,3	263	149	2.1033e-05	0.00078763	0.825,0.777	1.0,0.914	-0.156	1205Lu	SE		ENSG00000127022.16	CANX	chr5	+	179704154	179704430	179704215	179704430	179698980	179699049	9201	5,9	5,0	2,11	0,0	210	149	0.00322844	0.0466862	0.415,1.0	1.0,1.0	-0.292	1205Lu	A3SS
6602	ENSG00000074266.22	EED	chr11	+	86266082	86266216	86263944	86264263	86276979	86277138	6602	152,96	4,3	173,79	16,11	283	149	0.000381437	0.00800959	0.952,0.944	0.851,0.791	0.127	1205Lu	SE		ENSG00000126247.11	CAPNS1	chr19	+	36140996	36141220	36140999	36141220	36140126	36140265	9215	7,7	3,7	2,1	0,0	152	149	1.09982e-05	0.000736566	0.696,0.495	1.0,1.0	-0.405	1205Lu	A3SS
6605	ENSG00000133627.18	ACTR3B	chr7	+	152783186	152783242	152759748	152759926	152800530	152800655	6605	143124	39,27	174145	66,98	205	149	0.00193536	0.0275183	0.727,0.769	0.657,0.518	0.16	1205Lu	SE		ENSG00000173267.14	SNCG	chr10	+	86959948	86960128	86960000	86960128	86959632	86959674	9268	2,4	13,14	0,0	4,6	201	149	0.00299657	0.0440984	0.102,0.175	0.0,0.0	0.138	1205Lu	A3SS
6634	ENSG00000106013.15	ANKRD7	chr7	+	118234430	118234545	118214668	118214804	118239908	118239987	6634	4,15	0,0	19,20	2,3	264	149	0.00254776	0.0340938	1.0,1.0	0.843,0.79	0.183	1205Lu	SE		ENSG00000026103.25	FAS	chr10	+	89010752	89012081	89011998	89012081	89010538	89010600	9274	77,88	8,4	64,41	44,22	298	149	5.33917e-12	2.27887e-09	0.828,0.917	0.421,0.482	0.421	1205Lu	A3SS
6680	ENSG00000256632.3	ENSG00000256632	chr12	+	132701249	132701369	132690262	132690376	132714857	132714912	6680	4,1	7,1	4,3	0,0	269	149	1.12132e-08	1.34677e-06	0.24,0.356	1.0,1.0	-0.702	1205Lu	SE		ENSG00000050130.18	JKAMP	chr14	+	59486680	59486804	59486730	59486804	59484989	59485116	9301	96,79	24,13	120101	12,6	199	149	0.00177368	0.0308366	0.75,0.82	0.882,0.926	-0.119	1205Lu	A3SS
6681	ENSG00000256632.3	ENSG00000256632	chr12	+	132704618	132704794	132690262	132690376	132714857	132714912	6681	2,2	7,1	1,1	0,0	298	149	8.70327e-09	1.08655e-06	0.125,0.5	1.0,1.0	-0.688	1205Lu	SE		ENSG00000188092.15	GPR89B	chr1	+	147968357	147968963	147968874	147968963	147966553	147966663	9328	9,5	0,1	6,0	5,1	298	149	0.000106853	0.00442551	1.0,0.714	0.375,0.0	0.669	1205Lu	A3SS
6695	ENSG00000119686.10	FLVCR2	chr14	+	75639351	75639462	75634909	75635013	75640954	75641060	6695	10,12	0,0	33,43	6,2	260	149	0.000570112	0.0109743	1.0,1.0	0.759,0.925	0.158	1205Lu	SE		ENSG00000188092.15	GPR89B	chr1	+	147968874	147968963	147968894	147968963	147968331	147968428	9329	7,5	0,0	0,0	1,3	169	149	6.31124e-11	2.29219e-08	1.0,1.0	0.0,0.0	1	1205Lu	A3SS
6782	ENSG00000135241.17	PNPLA8	chr7	-	108521475	108521521	108514435	108515574	108526028	108526135	6782	121,91	68,81	231244	307293	195	149	0.00228128	0.0312392	0.576,0.462	0.365,0.389	0.142	1205Lu	SE		ENSG00000107521.21	HPS1	chr10	-	98429572	98429889	98429572	98429642	98430570	98430670	9332	30,27	36,32	63,42	18,24	298	149	0.000660369	0.015668	0.294,0.297	0.636,0.467	-0.256	1205Lu	A3SS
6862	ENSG00000170629.17	DPY19L2P2	chr7	-	103195439	103195614	103185437	103185537	103210266	103210313	6862	0,1	3,3	1,14	4,4	298	149	0.00136427	0.0211169	0.0,0.143	0.111,0.636	-0.302	1205Lu	SE		ENSG00000106290.16	TAF6	chr7	-	100118517	100118653	100118517	100118649	100118879	100119358	9345	2,4	5,6	3,1	0,0	153	149	3.34221e-07	4.85545e-05	0.28,0.394	1.0,1.0	-0.663	1205Lu	A3SS
6873	ENSG00000291139.1	DPY19L2P2	chr7	-	103279832	103279894	103278244	103278346	103280137	103280305	6873	13,19	4,2	16,28	0,1	211	149	0.00106618	0.0175645	0.697,0.87	1.0,0.952	-0.193	1205Lu	SE		ENSG00000075826.17	SEC31B	chr10	-	100507907	100508051	100507907	100508048	100509006	100509102	9360	5,12	5,2	5,6	17,22	152	149	0.000701725	0.0165247	0.495,0.855	0.224,0.211	0.458	1205Lu	A3SS
6881	ENSG00000145041.16	DCAF1	chr3	-	51466805	51466876	51463113	51463227	51470928	51471005	6881	41,41	0,1	42,29	9,0	220	149	0.000921155	0.0157427	1.0,0.965	0.76,1.0	0.102	1205Lu	SE		ENSG00000107815.10	TWNK	chr10	+	100989643	100989884	100989705	100989884	100987555	100987613	9362	51,46	1,1	66,40	4,7	211	149	0.00236804	0.0374226	0.973,0.97	0.921,0.801	0.111	1205Lu	A3SS
6910	ENSG00000165629.20	ATP5F1C	chr10	+	7796120	7796155	7788174	7788263	7798989	7799194	6910	26,35	8,4	22,25	1,1	184	149	0.00390058	0.0470885	0.725,0.876	0.947,0.953	-0.149	1205Lu	SE		ENSG00000166171.13	DPCD	chr10	+	101608834	101608937	101608866	101608937	101605139	101605212	9383	39,20	9,6	5,9	0,1	181	149	0.00166133	0.0294332	0.781,0.733	1.0,0.881	-0.183	1205Lu	A3SS
7026	ENSG00000160813.7	PPP1R35	chr7	-	100435630	100435767	100435281	100435533	100435847	100436064	7026	305179	37,59	724608	20,15	286	149	1.14414e-11	2.99779e-09	0.811,0.612	0.95,0.955	-0.241	1205Lu	SE		ENSG00000153944.12	MSI2	chr17	+	57674917	57675126	57674971	57675126	57652098	57652161	9420	160137	220173	103103	86,78	203	149	0.00194841	0.0326801	0.348,0.368	0.468,0.492	-0.122	1205Lu	A3SS
7033	ENSG00000078487.18	ZCWPW1	chr7	-	100408538	100408659	100406693	100406798	100409427	100409544	7033	41,12	0,3	9,6	6,3	270	149	0.000712574	0.013022	1.0,0.688	0.453,0.525	0.355	1205Lu	SE		ENSG00000099204.21	ABLIM1	chr10	-	114447879	114448026	114447879	114448020	114451623	114451671	9426	0,0	4,6	10,16	34,23	155	149	2.2163e-05	0.0012404	0.0,0.0	0.22,0.401	-0.31	1205Lu	A3SS
7034	ENSG00000078487.18	ZCWPW1	chr7	-	100409427	100409544	100406693	100406798	100419629	100419877	7034	0,3	4,0	7,4	0,0	266	149	0.00263403	0.0348749	0.0,1.0	1.0,1.0	-0.5	1205Lu	SE		ENSG00000151923.18	TIAL1	chr10	-	119582458	119582608	119582458	119582557	119588151	119588248	9440	263215	307300	112,64	282216	200	149	2.37414e-08	4.67063e-06	0.39,0.348	0.228,0.181	0.164	1205Lu	A3SS
7036	ENSG00000078487.18	ZCWPW1	chr7	-	100415974	100416094	100409427	100409544	100419110	100419189	7036	38,13	0,0	8,19	3,2	269	149	0.000446566	0.00905993	1.0,1.0	0.596,0.84	0.282	1205Lu	SE		ENSG00000198825.15	INPP5F	chr10	+	119807867	119808060	119807931	119808060	119805383	119805461	9443	7,1	0,0	4,3	4,2	213	149	2.08815e-06	0.00021433	1.0,1.0	0.412,0.512	0.538	1205Lu	A3SS
7037	ENSG00000078487.18	ZCWPW1	chr7	-	100415974	100416097	100409427	100409544	100419110	100419189	7037	39,12	0,0	7,19	3,2	272	149	0.000381426	0.00800959	1.0,1.0	0.561,0.839	0.3	1205Lu	SE		ENSG00000213185.7	FAM24B	chr10	-	122850423	122850550	122850423	122850520	122855644	122855786	9458	41,61	6,9	53,35	29,20	179	149	2.35396e-05	0.00130756	0.85,0.849	0.603,0.593	0.251	1205Lu	A3SS
7038	ENSG00000078487.18	ZCWPW1	chr7	-	100415974	100416097	100409427	100409544	100425029	100425136	7038	38,12	1,1	8,19	4,4	272	149	0.00120137	0.0192144	0.954,0.868	0.523,0.722	0.288	1205Lu	SE		ENSG00000246695.9	RASSF8-AS1	chr12	-	25956638	25956764	25956638	25956761	25959325	25959380	9566	15,8	5,1	13,21	0,0	152	149	0.00023767	0.0074215	0.746,0.887	1.0,1.0	-0.183	1205Lu	A3SS
7059	ENSG00000121716.21	PILRB	chr7	+	100353894	100354012	100353372	100353483	100355142	100355240	7059	152134	5,6	307302	61,38	267	149	5.93111e-07	3.95113e-05	0.944,0.926	0.737,0.816	0.159	1205Lu	SE		ENSG00000205531.14	NAP1L4	chr11	-	2989128	2989271	2989128	2989197	2991793	2992102	9605	64,64	40,37	54,32	8,4	223	149	2.72733e-06	0.000263147	0.517,0.536	0.819,0.842	-0.304	1205Lu	A3SS
7083	ENSG00000291178.1	ENSG00000291178	chr7	-	100325690	100325868	100320438	100321084	100328835	100329019	7083	26,36	15,17	7,20	35,20	298	149	0.000655334	0.0122147	0.464,0.514	0.091,0.333	0.277	1205Lu	SE		ENSG00000277363.5	SRCIN1	chr17	-	38568210	38568234	38568210	38568231	38574875	38574974	9623	2,1	0,0	12,6	8,3	152	149	4.24503e-05	0.00215515	1.0,1.0	0.595,0.662	0.371	1205Lu	A3SS
7134	ENSG00000066923.18	STAG3	chr7	+	100195308	100195382	100189444	100189596	100197777	100197876	7134	9,14	0,6	11,14	0,0	223	149	0.000630714	0.0118633	1.0,0.609	1.0,1.0	-0.196	1205Lu	SE		ENSG00000023191.17	RNH1	chr11	-	502061	502249	502061	502181	504823	504996	9634	223240	119114	92,55	68,61	217	149	0.0034707	0.0492426	0.563,0.591	0.482,0.382	0.145	1205Lu	A3SS
7204	ENSG00000197037.11	ZSCAN25	chr7	+	99618134	99618209	99616965	99617016	99618524	99618651	7204	23,13	95,81	0,2	86,51	224	149	3.225e-08	3.37566e-06	0.139,0.096	0.0,0.025	0.105	1205Lu	SE		ENSG00000133794.20	ARNTL	chr11	+	13355172	13355296	13355225	13355296	13354300	13354448	9667	0,0	12,8	1,8	15,12	202	149	0.000221726	0.00714593	0.0,0.0	0.047,0.33	-0.189	1205Lu	A3SS
7208	ENSG00000197037.11	ZSCAN25	chr7	+	99619047	99619132	99616945	99617016	99619560	99619816	7208	42,54	4,8	33,26	15,12	234	149	0.000434765	0.00885809	0.87,0.811	0.583,0.58	0.259	1205Lu	SE		ENSG00000110693.19	SOX6	chr11	-	15988996	15989230	15988996	15989170	16014941	16015050	9684	47,54	16,12	32,26	2,1	209	149	0.000249499	0.00758758	0.677,0.762	0.919,0.949	-0.214	1205Lu	A3SS
7210	ENSG00000197037.11	ZSCAN25	chr7	+	99619047	99619132	99618524	99618651	99619560	99619816	7210	143115	2,12	87,70	12,15	234	149	0.00132411	0.0206633	0.979,0.859	0.822,0.748	0.134	1205Lu	SE		ENSG00000110455.14	ACCS	chr11	+	44073343	44073517	44073446	44073517	44071255	44071315	9742	9,2	5,9	1,1	18,21	252	149	0.000300657	0.00878981	0.516,0.116	0.032,0.027	0.286	1205Lu	A3SS
7217	ENSG00000197037.11	ZSCAN25	chr7	+	99619560	99621574	99616945	99617016	99622548	99622640	7217	106,78	0,4	115,95	7,11	298	149	0.00212935	0.0296323	1.0,0.907	0.891,0.812	0.102	1205Lu	SE		ENSG00000001497.18	LAS1L	chrX	-	65517986	65522285	65517986	65518465	65522430	65522493	9805	6,2	0,0	0,1	2,0	298	149	0.00119564	0.0233273	1.0,1.0	0.0,1.0	0.5	1205Lu	A3SS
7218	ENSG00000197037.11	ZSCAN25	chr7	+	99621372	99621574	99616945	99617016	99622548	99622640	7218	103,71	0,4	100,83	7,11	298	149	0.0013863	0.0213664	1.0,0.899	0.877,0.79	0.116	1205Lu	SE		ENSG00000001497.18	LAS1L	chrX	-	65524055	65524614	65524055	65524262	65524964	65525050	9814	126130	94,73	67,59	105,91	298	149	1.65827e-06	0.000177053	0.401,0.471	0.242,0.245	0.193	1205Lu	A3SS
7227	ENSG00000272647.3	ENSG00000272647	chr7	+	99604385	99604596	99600207	99600285	99607672	99607810	7227	0,3	3,1	18,6	1,0	298	149	1.91353e-05	0.000729178	0.0,0.6	0.9,1.0	-0.65	1205Lu	SE		ENSG00000166801.17	FAM111A	chr11	+	59148796	59148953	59148835	59148953	59143082	59143304	9869	11,17	0,1	11,4	6,8	188	149	9.8754e-07	0.000119556	1.0,0.931	0.592,0.284	0.528	1205Lu	A3SS
7228	ENSG00000272647.3	ENSG00000272647	chr7	+	99606747	99606894	99600207	99600285	99607672	99607810	7228	1,1	3,1	11,10	1,0	296	149	2.64929e-06	0.000140803	0.144,0.335	0.847,1.0	-0.684	1205Lu	SE		ENSG00000186594.16	MIR22HG	chr17	-	1711503	1712904	1711503	1712399	1713702	1714014	9882	165104	28,36	159126	13,13	298	149	0.000980037	0.0205199	0.747,0.591	0.859,0.829	-0.175	1205Lu	A3SS
7315	ENSG00000007341.19	ST7L	chr1	-	112541950	112542090	112523513	112526111	112550600	112550693	7315	31,30	0,0	20,11	3,2	289	149	0.000389981	0.00814741	1.0,1.0	0.775,0.739	0.243	1205Lu	SE		ENSG00000186594.16	MIR22HG	chr17	-	1711503	1713055	1711503	1712399	1713702	1714014	9883	165103	28,36	158125	13,13	298	149	0.0010701	0.021638	0.747,0.589	0.859,0.828	-0.175	1205Lu	A3SS
7368	ENSG00000185252.19	ZNF74	chr22	+	20395332	20395418	20394160	20394334	20400631	20400758	7368	13,18	0,6	15,9	0,0	235	149	0.000690391	0.0127041	1.0,0.655	1.0,1.0	-0.172	1205Lu	SE		ENSG00000255717.9	SNHG1	chr11	-	62853800	62853989	62853800	62853833	62854518	62854551	9937	78,64	18,21	106,50	8,7	298	149	0.00142649	0.0267799	0.684,0.604	0.869,0.781	-0.181	1205Lu	A3SS
7369	ENSG00000185252.19	ZNF74	chr22	+	20399594	20399690	20394402	20394662	20400631	20400758	7369	2,9	7,19	0,1	13,10	245	149	0.00017907	0.00442149	0.148,0.224	0.0,0.057	0.158	1205Lu	SE		ENSG00000255717.9	SNHG1	chr11	-	62854518	62854938	62854518	62854551	62855132	62855216	9944	254213	142162	430303	54,23	298	149	0	0	0.472,0.397	0.799,0.868	-0.399	1205Lu	A3SS
7398	ENSG00000171492.14	LRRC8D	chr1	+	89929807	89929878	89846579	89846658	89933066	89933160	7398	2,0	7,13	2,9	7,2	220	149	0.00183967	0.0264716	0.162,0.0	0.162,0.753	-0.377	1205Lu	SE		ENSG00000255717.9	SNHG1	chr11	-	62855423	62855745	62855423	62855466	62855864	62855885	9950	91,56	71,59	152120	72,50	298	149	0.000320128	0.009078	0.391,0.322	0.514,0.545	-0.173	1205Lu	A3SS
7436	ENSG00000148308.18	GTF3C5	chr9	+	133054943	133054964	133054711	133054809	133056011	133056094	7436	60,46	330300	89,80	292215	170	149	4.06162e-05	0.00133336	0.137,0.118	0.211,0.246	-0.101	1205Lu	SE		ENSG00000168610.16	STAT3	chr17	-	42348388	42348539	42348388	42348517	42388278	42388442	9958	316325	204234	597582	242249	171	149	0.000132843	0.0051255	0.574,0.548	0.682,0.671	-0.116	1205Lu	A3SS
7505	ENSG00000206149.13	HERC2P9	chr15	+	28655494	28655691	28655272	28655420	28655795	28656026	7505	7,10	25,21	17,28	1,4	298	149	4.04421e-12	1.17639e-09	0.123,0.192	0.895,0.778	-0.679	1205Lu	SE		ENSG00000168067.12	MAP4K2	chr11	-	64802562	64802630	64802562	64802627	64802884	64802942	9982	2,1	0,0	1,2	1,3	152	149	0.000132292	0.0051255	1.0,1.0	0.495,0.395	0.555	1205Lu	A3SS
7567	ENSG00000008277.15	ADAM22	chr7	+	88186614	88186701	88184291	88184402	88193115	88193239	7567	1,2	0,0	22,9	8,11	236	149	3.47155e-05	0.00117826	1.0,1.0	0.635,0.341	0.512	1205Lu	SE		ENSG00000121274.14	TENT4B	chr16	+	50225097	50225285	50225238	50225285	50224890	50224994	9988	123,81	42,23	192194	42,13	290	149	0.00315089	0.0459165	0.601,0.644	0.701,0.885	-0.17	1205Lu	A3SS
7575	ENSG00000075303.13	SLC25A40	chr7	-	87860071	87860169	87858630	87858751	87860571	87860640	7575	58,35	176156	88,63	151113	247	149	8.38634e-05	0.00241329	0.166,0.119	0.26,0.252	-0.113	1205Lu	SE		ENSG00000175634.15	RPS6KB2	chr11	+	67433125	67433447	67433339	67433447	67432951	67433042	10082	221184	23,27	212163	2,1	298	149	5.55056e-12	2.27887e-09	0.828,0.773	0.981,0.988	-0.184	1205Lu	A3SS
7589	ENSG00000135164.19	DMTF1	chr7	+	87154227	87154278	87152452	87152555	87154389	87154528	7589	5,1	11,7	0,0	14,6	200	149	0.00036761	0.00778683	0.253,0.096	0.0,0.0	0.174	1205Lu	SE		ENSG00000172890.13	NADSYN1	chr11	+	71476032	71477438	71477344	71477438	71474394	71474526	10107	8,6	0,0	1,0	0,2	298	149	0.00119564	0.0233273	1.0,1.0	1.0,0.0	0.5	1205Lu	A3SS
7593	ENSG00000135164.19	DMTF1	chr7	+	87154389	87154528	87152435	87152555	87163494	87163617	7593	28,24	39,42	22,7	63,62	288	149	0.000421128	0.00865371	0.271,0.228	0.153,0.055	0.146	1205Lu	SE		ENSG00000291186.1	ENSG00000291186	chr11	+	71791735	71791819	71791738	71791819	71789782	71789845	10113	24,7	8,4	18,11	1,0	152	149	4.8749e-05	0.002373	0.746,0.632	0.946,1.0	-0.284	1205Lu	A3SS
7674	ENSG00000181381.15	DDX60L	chr4	-	168391539	168391644	168384611	168384812	168395958	168396124	7674	22,20	0,0	21,29	6,1	254	149	0.000253782	0.00579599	1.0,1.0	0.672,0.944	0.192	1205Lu	SE		ENSG00000168010.11	ATG16L2	chr11	+	72821198	72821741	72821547	72821741	72817755	72817855	10138	10,7	0,0	7,3	0,8	298	149	0.00174345	0.0305444	1.0,1.0	1.0,0.158	0.421	1205Lu	A3SS
7675	ENSG00000181381.15	DDX60L	chr4	-	168394464	168394617	168391539	168391644	168395958	168396124	7675	26,15	5,1	34,27	1,0	298	149	0.000872698	0.0151117	0.722,0.882	0.944,1.0	-0.17	1205Lu	SE		ENSG00000168010.11	ATG16L2	chr11	+	72825301	72825407	72825348	72825407	72824733	72824842	10142	3,25	0,0	23,9	5,3	196	149	3.71541e-05	0.00191719	1.0,1.0	0.778,0.695	0.264	1205Lu	A3SS
7702	ENSG00000006576.17	PHTF2	chr7	+	77937709	77937838	77929108	77929327	77940029	77940302	7702	420392	3,3	744508	58,34	278	149	2.9754e-13	1.15769e-10	0.987,0.986	0.873,0.889	0.105	1205Lu	SE		ENSG00000118363.13	SPCS2	chr11	+	74969610	74969699	74969639	74969699	74965033	74965117	10157	358285	36,17	213148	38,47	178	149	2.11766e-06	0.000215022	0.893,0.933	0.824,0.725	0.139	1205Lu	A3SS
7723	ENSG00000073921.18	PICALM	chr11	-	85976622	85976682	85957174	85959060	85981128	85981228	7723	70,87	26,21	55,25	42,37	209	149	4.12275e-05	0.00134875	0.657,0.747	0.483,0.325	0.298	1205Lu	SE		ENSG00000159063.14	ALG8	chr11	-	78127357	78127439	78127357	78127436	78139528	78139619	10177	3,3	2,5	2,1	0,0	152	149	1.42146e-06	0.000157916	0.595,0.37	1.0,1.0	-0.518	1205Lu	A3SS
7724	ENSG00000073921.18	PICALM	chr11	-	85976622	85976682	85974707	85974812	85981128	85981228	7724	367374	17,36	387258	74,50	209	149	2.58757e-07	1.96751e-05	0.939,0.881	0.789,0.786	0.122	1205Lu	SE		ENSG00000130751.10	NPAS1	chr19	+	47035859	47036129	47035963	47036129	47032277	47032351	10186	1,8	0,0	13,15	5,10	253	149	7.31368e-06	0.000561489	1.0,1.0	0.605,0.469	0.463	1205Lu	A3SS
7725	ENSG00000073921.18	PICALM	chr11	-	85978069	85978093	85976622	85976682	85981128	85981228	7725	380409	255239	699572	185,93	173	149	1.77636e-14	8.44765e-12	0.562,0.596	0.765,0.841	-0.224	1205Lu	SE		ENSG00000149231.16	CCDC82	chr11	-	96383961	96386293	96383961	96384761	96387529	96387613	10245	357311	0,0	509414	31,30	298	149	2.34257e-14	2.01099e-11	1.0,1.0	0.891,0.873	0.118	1205Lu	A3SS
7729	ENSG00000073921.18	PICALM	chr11	-	85990249	85990378	85983865	85983973	85996825	85996929	7729	126123	292322	112,62	621446	278	149	6.03746e-10	1.05014e-07	0.188,0.17	0.088,0.069	0.1	1205Lu	SE		ENSG00000149294.17	NCAM1	chr11	+	113255873	113256001	113255876	113256001	113235032	113235164	10296	28,24	27,33	50,47	186158	152	149	1.08791e-05	0.000733794	0.504,0.416	0.209,0.226	0.242	1205Lu	A3SS
7730	ENSG00000073921.18	PICALM	chr11	-	85990249	85990399	85983865	85983973	85996825	85996929	7730	213208	292322	175112	621446	298	149	3.52351e-12	1.05031e-09	0.267,0.244	0.124,0.112	0.138	1205Lu	SE		ENSG00000198301.12	SDAD1	chr4	-	75981371	75981545	75981371	75981514	75981932	75982037	10333	15,18	0,8	12,8	0,0	180	149	0.000536855	0.013376	1.0,0.651	1.0,1.0	-0.174	1205Lu	A3SS
7740	ENSG00000073921.18	PICALM	chr11	-	86068650	86068733	86031468	86031611	86069719	86069811	7740	191133	29,21	245225	5,7	232	149	2.1864e-09	3.24692e-07	0.809,0.803	0.969,0.954	-0.155	1205Lu	SE		ENSG00000215021.10	PHB2	chr12	-	6969955	6970068	6969955	6970063	6970195	6970280	10351	4,4	1,0	6,3	7,2	154	149	0.000331368	0.0092304	0.795,1.0	0.453,0.592	0.375	1205Lu	A3SS
7742	ENSG00000073921.18	PICALM	chr11	-	86068650	86068738	86031468	86031611	86069719	86069882	7742	205140	29,21	253229	5,7	237	149	4.52179e-09	6.17321e-07	0.816,0.807	0.97,0.954	-0.15	1205Lu	SE		ENSG00000225077.3	ICMT-DT	chr1	+	6237469	6237848	6237813	6237848	6237244	6237345	10378	7,10	13,26	45,31	29,18	298	149	8.2163e-05	0.00364256	0.212,0.161	0.437,0.463	-0.264	1205Lu	A3SS
7757	ENSG00000091073.20	DTX2	chr7	+	76476942	76477178	76461696	76461836	76480420	76480447	7757	6,7	11,44	35,20	23,36	298	149	0.00198041	0.028029	0.214,0.074	0.432,0.217	-0.181	1205Lu	SE		ENSG00000055609.21	KMT2C	chr7	-	152207299	152207428	152207299	152207425	152220522	152220735	10408	24,30	2,8	49,61	2,1	152	149	0.00116118	0.0228288	0.922,0.786	0.96,0.984	-0.118	1205Lu	A3SS
7771	ENSG00000091073.20	DTX2	chr7	+	76497336	76497477	76492152	76492253	76500440	76500520	7771	79,63	10,9	92,77	30,27	290	149	0.00109879	0.0179722	0.802,0.782	0.612,0.594	0.189	1205Lu	SE		ENSG00000100241.22	SBF1	chr22	-	50456491	50457111	50456491	50456673	50459254	50459392	10424	255277	118114	305290	96,50	298	149	0.00257531	0.0397364	0.519,0.549	0.614,0.744	-0.145	1205Lu	A3SS
7798	ENSG00000174428.19	GTF2IRD2B	chr7	+	75123135	75123319	75120890	75121010	75125915	75125970	7798	49,58	6,3	39,17	0,0	298	149	0.000240643	0.00557696	0.803,0.906	1.0,1.0	-0.145	1205Lu	SE		ENSG00000174197.19	MGA	chr15	+	41739905	41740203	41740056	41740203	41736180	41736698	10514	41,46	0,0	36,32	5,5	298	149	3.97732e-06	0.000360034	1.0,1.0	0.783,0.762	0.228	1205Lu	A3SS
7799	ENSG00000174428.19	GTF2IRD2B	chr7	+	75123487	75123516	75123135	75123319	75125915	75125970	7799	5,3	3,2	9,1	0,0	178	149	0.000102362	0.00281279	0.582,0.557	1.0,1.0	-0.43	1205Lu	SE		ENSG00000174197.19	MGA	chr15	+	41740052	41740203	41740056	41740203	41736180	41736698	10515	5,6	0,0	8,7	5,5	153	149	6.36963e-06	0.000514089	1.0,1.0	0.609,0.577	0.407	1205Lu	A3SS
7862	ENSG00000263001.8	GTF2I	chr7	+	74744138	74744250	74743448	74743520	74744757	74744941	7862	35,29	76,44	59,31	16,9	261	149	3.49853e-12	1.04666e-09	0.208,0.273	0.678,0.663	-0.43	1205Lu	SE		ENSG00000011243.19	AKAP8L	chr19	-	15397713	15398766	15397713	15397855	15399301	15399410	10540	27,22	244217	104,98	223181	298	149	1.11022e-16	1.31048e-13	0.052,0.048	0.189,0.213	-0.151	1205Lu	A3SS
7879	ENSG00000106682.16	EIF4H	chr7	+	74190246	74190306	74189821	74189918	74194740	74194878	7879	21171667	50294538	687422	49964013	209	149	0	0	0.231,0.208	0.089,0.07	0.14	1205Lu	SE		ENSG00000011243.19	AKAP8L	chr19	-	15397713	15399984	15397713	15399410	15400294	15400358	10546	19,18	189159	93,95	168136	298	149	0	0	0.048,0.054	0.217,0.259	-0.187	1205Lu	A3SS
7920	ENSG00000106635.8	BCL7B	chr7	-	73553547	73553669	73552166	73552242	73557040	73557251	7920	47,22	50,73	40,27	202153	271	149	0.000585658	0.0111794	0.341,0.142	0.098,0.088	0.148	1205Lu	SE		ENSG00000111215.12	PRR4	chr12	-	10847044	10847194	10847044	10847135	10848371	10848407	10622	5,12	0,0	8,6	9,1	208	149	7.25318e-06	0.000561408	1.0,1.0	0.389,0.811	0.4	1205Lu	A3SS
7926	ENSG00000290831.1	NSUN5P2	chr7	-	72949312	72949491	72948891	72949102	72949845	72949961	7926	29,16	3,9	42,24	0,2	298	149	0.000483994	0.00962978	0.829,0.471	1.0,0.857	-0.279	1205Lu	SE		ENSG00000123094.16	RASSF8	chr12	+	26055235	26055446	26055278	26055446	25958231	25958342	10656	59,83	9,21	53,53	1,0	192	149	3.04775e-08	5.75599e-06	0.836,0.754	0.976,1.0	-0.193	1205Lu	A3SS
7928	ENSG00000106133.19	NSUN5P2	chr7	-	72954358	72954479	72950057	72950196	72954624	72954717	7928	19,5	61,49	22,29	31,23	270	149	8.77765e-06	0.000384534	0.147,0.053	0.281,0.41	-0.246	1205Lu	SE		ENSG00000110888.19	CAPRIN2	chr12	-	30753343	30753609	30753343	30753559	30754680	30754908	10683	22,21	194218	40,45	155,83	199	149	5.63492e-07	7.28912e-05	0.078,0.067	0.162,0.289	-0.153	1205Lu	A3SS
7930	ENSG00000163686.15	ABHD6	chr3	+	58249877	58249942	58237791	58237916	58256561	58256705	7930	66,74	39,38	163147	179141	214	149	0.000894568	0.0153874	0.541,0.576	0.388,0.421	0.154	1205Lu	SE		ENSG00000135451.13	TROAP	chr12	+	49330144	49331407	49331213	49331407	49329394	49329454	10778	27,24	0,8	24,36	0,0	298	149	0.000323494	0.00911867	1.0,0.6	1.0,1.0	-0.2	1205Lu	A3SS
7955	ENSG00000006740.18	ARHGAP44	chr17	+	12974088	12974310	12958716	12958897	12980057	12980233	7955	5,6	0,0	64,73	5,4	298	149	0.00171453	0.0250949	1.0,1.0	0.865,0.901	0.117	1205Lu	SE		ENSG00000110844.14	PRPF40B	chr12	+	49633013	49633547	49633426	49633547	49632854	49632880	10779	24,18	2,9	59,22	0,1	298	149	2.84293e-05	0.00151671	0.857,0.5	1.0,0.917	-0.28	1205Lu	A3SS
7959	ENSG00000006740.18	ARHGAP44	chr17	+	12987100	12987152	12984530	12984908	12990031	12990584	7959	0,0	4,1	34,26	9,3	201	149	7.7759e-08	7.01513e-06	0.0,0.0	0.737,0.865	-0.801	1205Lu	SE		ENSG00000158850.15	B4GALT3	chr1	-	161175807	161176095	161175807	161176074	161177422	161177497	10847	15,4	0,0	10,1	1,4	170	149	0.000845419	0.0184141	1.0,1.0	0.898,0.18	0.461	1205Lu	A3SS
7985	ENSG00000116539.14	ASH1L	chr1	-	155562152	155562295	155459796	155459898	155562778	155562807	7985	0,1	4,2	5,3	2,0	292	149	2.47193e-05	0.000896931	0.0,0.203	0.561,1.0	-0.679	1205Lu	SE		ENSG00000135424.19	ITGA7	chr12	-	55696898	55697068	55696898	55697050	55697215	55697277	10873	1,3	2,4	58,35	6,6	167	149	0.00128068	0.0245434	0.308,0.401	0.896,0.839	-0.513	1205Lu	A3SS
8000	ENSG00000291136.1	ENSG00000291136	chr7	-	66545600	66545686	66531790	66531871	66554584	66554837	8000	5,10	1,4	1,0	1,2	235	149	0.000456392	0.00921882	0.76,0.613	0.388,0.0	0.492	1205Lu	SE		ENSG00000135506.17	OS9	chr12	+	57716381	57716512	57716411	57716512	57715759	57715970	10931	13,10	1,5	26,21	1,0	179	149	0.00071177	0.0166516	0.915,0.625	0.956,1.0	-0.208	1205Lu	A3SS
8001	ENSG00000291136.1	ENSG00000291136	chr7	-	66560578	66560675	66554584	66554837	66573384	66573550	8001	104,89	145104	190139	121,72	246	149	1.49068e-06	8.66721e-05	0.303,0.341	0.487,0.539	-0.191	1205Lu	SE		ENSG00000172992.13	DCAKD	chr17	-	45034773	45035002	45034773	45034999	45061074	45061129	10938	1,0	0,4	1,1	0,0	152	149	0.000815819	0.0179929	1.0,0.0	1.0,1.0	-0.5	1205Lu	A3SS
8013	ENSG00000291136.1	ENSG00000291136	chr7	-	66578528	66578727	66576754	66576929	66592256	66592397	8013	2,6	20,5	1,0	15,2	298	149	0.00302028	0.0387591	0.048,0.375	0.032,0.0	0.196	1205Lu	SE		ENSG00000033627.18	ATP6V0A1	chr17	+	42516771	42522578	42521026	42522578	42514288	42514460	10999	5,4	169,97	65,55	237167	298	149	2.83107e-14	2.22782e-11	0.015,0.02	0.121,0.141	-0.114	1205Lu	A3SS
8017	ENSG00000291136.1	ENSG00000291136	chr7	-	66588511	66588580	66578528	66578727	66592256	66592386	8017	21,6	2,5	16,5	1,0	218	149	0.00153903	0.0231323	0.878,0.451	0.916,1.0	-0.293	1205Lu	SE		ENSG00000102125.17	TAFAZZIN	chrX	+	154419704	154420094	154420031	154420094	154419542	154419623	11008	72,52	57,36	64,58	15,20	298	149	0.000187972	0.00640803	0.387,0.419	0.681,0.592	-0.234	1205Lu	A3SS
8041	ENSG00000169919.17	GUSB	chr7	-	65974918	65975071	65974525	65974704	65976014	65976202	8041	492438	372323	1106867	511408	298	149	7.18502e-05	0.00213249	0.398,0.404	0.52,0.515	-0.117	1205Lu	SE		ENSG00000032444.17	PNPLA6	chr19	+	7535788	7536020	7535932	7536020	7535508	7535577	11063	191175	32,23	139153	40,43	293	149	0.002507	0.0390654	0.752,0.795	0.639,0.644	0.132	1205Lu	A3SS
8046	ENSG00000169919.17	GUSB	chr7	-	65979385	65979541	65975851	65976202	65980223	65980409	8046	66,57	11,3	29,27	17,16	298	149	9.76251e-06	0.000419416	0.75,0.905	0.46,0.458	0.368	1205Lu	SE		ENSG00000136010.14	ALDH1L2	chr12	-	105031768	105031934	105031768	105031890	105034299	105034398	11083	59,42	0,1	74,86	14,5	193	149	3.0136e-05	0.0015898	1.0,0.97	0.803,0.93	0.118	1205Lu	A3SS
8108	ENSG00000196247.13	ZNF107	chr7	+	64679176	64679336	64666129	64666285	64691247	64691374	8108	59,65	11,5	30,18	32,22	298	149	2.3668e-10	4.71481e-08	0.728,0.867	0.319,0.29	0.493	1205Lu	SE		ENSG00000137871.21	ZNF280D	chr15	-	56707081	56707150	56707081	56707143	56707262	56707306	11087	51,72	35,36	85,95	28,17	156	149	0.00104259	0.0213562	0.582,0.656	0.744,0.842	-0.174	1205Lu	A3SS
8109	ENSG00000196247.13	ZNF107	chr7	+	64679176	64679336	64666129	64666285	64706323	64710660	8109	54,60	2,0	27,15	4,3	298	149	0.00066316	0.012327	0.931,1.0	0.771,0.714	0.223	1205Lu	SE		ENSG00000122966.17	CIT	chr12	-	119690150	119690454	119690150	119690451	119697658	119697838	11152	123112	63,59	105,67	97,63	152	149	0.00155611	0.0280584	0.657,0.65	0.515,0.51	0.141	1205Lu	A3SS
8110	ENSG00000196247.13	ZNF107	chr7	+	64679176	64679336	64669036	64669178	64691247	64691374	8110	12,11	0,0	6,4	2,8	298	149	6.82353e-08	6.32903e-06	1.0,1.0	0.6,0.2	0.6	1205Lu	SE		ENSG00000122966.17	CIT	chr12	-	119718698	119718861	119718698	119718816	119720477	119720585	11158	99,87	59,46	67,73	118,61	194	149	0.00320957	0.0464847	0.563,0.592	0.304,0.479	0.186	1205Lu	A3SS
8113	ENSG00000196247.13	ZNF107	chr7	+	64684086	64684205	64679176	64679336	64690398	64690525	8113	6,14	0,0	1,3	5,2	268	149	4.45021e-09	6.10487e-07	1.0,1.0	0.1,0.455	0.722	1205Lu	SE		ENSG00000072609.18	CHFR	chr12	-	132869618	132869798	132869618	132869675	132870723	132870783	11230	94,58	0,10	104,94	0,1	272	149	0.000518096	0.0131159	1.0,0.761	1.0,0.981	-0.11	1205Lu	A3SS
8114	ENSG00000196247.13	ZNF107	chr7	+	64690398	64690525	64679176	64679336	64691247	64691374	8114	4,0	5,7	15,4	3,3	276	149	0.00202672	0.0285079	0.302,0.0	0.73,0.419	-0.423	1205Lu	SE		ENSG00000072609.18	CHFR	chr12	-	132869618	132869834	132869618	132869675	132870723	132870783	11231	57,42	0,10	63,57	0,1	298	149	0.000734104	0.016949	1.0,0.677	1.0,0.966	-0.144	1205Lu	A3SS
8146	ENSG00000196233.14	LCOR	chr10	+	96884402	96884708	96833776	96833841	96907264	96907330	8146	2,2	2,3	0,0	4,5	298	149	0.00341923	0.0426029	0.333,0.25	0.0,0.0	0.291	1205Lu	SE		ENSG00000109332.20	UBE2D3	chr4	-	102826484	102826844	102826484	102826636	102827591	102827948	11264	452525	524494	419323	231180	298	149	4.57497e-07	6.26107e-05	0.301,0.347	0.476,0.473	-0.151	1205Lu	A3SS
8221	ENSG00000175352.12	NRIP3	chr11	-	8987547	8987630	8984071	8984124	9003761	9003922	8221	3,2	0,0	19,17	8,1	232	149	0.000158545	0.00401226	1.0,1.0	0.604,0.916	0.24	1205Lu	SE		ENSG00000011638.11	LDAF1	chr16	+	21160977	21161278	21161084	21161278	21158673	21158746	11304	322234	323320	279232	211178	256	149	0.00188599	0.032147	0.367,0.299	0.435,0.431	-0.1	1205Lu	A3SS
8250	ENSG00000143776.20	CDC42BPA	chr1	-	227051880	227051985	227047926	227048010	227069776	227069853	8250	73,60	69,85	28,25	89,65	254	149	4.99829e-05	0.00158161	0.383,0.293	0.156,0.184	0.168	1205Lu	SE		ENSG00000163995.21	ABLIM2	chr4	-	8008058	8008200	8008058	8008197	8009049	8009102	11319	1,0	4,1	48,46	21,16	152	149	7.61528e-05	0.00344072	0.197,0.0	0.691,0.738	-0.616	1205Lu	A3SS
8277	ENSG00000134874.18	DZIP1	chr13	-	95630713	95630813	95629988	95630113	95633233	95633321	8277	16,7	48,48	4,2	90,66	249	149	1.51814e-05	0.000600193	0.166,0.08	0.026,0.018	0.101	1205Lu	SE		ENSG00000158286.13	RNF207	chr1	+	6212217	6212416	6212230	6212416	6211866	6212053	11403	0,6	10,11	0,0	8,14	162	149	0.00111676	0.0223898	0.0,0.334	0.0,0.0	0.167	1205Lu	A3SS
8301	ENSG00000146733.14	PSPH	chr7	-	56019599	56019808	56017276	56017379	56021072	56021231	8301	175125	12,12	214175	6,2	298	149	0.000291614	0.006486	0.879,0.839	0.947,0.978	-0.103	1205Lu	SE		ENSG00000164362.21	TERT	chr5	-	1278640	1278796	1278640	1278760	1279290	1279470	11426	22,36	0,0	55,23	5,3	185	149	0.000797914	0.0178547	1.0,1.0	0.899,0.861	0.12	1205Lu	A3SS
8357	ENSG00000047578.14	KATNIP	chr16	+	27654607	27654736	27631064	27631162	27677728	27677818	8357	10,16	3,3	10,4	1,0	278	149	0.00387135	0.0468415	0.641,0.741	0.843,1.0	-0.23	1205Lu	SE		ENSG00000255458.8	SMIM14-DT	chr4	+	39641689	39641792	39641693	39641792	39639139	39639294	11479	0,0	2,3	8,1	13,19	153	149	0.000457267	0.0117656	0.0,0.0	0.375,0.049	-0.212	1205Lu	A3SS
8372	ENSG00000115363.14	EVA1A	chr2	-	75522364	75522487	75518055	75518208	75561256	75561298	8372	269189	52,32	74,68	2,6	272	149	0.000291428	0.00648535	0.739,0.764	0.953,0.861	-0.155	1205Lu	SE		ENSG00000088448.14	ANKRD10	chr13	-	110900529	110900694	110900529	110900661	110906032	110906124	11484	25,7	0,0	45,62	5,7	182	149	0.000355682	0.00976366	1.0,1.0	0.88,0.879	0.121	1205Lu	A3SS
8373	ENSG00000115363.14	EVA1A	chr2	-	75526111	75526199	75518055	75518208	75560679	75560938	8373	81,51	88105	16,6	63,57	237	149	4.59988e-06	0.000223533	0.367,0.234	0.138,0.062	0.2	1205Lu	SE		ENSG00000128694.12	OSGEPL1	chr2	-	189746659	189747331	189746659	189747168	189752652	189752724	11489	47,37	0,0	63,39	11,2	298	149	9.65217e-06	0.000685304	1.0,1.0	0.741,0.907	0.176	1205Lu	A3SS
8375	ENSG00000115363.14	EVA1A	chr2	-	75526111	75526199	75522364	75522487	75560679	75560938	8375	176133	87,38	39,21	51,45	237	149	4.59114e-08	4.56187e-06	0.56,0.688	0.325,0.227	0.348	1205Lu	SE		ENSG00000068650.19	ATP11A	chr13	+	112881812	112887168	112881815	112887168	112880545	112880649	11498	6,8	0,2	14,13	12,8	152	149	0.00155698	0.0280584	1.0,0.797	0.534,0.614	0.325	1205Lu	A3SS
8381	ENSG00000136161.13	RCBTB2	chr13	-	48521897	48521962	48515585	48515741	48522307	48522403	8381	15,11	0,0	28,11	1,4	214	149	0.00326537	0.041248	1.0,1.0	0.951,0.657	0.196	1205Lu	SE		ENSG00000165792.18	METTL17	chr14	+	20996784	20997030	20996811	20997030	20996526	20996711	11528	119,93	8,3	88,65	20,6	176	149	0.00175162	0.030574	0.926,0.963	0.788,0.902	0.1	1205Lu	A3SS
8458	ENSG00000185187.13	SIGIRR	chr11	-	406842	406993	405871	406538	407061	407164	8458	310373	231301	10481012	84,66	298	149	0	0	0.402,0.383	0.862,0.885	-0.481	1205Lu	SE		ENSG00000100395.15	L3MBTL2	chr22	+	41213850	41214026	41213892	41214026	41209695	41209933	11535	1,3	146156	0,8	40,21	191	149	0.00125338	0.0242534	0.005,0.015	0.0,0.229	-0.105	1205Lu	A3SS
8459	ENSG00000185187.13	SIGIRR	chr11	-	406875	406993	406348	406538	407061	407164	8459	105139	231301	337321	84,66	267	149	0	0	0.202,0.205	0.691,0.731	-0.507	1205Lu	SE		ENSG00000092098.18	RNF31	chr14	+	24149346	24149583	24149447	24149583	24148800	24148876	11582	17,35	1,8	22,20	1,0	250	149	0.000721166	0.0168147	0.91,0.723	0.929,1.0	-0.148	1205Lu	A3SS
8486	ENSG00000163633.12	C4orf36	chr4	-	86890047	86890158	86888120	86888275	86891455	86891593	8486	3,1	0,3	0,1	10,9	260	149	0.00416314	0.0493388	1.0,0.16	0.0,0.06	0.55	1205Lu	SE		ENSG00000157379.14	DHRS1	chr14	-	24292183	24292784	24292183	24292701	24296508	24296588	11602	51,69	3,3	17,26	9,5	232	149	0.000401063	0.0107117	0.916,0.937	0.548,0.77	0.268	1205Lu	A3SS
8582	ENSG00000285596.1	ENSG00000285596	chr7	-	44036671	44036809	44033932	44034311	44038806	44038978	8582	3,1	0,0	1,2	9,3	287	149	4.09213e-10	7.49817e-08	1.0,1.0	0.055,0.257	0.844	1205Lu	SE		ENSG00000112031.16	MTRF1L	chr6	-	152995135	152995319	152995135	152995294	152998549	152998629	11686	432353	227239	580449	236158	174	149	0.000566481	0.013878	0.62,0.558	0.678,0.709	-0.105	1205Lu	A3SS
8586	ENSG00000103426.12	CORO7-PAM16	chr16	-	4361748	4361803	4361360	4361469	4361984	4362160	8586	2,1	31,46	15,4	12,16	204	149	7.24359e-06	0.000329069	0.045,0.016	0.477,0.154	-0.285	1205Lu	SE		ENSG00000102710.21	SUPT20H	chr13	-	37022010	37022317	37022010	37022080	37024034	37024193	11725	82,79	41,43	98,83	16,10	298	149	2.82798e-07	4.37781e-05	0.5,0.479	0.754,0.806	-0.291	1205Lu	A3SS
8589	ENSG00000103426.12	CORO7-PAM16	chr16	-	4407500	4407684	4405490	4405567	4412355	4412430	8589	56,73	0,0	45,46	2,4	298	149	0.00151908	0.0229233	1.0,1.0	0.918,0.852	0.115	1205Lu	SE		ENSG00000102710.21	SUPT20H	chr13	-	37022010	37023044	37022010	37022080	37024034	37024193	11726	85,72	41,43	134,93	16,10	298	149	5.35676e-10	1.48776e-07	0.509,0.456	0.807,0.823	-0.332	1205Lu	A3SS
8667	ENSG00000121931.16	LRIF1	chr1	-	110951287	110952815	110949850	110950123	110963620	110963922	8667	87101	175168	217160	202175	298	149	8.43457e-05	0.00242364	0.199,0.231	0.349,0.314	-0.116	1205Lu	SE		ENSG00000119698.12	PPP4R4	chr14	+	94227274	94227378	94227285	94227378	94208463	94208566	11830	0,1	4,1	2,15	5,2	160	149	0.00113987	0.0226606	0.0,0.482	0.271,0.875	-0.332	1205Lu	A3SS
8747	ENSG00000242588.7	ENSG00000242588	chr7	+	128574719	128574791	128533644	128533730	128591849	128592017	8747	55,23	9,5	30,46	2,1	221	149	0.00268274	0.0353936	0.805,0.756	0.91,0.969	-0.159	1205Lu	SE		ENSG00000100749.9	VRK1	chr14	+	96875994	96876120	96876032	96876120	96860556	96860735	11850	1,0	3,4	5,2	3,4	187	149	0.0010586	0.0215905	0.21,0.0	0.57,0.285	-0.323	1205Lu	A3SS
8751	ENSG00000242588.7	ENSG00000242588	chr7	+	128591849	128592017	128574719	128574791	128608117	128608213	8751	65,73	0,0	42,47	8,0	298	149	0.000237083	0.00550797	1.0,1.0	0.724,1.0	0.138	1205Lu	SE		ENSG00000108846.16	ABCC3	chr17	+	50659181	50659368	50659236	50659368	50658434	50658496	11861	3,5	69,73	24,9	71,49	204	149	2.07886e-05	0.0011969	0.031,0.048	0.198,0.118	-0.118	1205Lu	A3SS
8762	ENSG00000145348.17	TBCK	chr4	-	106194717	106194754	106193608	106193770	106212749	106212835	8762	18,11	2,1	7,3	5,7	186	149	0.000144237	0.00371066	0.878,0.898	0.529,0.256	0.495	1205Lu	SE		ENSG00000224078.15	SNHG14	chr15	+	25067408	25067531	25067411	25067531	25064714	25064855	11958	1,2	0,0	8,8	4,1	152	149	0.000876754	0.0189455	1.0,1.0	0.662,0.887	0.226	1205Lu	A3SS
8765	ENSG00000145348.17	TBCK	chr4	-	106254946	106255047	106251865	106252007	106260436	106260510	8765	1,0	9,15	5,3	4,10	250	149	0.000226459	0.00531411	0.062,0.0	0.427,0.152	-0.258	1205Lu	SE		ENSG00000224078.15	SNHG14	chr15	+	25118267	25118382	25118270	25118382	25117409	25117515	11971	18,20	15,2	60,34	2,2	152	149	0.000681022	0.0161175	0.541,0.907	0.967,0.943	-0.231	1205Lu	A3SS
8782	ENSG00000078687.18	TNRC6C	chr17	+	78012002	78012060	78005057	78005079	78031515	78031842	8782	11,12	71,50	3,3	106,83	207	149	1.48654e-05	0.00058997	0.1,0.147	0.02,0.025	0.101	1205Lu	SE		ENSG00000114062.22	UBE3A	chr15	-	25407066	25407262	25407066	25407212	25409087	25409207	11999	16,10	0,0	14,2	6,0	199	149	0.000306327	0.00892793	1.0,1.0	0.636,1.0	0.182	1205Lu	A3SS
8798	ENSG00000078687.18	TNRC6C	chr17	+	78097744	78097861	78093619	78093763	78098342	78098537	8798	65,40	25,49	89,68	20,12	266	149	0.00179339	0.0259672	0.593,0.314	0.714,0.76	-0.283	1205Lu	SE		ENSG00000223482.10	NUTM2A-AS1	chr10	-	87334245	87334814	87334245	87334310	87336785	87336889	12019	26,27	3,3	60,34	0,0	298	149	0.000288604	0.00855741	0.812,0.818	1.0,1.0	-0.185	1205Lu	A3SS
8807	ENSG00000128536.16	CDHR3	chr7	+	105878206	105878358	105876817	105877257	105910226	105910598	8807	14,14	17,23	4,5	51,30	298	149	4.01663e-06	0.000199551	0.292,0.233	0.038,0.077	0.205	1205Lu	SE		ENSG00000166140.17	ZFYVE19	chr15	+	40813322	40813417	40813337	40813417	40810648	40810757	12068	2,8	10,14	2,0	18,13	164	149	0.00172042	0.0303095	0.154,0.342	0.092,0.0	0.202	1205Lu	A3SS
8815	ENSG00000128536.16	CDHR3	chr7	+	106022197	106022448	106015926	106016025	106024380	106024562	8815	7,7	0,0	7,7	3,1	298	149	0.00114901	0.0185866	1.0,1.0	0.538,0.778	0.342	1205Lu	SE		ENSG00000137802.14	MAPKBP1	chr15	+	41815258	41815799	41815623	41815799	41814549	41814739	12077	78,70	2,7	138115	0,0	298	149	7.03275e-05	0.0032238	0.951,0.833	1.0,1.0	-0.108	1205Lu	A3SS
8855	ENSG00000164542.13	KIAA0895	chr7	-	36356901	36357590	36336153	36336297	36367110	36367269	8855	19,4	0,0	38,45	6,2	298	149	0.000501424	0.00989996	1.0,1.0	0.76,0.918	0.161	1205Lu	SE		ENSG00000168781.23	PPIP5K1	chr15	-	43581226	43581429	43581226	43581388	43581852	43581954	12095	0,1	12,17	11,3	23,19	190	149	0.000142296	0.00533566	0.0,0.044	0.273,0.11	-0.17	1205Lu	A3SS
8859	ENSG00000273340.1	MICE	chr6	-	29744266	29744544	29741730	29741855	29744949	29745234	8859	0,0	2,5	3,2	3,8	298	149	0.00294214	0.0379576	0.0,0.0	0.333,0.111	-0.222	1205Lu	SE		ENSG00000137872.17	SEMA6D	chr15	+	47766576	47766677	47766615	47766677	47766104	47766182	12137	0,0	2,1	4,1	7,7	188	149	0.00141251	0.0265704	0.0,0.0	0.312,0.102	-0.207	1205Lu	A3SS
8861	ENSG00000273340.1	MICE	chr6	-	29745472	29745727	29741730	29741855	29748899	29748969	8861	71,51	0,0	96,94	9,10	298	149	1.08968e-06	6.66545e-05	1.0,1.0	0.842,0.825	0.167	1205Lu	SE		ENSG00000166200.15	COPS2	chr15	-	49137347	49137458	49137347	49137437	49139527	49139653	12140	140161	211189	96,70	206143	170	149	0.00336901	0.0480567	0.368,0.427	0.29,0.3	0.102	1205Lu	A3SS
8880	ENSG00000213066.14	CEP43	chr6	+	167003722	167003811	167003192	167003247	167004263	167004304	8880	121127	1,0	89,68	6,6	238	149	2.50025e-05	0.000904575	0.987,1.0	0.903,0.876	0.104	1205Lu	SE		ENSG00000012817.16	KDM5D	chrY	-	19709450	19710260	19709450	19709809	19710375	19710472	12203	18,26	80,92	87,66	31,54	298	149	3.4689e-10	9.92632e-08	0.101,0.124	0.584,0.379	-0.369	1205Lu	A3SS
8943	ENSG00000250424.4	ENSG00000250424	chr7	+	30859256	30859324	30853393	30853459	30872242	30872306	8943	68,88	1,3	52,40	10,2	217	149	0.00269946	0.0355515	0.979,0.953	0.781,0.932	0.109	1205Lu	SE		ENSG00000083799.18	CYLD	chr16	+	50749548	50750202	50749575	50750202	50744729	50744866	12339	1,6	17,13	0,0	2,2	176	149	0.00114937	0.0227537	0.047,0.281	0.0,0.0	0.164	1205Lu	A3SS
8944	ENSG00000250424.4	ENSG00000250424	chr7	+	30882180	30882361	30875494	30875656	30882920	30882993	8944	36,67	0,0	34,28	7,0	298	149	0.000281291	0.00629896	1.0,1.0	0.708,1.0	0.146	1205Lu	SE		ENSG00000103852.13	TTC23	chr15	-	99139316	99139576	99139316	99139399	99139695	99139744	12417	10,7	1,3	20,9	0,0	298	149	0.0020272	0.0336122	0.833,0.538	1.0,1.0	-0.315	1205Lu	A3SS
9060	ENSG00000106086.20	PLEKHA8	chr7	+	30078589	30078778	30062671	30062742	30129265	30130469	9060	0,0	1,5	2,11	13,11	298	149	0.000275308	0.00619196	0.0,0.0	0.071,0.333	-0.202	1205Lu	SE		ENSG00000171163.16	ZNF692	chr1	-	248855724	248855946	248855724	248855943	248856513	248856562	12428	8,3	0,0	9,8	4,2	152	149	0.000133105	0.0051255	1.0,1.0	0.688,0.797	0.258	1205Lu	A3SS
9071	ENSG00000114353.17	GNAI2	chr3	+	50252396	50252538	50236203	50236453	50256191	50256320	9071	12,3	0,1	1,5	6,2	291	149	9.25139e-05	0.00260304	1.0,0.606	0.079,0.561	0.483	1205Lu	SE		ENSG00000130731.16	METTL26	chr16	-	634888	635063	634888	634956	635280	635340	12439	64,65	86,67	58,24	135106	256	149	7.67278e-06	0.000579632	0.302,0.361	0.2,0.116	0.174	1205Lu	A3SS
9115	ENSG00000135845.10	PIGC	chr1	-	172376553	172376636	172370188	172370311	172386780	172386957	9115	2,1	0,0	0,0	1,1	232	149	1.22558e-08	1.45709e-06	1.0,1.0	0.0,0.0	1	1205Lu	SE		ENSG00000152223.16	EPG5	chr18	-	45876235	45876342	45876235	45876339	45878375	45878448	12443	20,15	4,6	39,31	2,1	152	149	0.00118508	0.0232173	0.831,0.71	0.95,0.968	-0.189	1205Lu	A3SS
9158	ENSG00000197208.6	SLC22A4	chr5	+	132322183	132322355	132313613	132313768	132327276	132327403	9158	65,36	8,3	60,86	0,0	298	149	2.93795e-06	0.000153175	0.802,0.857	1.0,1.0	-0.17	1205Lu	SE		ENSG00000152223.16	EPG5	chr18	-	45882273	45882487	45882273	45882431	45884616	45884811	12444	22,42	0,0	39,37	2,7	205	149	0.000145389	0.00536293	1.0,1.0	0.934,0.793	0.136	1205Lu	A3SS
9170	ENSG00000240990.10	HOXA11-AS	chr7	+	27186682	27186891	27186133	27186263	27188600	27189083	9170	11,8	1,0	15,12	9,2	298	149	0.000388986	0.00813488	0.846,1.0	0.455,0.75	0.321	1205Lu	SE		ENSG00000127564.17	PKMYT1	chr16	-	2973137	2973253	2973137	2973215	2973999	2974157	12488	106,99	471331	73,65	169113	187	149	9.58186e-05	0.00406527	0.152,0.192	0.256,0.314	-0.113	1205Lu	A3SS
9180	ENSG00000272970.5	ENSG00000272970	chr3	+	184734034	184734100	184715030	184716174	184737551	184737771	9180	0,0	5,1	6,0	2,1	215	149	0.00374107	0.0456723	0.0,0.0	0.675,0.0	-0.338	1205Lu	SE		ENSG00000127564.17	PKMYT1	chr16	-	2973137	2973445	2973137	2973215	2973999	2974157	12489	420332	471331	321246	169113	298	149	1.13589e-08	2.61615e-06	0.308,0.334	0.487,0.521	-0.183	1205Lu	A3SS
9182	ENSG00000272970.5	ENSG00000272970	chr3	+	184734034	184734240	184715030	184716174	184737551	184737771	9182	0,1	5,1	5,1	2,1	298	149	0.00116211	0.0187431	0.0,0.333	0.556,0.333	-0.278	1205Lu	SE		ENSG00000213918.11	DNASE1	chr16	+	3656963	3657111	3656998	3657111	3656637	3656753	12501	4,15	16,5	0,0	11,10	184	149	4.85957e-06	0.000420953	0.168,0.708	0.0,0.0	0.438	1205Lu	A3SS
9213	ENSG00000095906.17	NUBP2	chr16	+	1786737	1786955	1786536	1786655	1787676	1787740	9213	426443	180213	327278	96,75	298	149	0.00112953	0.0183582	0.542,0.51	0.63,0.65	-0.114	1205Lu	SE		ENSG00000153048.11	CARHSP1	chr16	-	8860104	8860309	8860104	8860218	8868965	8869012	12523	14,10	2,0	11,0	7,1	240	149	0.00222547	0.0358009	0.813,1.0	0.494,0.0	0.659	1205Lu	A3SS
9214	ENSG00000095906.17	NUBP2	chr16	+	1786756	1786955	1786536	1786655	1787676	1787777	9214	947926	180213	760703	96,75	298	149	2.26368e-05	0.000835896	0.725,0.685	0.798,0.824	-0.106	1205Lu	SE		ENSG00000101665.10	SMAD7	chr18	-	48942480	48942555	48942480	48942552	48948383	48948437	12612	52,43	16,5	68,89	4,6	152	149	0.00308104	0.0450376	0.761,0.894	0.943,0.936	-0.112	1205Lu	A3SS
9237	ENSG00000183765.23	CHEK2	chr22	-	28703504	28703566	28699763	28699937	28710005	28710059	9237	64,30	13,10	81,61	50,44	211	149	0.000463757	0.009315	0.777,0.679	0.534,0.495	0.214	1205Lu	SE		ENSG00000213658.13	LAT	chr16	+	28986381	28986446	28986384	28986446	28986134	28986216	12615	9,0	3,3	1,7	0,0	152	149	2.0831e-05	0.0011969	0.746,0.0	1.0,1.0	-0.627	1205Lu	A3SS
9275	ENSG00000070882.13	OSBPL3	chr7	-	24863199	24863292	24861612	24861769	24863495	24863599	9275	502492	42,58	480401	128,76	242	149	4.68124e-07	3.26109e-05	0.88,0.839	0.698,0.765	0.128	1205Lu	SE		ENSG00000261740.7	BOLA2-SMG1P6	chr16	-	29446801	29447026	29446801	29446922	29454015	29454113	12620	312366	185109	139102	150119	253	149	1.90373e-05	0.00113002	0.498,0.664	0.353,0.335	0.237	1205Lu	A3SS
9311	ENSG00000169193.12	CCDC126	chr7	+	23611170	23611553	23597966	23598051	23642930	23642936	9311	39,53	6,0	321262	0,2	298	149	0.00237427	0.0322337	0.765,1.0	1.0,0.985	-0.11	1205Lu	SE		ENSG00000125124.14	BBS2	chr16	-	56498436	56498696	56498436	56498693	56499777	56499907	12710	0,1	2,2	1,3	0,0	152	149	1.84875e-07	2.95894e-05	0.0,0.329	1.0,1.0	-0.836	1205Lu	A3SS
9329	ENSG00000173915.16	ATP5MK	chr10	-	103394198	103394394	103392370	103392466	103395745	103396032	9329	7,7	87107	37,24	46,48	298	149	7.85927e-13	2.84036e-10	0.039,0.032	0.287,0.2	-0.208	1205Lu	SE		ENSG00000140854.13	KATNB1	chr16	+	57755789	57755917	57755840	57755917	57755344	57755494	12731	45,41	60,79	17,20	58,72	200	149	0.00163779	0.0292909	0.358,0.279	0.179,0.171	0.144	1205Lu	A3SS
9332	ENSG00000173915.16	ATP5MK	chr10	-	103395745	103396032	103394198	103394394	103396408	103396475	9332	122126	18,12	82,56	31,22	298	149	1.15181e-05	0.000477629	0.772,0.84	0.569,0.56	0.242	1205Lu	SE		ENSG00000125122.18	LRRC29	chr16	-	67210047	67211024	67210047	67210322	67223825	67223927	12792	0,0	3,6	3,2	1,3	298	149	0.00028957	0.00855741	0.0,0.0	0.6,0.25	-0.425	1205Lu	A3SS
9354	ENSG00000231607.15	DLEU2	chr13	-	50071515	50071629	50068096	50068163	50081822	50081991	9354	0,1	21,18	9,0	14,13	263	149	0.000958113	0.0162193	0.0,0.031	0.267,0.0	-0.118	1205Lu	SE		ENSG00000125122.18	LRRC29	chr16	-	67210047	67211073	67210047	67210322	67223825	67223927	12793	0,0	3,6	3,2	1,3	298	149	0.00028957	0.00855741	0.0,0.0	0.6,0.25	-0.425	1205Lu	A3SS
9367	ENSG00000239322.1	ATP6V1B1-AS1	chr2	-	70947533	70947671	70941826	70942433	70948226	70948610	9367	103,64	6,9	22,25	0,1	287	149	0.00145955	0.0222247	0.899,0.787	1.0,0.928	-0.121	1205Lu	SE		ENSG00000102908.23	NFAT5	chr16	+	69684886	69684970	69684889	69684970	69677202	69677335	12830	25,16	15,18	32,29	3,9	152	149	0.000818824	0.0179929	0.62,0.466	0.913,0.76	-0.293	1205Lu	A3SS
9415	ENSG00000198690.10	FAN1	chr15	+	30910613	30910815	30908117	30908258	30913857	30914091	9415	73,44	4,8	98,80	0,0	298	149	2.04015e-06	0.000113487	0.901,0.733	1.0,1.0	-0.183	1205Lu	SE		ENSG00000090924.15	PLEKHG2	chr19	+	39414988	39415260	39414991	39415260	39414064	39414195	12873	41,30	30,20	52,27	11,10	152	149	0.00230938	0.0367129	0.573,0.595	0.823,0.726	-0.191	1205Lu	A3SS
9501	ENSG00000062822.16	POLD1	chr19	+	50395024	50395150	50384341	50384390	50398847	50399053	9501	22,23	42,34	11,5	38,30	275	149	0.00381198	0.0463385	0.221,0.268	0.136,0.083	0.135	1205Lu	SE		ENSG00000130299.17	GTPBP3	chr19	+	17341043	17341322	17341106	17341322	17339433	17339599	12910	170158	17,31	164146	38,63	212	149	0.00211914	0.0344424	0.875,0.782	0.752,0.62	0.143	1205Lu	A3SS
9504	ENSG00000062822.16	POLD1	chr19	+	50395024	50395150	50393974	50394063	50398850	50399053	9504	40,46	6,7	22,24	0,0	275	149	1.44736e-05	0.000577205	0.783,0.781	1.0,1.0	-0.218	1205Lu	SE		ENSG00000221926.13	TRIM16	chr17	-	15682853	15682964	15682853	15682951	15683035	15683157	12943	3,2	1,12	0,0	4,7	162	149	0.000795189	0.017836	0.734,0.133	0.0,0.0	0.433	1205Lu	A3SS
9593	ENSG00000115998.8	C2orf42	chr2	-	70190542	70190715	70182666	70182935	70190917	70191004	9593	7,7	18,20	29,21	14,12	298	149	9.7502e-06	0.000419325	0.163,0.149	0.509,0.467	-0.332	1205Lu	SE		ENSG00000272690.6	LINC02018	chr3	+	75443507	75443646	75443511	75443646	75435333	75435413	12961	5,16	6,0	24,17	0,0	153	149	0.00264053	0.0404125	0.448,1.0	1.0,1.0	-0.276	1205Lu	A3SS
9594	ENSG00000115998.8	C2orf42	chr2	-	70190542	70190715	70182666	70182935	70190972	70191002	9594	7,7	17,35	29,21	11,19	298	149	1.72675e-05	0.000668847	0.171,0.091	0.569,0.356	-0.331	1205Lu	SE		ENSG00000176884.16	GRIN1	chr9	+	137167410	137168755	137167773	137168755	137165185	137165296	13001	16,3	0,0	22,22	5,1	298	149	0.000255042	0.00771912	1.0,1.0	0.688,0.917	0.198	1205Lu	A3SS
9612	ENSG00000182095.15	TNRC18	chr7	-	5421059	5421489	5394439	5394595	5423440	5423546	9612	239283	116113	99102	23,16	298	149	0.000108535	0.00294019	0.507,0.556	0.683,0.761	-0.19	1205Lu	SE		ENSG00000178971.17	CTC1	chr17	-	8228502	8229206	8228502	8228629	8229301	8229446	13061	16,10	9,3	93,54	5,5	298	149	0.00023915	0.00742527	0.471,0.625	0.903,0.844	-0.325	1205Lu	A3SS
9668	ENSG00000106266.11	SNX8	chr7	-	2271849	2271971	2264297	2264458	2314327	2314441	9668	8,16	0,0	6,3	3,5	271	149	2.90707e-08	3.09006e-06	1.0,1.0	0.524,0.248	0.614	1205Lu	SE		ENSG00000178921.14	PFAS	chr17	+	8266500	8266898	8266752	8266898	8266233	8266353	13067	6,22	179177	30,20	62,46	298	149	8.10334e-11	2.63862e-08	0.016,0.059	0.195,0.179	-0.149	1205Lu	A3SS
9740	ENSG00000225968.8	ELFN1	chr7	+	1688057	1688150	1666073	1666170	1744303	1747946	9740	65,62	1,1	33,61	4,6	242	149	0.000861746	0.0149763	0.976,0.974	0.836,0.862	0.126	1205Lu	SE		ENSG00000230590.13	FTX	chrX	-	74202650	74203953	74202650	74203909	74274341	74274410	13173	3,5	0,0	1,4	2,5	193	149	3.00908e-07	4.54223e-05	1.0,1.0	0.279,0.382	0.669	1205Lu	A3SS
9741	ENSG00000225968.8	ELFN1	chr7	+	1688057	1688150	1670276	1670354	1709090	1709252	9741	26,28	0,0	33,51	15,7	242	149	4.69394e-07	3.26718e-05	1.0,1.0	0.575,0.818	0.304	1205Lu	SE		ENSG00000008838.21	MED24	chr17	-	40033344	40033771	40033344	40033456	40034915	40034972	13301	8,15	38,39	19,8	7,4	298	149	5.01318e-07	6.65931e-05	0.095,0.161	0.576,0.5	-0.41	1205Lu	A3SS
9766	ENSG00000229043.3	ZFAND2A-DT	chr7	+	1162351	1162543	1160590	1160623	1162961	1163217	9766	90,66	14,12	170118	6,10	298	149	0.00134056	0.0208408	0.763,0.733	0.934,0.855	-0.147	1205Lu	SE		ENSG00000125319.15	HROB	chr17	+	44154552	44154664	44154555	44154664	44150960	44151044	13349	3,2	0,8	0,1	5,4	152	149	0.00128571	0.0245434	1.0,0.197	0.0,0.197	0.5	1205Lu	A3SS
9767	ENSG00000229043.3	ZFAND2A-DT	chr7	+	1162351	1162543	1160590	1160623	1163451	1163495	9767	95,82	88,54	167120	43,23	298	149	1.56856e-09	2.40763e-07	0.351,0.432	0.66,0.723	-0.3	1205Lu	SE		ENSG00000181513.15	ACBD4	chr17	+	45137721	45137830	45137759	45137830	45137367	45137454	13373	4,4	0,0	44,41	36,19	187	149	7.80178e-06	0.000583367	1.0,1.0	0.493,0.632	0.438	1205Lu	A3SS
9911	ENSG00000164144.16	ARFIP1	chr4	+	152870752	152870848	152863605	152863714	152872451	152872564	9911	121112	122,77	306310	99,95	245	149	3.1101e-08	3.27624e-06	0.376,0.469	0.653,0.665	-0.237	1205Lu	SE		ENSG00000108395.14	TRIM37	chr17	-	59001597	59001741	59001597	59001714	59012327	59012446	13453	12,20	117114	34,48	116100	176	149	4.67137e-05	0.00233396	0.08,0.129	0.199,0.289	-0.139	1205Lu	A3SS
9959	ENSG00000026297.17	RNASET2	chr6	-	166946681	166946739	166943018	166943089	166952487	166952548	9959	20,17	0,0	13,8	1,4	207	149	0.000709034	0.012976	1.0,1.0	0.903,0.59	0.254	1205Lu	SE		ENSG00000124523.17	SIRT5	chr6	+	13599031	13600949	13600833	13600949	13596962	13597016	13526	10,17	0,6	18,15	0,0	298	149	0.000525027	0.0131857	1.0,0.586	1.0,1.0	-0.207	1205Lu	A3SS
9964	ENSG00000153044.10	CENPH	chr5	+	69195716	69195750	69194646	69194695	69197052	69197109	9964	103,60	6,1	41,26	7,7	183	149	0.00073605	0.0133423	0.933,0.98	0.827,0.752	0.167	1205Lu	SE		ENSG00000173276.14	ZBTB21	chr21	-	42002349	42002563	42002349	42002503	42002896	42002961	13550	8,8	0,0	8,3	2,2	209	149	0.00164867	0.029319	1.0,1.0	0.74,0.517	0.371	1205Lu	A3SS
9970	ENSG00000153044.10	CENPH	chr5	+	69202918	69202970	69202505	69202569	69208195	69208359	9970	408279	18,4	162,89	12,25	201	149	7.11787e-06	0.000324433	0.944,0.981	0.909,0.725	0.145	1205Lu	SE		ENSG00000176472.11	ZNF575	chr19	+	43534336	43534501	43534405	43534501	43533794	43533902	13834	32,28	15,14	21,35	0,3	218	149	2.86065e-06	0.000270131	0.593,0.578	1.0,0.889	-0.359	1205Lu	A3SS
10020	ENSG00000186638.17	KIF24	chr9	-	34290173	34290389	34286616	34286704	34329105	34329268	10020	16,40	7,6	13,14	0,0	298	149	9.72949e-06	0.000418872	0.533,0.769	1.0,1.0	-0.349	1205Lu	SE		ENSG00000064687.13	ABCA7	chr19	+	1057914	1058059	1057968	1058059	1057313	1057429	13842	8,11	0,0	43,39	4,11	203	149	0.00012073	0.00479014	1.0,1.0	0.888,0.722	0.195	1205Lu	A3SS
10034	ENSG00000162688.17	AGL	chr1	+	99864385	99864589	99850974	99851124	99870399	99870581	10034	19,24	4,2	30,30	0,0	298	149	0.000129676	0.00341289	0.704,0.857	1.0,1.0	-0.22	1205Lu	SE		ENSG00000177989.14	ODF3B	chr22	-	50531190	50531341	50531190	50531295	50531569	50531773	13864	6,1	1,0	6,6	17,4	195	149	0.000133525	0.0051255	0.821,1.0	0.212,0.534	0.537	1205Lu	A3SS
10035	ENSG00000162688.17	AGL	chr1	+	99864385	99864589	99862256	99862423	99870399	99870581	10035	61,48	2,4	76,67	0,0	298	149	0.00296541	0.038192	0.938,0.857	1.0,1.0	-0.103	1205Lu	SE		ENSG00000145495.16	MARCHF6	chr5	+	10400783	10402139	10402058	10402139	10394752	10394785	14052	33,28	0,1	52,30	18,8	298	149	8.18653e-08	1.45859e-05	1.0,0.933	0.591,0.652	0.345	1205Lu	A3SS
10241	ENSG00000135250.17	SRPK2	chr7	-	105125781	105125874	105114748	105118022	105126247	105126340	10241	58,58	341404	250190	385286	242	149	0	0	0.095,0.081	0.286,0.29	-0.2	1205Lu	SE		ENSG00000105655.19	ISYNA1	chr19	-	18436329	18437105	18436329	18436479	18437598	18437760	14082	225220	20,11	766614	2,4	298	149	3.2585e-13	1.92313e-10	0.849,0.909	0.995,0.987	-0.112	1205Lu	A3SS
10244	ENSG00000135250.17	SRPK2	chr7	-	105126247	105126340	105125781	105125874	105126992	105127062	10244	199207	45,66	304196	226188	242	149	4.79283e-12	1.36442e-09	0.731,0.659	0.453,0.391	0.273	1205Lu	SE		ENSG00000155363.19	MOV10	chr1	+	112688327	112689138	112688934	112689138	112686965	112687106	14109	138106	6,9	26,12	8,4	298	149	0.000559227	0.013824	0.92,0.855	0.619,0.6	0.278	1205Lu	A3SS
10246	ENSG00000135250.17	SRPK2	chr7	-	105126992	105127062	105114748	105118022	105142007	105142490	10246	4,0	3,2	1,4	0,0	219	149	1.14301e-06	6.9452e-05	0.476,0.0	1.0,1.0	-0.762	1205Lu	SE		ENSG00000075702.19	WDR62	chr19	+	36102736	36102851	36102751	36102851	36102013	36102151	14239	155143	40,30	107,70	50,34	164	149	0.000847616	0.0184141	0.779,0.812	0.66,0.652	0.14	1205Lu	A3SS
10346	ENSG00000213906.10	LTB4R2	chr14	+	24310170	24310255	24305733	24305867	24310654	24311145	10346	19,21	2,0	7,5	9,5	234	149	1.2089e-07	1.02009e-05	0.858,1.0	0.331,0.389	0.569	1205Lu	SE		ENSG00000123815.13	COQ8B	chr19	-	40705095	40708760	40705095	40705181	40710058	40710136	14306	17,22	2,6	24,17	1,0	298	149	0.000329891	0.00922056	0.81,0.647	0.923,1.0	-0.233	1205Lu	A3SS
10400	ENSG00000139668.9	WDFY2	chr13	+	51660595	51660663	51584461	51584824	51703595	51703650	10400	58,49	3,0	36,22	6,4	217	149	0.00123454	0.0196343	0.93,1.0	0.805,0.791	0.167	1205Lu	SE		ENSG00000104872.11	PIH1D1	chr19	-	49451484	49451591	49451484	49451578	49453392	49453494	14422	60,46	1,4	59,48	12,12	162	149	0.000199903	0.00674174	0.982,0.914	0.819,0.786	0.145	1205Lu	A3SS
10471	ENSG00000141447.19	OSBPL1A	chr18	-	24181144	24181279	24172375	24172483	24225041	24225198	10471	8,5	2,11	7,3	0,0	284	149	6.54209e-07	4.29211e-05	0.677,0.193	1.0,1.0	-0.565	1205Lu	SE		ENSG00000159023.23	EPB41	chr1	+	29053103	29053312	29053106	29053312	29039253	29039426	14513	15,8	0,0	49,46	5,7	152	149	0.000567291	0.013878	1.0,1.0	0.906,0.866	0.114	1205Lu	A3SS
10474	ENSG00000141447.19	OSBPL1A	chr18	-	24196124	24196200	24172375	24172483	24225041	24225198	10474	74,37	2,11	58,41	0,0	225	149	3.08336e-05	0.00107398	0.961,0.69	1.0,1.0	-0.175	1205Lu	SE		ENSG00000160917.15	CPSF4	chr7	+	99453965	99454136	99454040	99454136	99452367	99452440	14570	213138	210161	339247	194166	224	149	0.000117183	0.00470878	0.403,0.363	0.538,0.497	-0.135	1205Lu	A3SS
10675	ENSG00000112357.14	PEX7	chr6	+	136846072	136846181	136826313	136826469	136866626	136866733	10675	4,18	0,0	15,18	4,5	258	149	1.53216e-05	0.000604866	1.0,1.0	0.684,0.675	0.321	1205Lu	SE		ENSG00000160917.15	CPSF4	chr7	+	99453965	99454136	99454043	99454136	99452367	99452440	14571	237153	60,48	357255	49,28	227	149	2.42685e-05	0.0013316	0.722,0.677	0.827,0.857	-0.142	1205Lu	A3SS
10701	ENSG00000184867.14	ARMCX2	chrX	-	101659075	101659148	101658072	101658142	101659757	101659834	10701	14,26	1,0	49,36	11,5	222	149	0.000158288	0.00400821	0.904,1.0	0.749,0.829	0.163	1205Lu	SE		ENSG00000196839.14	ADA	chr20	-	44622828	44623078	44622828	44622930	44624201	44624329	14697	40,29	11,5	86,59	2,5	297	149	0.000712404	0.0166516	0.646,0.744	0.956,0.855	-0.21	1205Lu	A3SS
10705	ENSG00000184867.14	ARMCX2	chrX	-	101659407	101659501	101659075	101659148	101659757	101659835	10705	179254	28,52	219164	83,64	243	149	4.99368e-05	0.00158076	0.797,0.75	0.618,0.611	0.159	1205Lu	SE		ENSG00000101473.17	ACOT8	chr20	-	45843526	45843772	45843526	45843721	45844262	45844420	14717	8,7	54,87	20,15	57,49	200	149	0.00055663	0.013796	0.099,0.057	0.207,0.186	-0.119	1205Lu	A3SS
10707	ENSG00000184867.14	ARMCX2	chrX	-	101659418	101659501	101659075	101659148	101659757	101659796	10707	267389	28,52	346230	83,64	232	149	2.43034e-05	0.000886691	0.86,0.828	0.728,0.698	0.131	1205Lu	SE		ENSG00000291176.1	ENSG00000291176	chr2	+	96019459	96019700	96019537	96019700	96019200	96019260	14753	4,22	0,6	17,15	0,0	227	149	0.000308514	0.00894266	1.0,0.706	1.0,1.0	-0.147	1205Lu	A3SS
10725	ENSG00000136270.14	TBRG4	chr7	-	45104098	45104256	45103030	45103443	45105440	45105669	10725	424403	76,66	453386	25,16	298	149	1.51673e-10	3.15909e-08	0.736,0.753	0.901,0.923	-0.168	1205Lu	SE		ENSG00000291176.1	ENSG00000291176	chr2	+	96019480	96019700	96019537	96019700	96019200	96019260	14755	3,16	0,6	18,12	0,0	206	149	0.00031362	0.00900157	1.0,0.659	1.0,1.0	-0.17	1205Lu	A3SS
10726	ENSG00000136270.14	TBRG4	chr7	-	45104537	45104709	45103030	45103443	45105440	45105478	10726	423439	76,66	543397	25,16	298	149	1.12325e-11	2.96191e-09	0.736,0.769	0.916,0.925	-0.168	1205Lu	SE		ENSG00000214063.12	TSPAN4	chr11	+	847169	847300	847200	847300	843314	843729	14811	35,8	2,12	18,36	1,0	180	149	0.000235242	0.00738003	0.935,0.356	0.937,1.0	-0.323	1205Lu	A3SS
[truncated: 22,946 more rows]

## Sheet: SuppTable4
DMSO_PI	Corin_PI
-1.61727	-2.86654
0.737522	-2.52283
-0.697702	-2.29564
-1.5413	-1.59878
1.64718	-1.47343
0.284278	-1.44156
0.709137	-1.42627
0.205601	-1.13843
-0.550115	-1.10488
0.633492	-1.06606
-0.55169	-0.983812
2.06346	-0.90806
0.915258	-0.833595
0.995059	-0.762393
[truncated: 12,983 more rows]

## Sheet: SuppTable5
GeneSymbol
[truncated: 17 more rows]

## Sheet: SuppTable6
SE Events																										A3SS Events
[truncated: 5,456 more rows]
[truncated: 85 more columns]

[truncated: 4 more sheets: SuppTable7, SuppTable8, SuppTable9, SuppTable10]
