# Supplementary material for: CoREST complex inhibition alters RNA splicing to promote neoantigen expression and enhance tumor immunity
Source: JCI Insight. 2025 Dec 9;11(2):e190287. doi: 10.1172/jci.insight.190287 (PMC12892918; doi:10.1172/jci.insight.190287)
Supplement: Supporting data values [file jciinsight-11-190287-s076.xlsx]

## Sheet: Fig1B-LSD1
	ONTOLOGY	ID	Description	GeneRatio	BgRatio	pvalue	p.adjust	qvalue	geneID	Count
GO:0042254	BP	GO:0042254	ribosome biogenesis	113/695	325/18870	7.8921e-80	2.95559e-76	2.75642e-76	ZNF593/SURF6/EXOSC7/MPHOSPH10/RIOK1/LYAR/RRS1/DDX49/NOL6/AATF/EXOSC9/EXOSC3/RCL1/BYSL/RIOX2/GRWD1/LSG1/MPHOSPH6/EBNA1BP2/NOC4L/EXOSC8/NOC2L/MRPS2/SRFBP1/BOP1/NOB1/MTREX/RRP15/EXOSC2/NGDN/RSL24D1/DNTTIP2/NOP10/SDAD1/EXOSC6/IMP4/TMA16/POP7/RPL14/TENT4B/PPAN/RRP1/RRP7A/DDX56/EXOSC10/RPL35/BRIX1/NOP14/REXO4/NOP16/NOP53/TFB1M/RPL24/DDX27/RSL1D1/PAK1IP1/DDX10/NMD3/NOLC1/DROSHA/EXOSC4/RPS24/FCF1/RPS8/RP…	113
GO:0002181	BP	GO:0002181	cytoplasmic translation	78/695	156/18870	8.5179e-70	1.59498e-66	1.48749e-66	RPL32/NCBP2/YBX3/RPL39/RPL37/ZC3H15/FAU/EIF3M/RPL36/NCBP1/RPL14/RPL4/RPL35/RPL24/EIF3C/RPS26/RPL8/RPS24/RPL17/RPS8/SYNCRIP/RPS25/RPL27A/RPL34/RPL18/RPS10/RPL6/RPS21/RPS28/RPL36A/RPL26L1/RPL18A/RPL23A/PABPC1/RPS15/RPL10/RPL19/RPS2/RPL9/RPL13A/NEMF/RPL31/RPS14/RPL21/RPS6/RPL12/RPL29/RPL37A/RPL28/DHX29/RPL10A/IGF2BP1/RPL7/EIF3K/RPL30/RPL13/RPS15A/RPS23/RPS9/RPL35A/RPS16/RPS5/RPS18/RPS20/RPS12/RPL5/R…	78
GO:0008380	BP	GO:0008380	RNA splicing	113/695	478/18870	1.27972e-59	1.59752e-56	1.48987e-56	KDM1A/SRRM1/ZCCHC8/NCBP2/SNRNP40/MPHOSPH10/SETX/YTHDC1/USP39/CDK13/ZRANB2/CLK3/SNRPF/SUGP1/PRPF40A/PRKRIP1/PNN/SNRPC/RBM8A/RBM17/CDC40/POLR2A/RBM12B/SRSF7/KHDRBS3/CLASRP/MTREX/ARL6IP4/DDX41/TRA2A/AQR/NCBP1/SNW1/SMU1/PQBP1/SRPK1/SNRPA/SAP18/AKAP8L/TAF12/SNRPA1/ISY1/HNRNPH2/TFIP11/SCAF11/PPIL3/TSSC4/SRSF5/SNRNP70/LUC7L2/CCNL1/TRA2B/RBM19/NRDE2/PPIG/ZC3H13/DDX20/DHX8/SRSF2/SF3B2/FAM98A/RPS26/LUC7L/C…	113
GO:0006364	BP	GO:0006364	rRNA processing	76/695	225/18870	2.22096e-52	2.07593e-49	1.93604e-49	EXOSC7/MPHOSPH10/RIOK1/LYAR/RRS1/DDX49/NOL6/EXOSC9/EXOSC3/RCL1/BYSL/MPHOSPH6/EBNA1BP2/NOC4L/EXOSC8/SRFBP1/BOP1/NOB1/MTREX/RRP15/EXOSC2/NGDN/NOP10/EXOSC6/IMP4/POP7/RPL14/TENT4B/PPAN/RRP1/RRP7A/DDX56/EXOSC10/RPL35/BRIX1/NOP14/REXO4/NOP53/TFB1M/DDX27/RSL1D1/DDX10/NOLC1/DROSHA/EXOSC4/RPS24/FCF1/RPS8/RPS25/DDX47/UTP18/DKC1/DDX54/RPS21/RPS28/FTSJ3/LAS1L/RPS15/SART1/BMS1/RPS14/RPS6/UTP14A/PDCD11/RPL10A/…	76
GO:0000375	BP	GO:0000375	RNA splicing, via transesterification reactions	90/695	336/18870	2.7716e-52	2.07593e-49	1.93604e-49	KDM1A/SRRM1/ZCCHC8/NCBP2/SNRNP40/MPHOSPH10/SETX/YTHDC1/USP39/CDK13/SNRPF/PRPF40A/PNN/SNRPC/RBM8A/RBM17/CDC40/SRSF7/KHDRBS3/MTREX/DDX41/TRA2A/AQR/NCBP1/SNW1/SMU1/PQBP1/SRPK1/SNRPA/SAP18/SNRPA1/ISY1/TFIP11/SCAF11/PPIL3/TSSC4/SRSF5/SNRNP70/LUC7L2/TRA2B/RBM19/DDX20/DHX8/SRSF2/SF3B2/LUC7L/CRNKL1/SRSF3/SRSF1/RBM5/SYNCRIP/PRPF3/JMJD6/SRSF6/SRSF9/DHX15/PRPF4/PABPC1/SNIP1/SART1/SRSF4/SNRPB/PRPF8/CD2BP2/SR…	90
GO:0000377	BP	GO:0000377	RNA splicing, via transesterification reactions with bulged adenosine as nucleophile	89/695	332/18870	9.90204e-52	5.29759e-49	4.9406e-49	KDM1A/SRRM1/ZCCHC8/NCBP2/SNRNP40/SETX/YTHDC1/USP39/CDK13/SNRPF/PRPF40A/PNN/SNRPC/RBM8A/RBM17/CDC40/SRSF7/KHDRBS3/MTREX/DDX41/TRA2A/AQR/NCBP1/SNW1/SMU1/PQBP1/SRPK1/SNRPA/SAP18/SNRPA1/ISY1/TFIP11/SCAF11/PPIL3/TSSC4/SRSF5/SNRNP70/LUC7L2/TRA2B/RBM19/DDX20/DHX8/SRSF2/SF3B2/LUC7L/CRNKL1/SRSF3/SRSF1/RBM5/SYNCRIP/PRPF3/JMJD6/SRSF6/SRSF9/DHX15/PRPF4/PABPC1/SNIP1/SART1/SRSF4/SNRPB/PRPF8/CD2BP2/SRPK2/RBM25/…	89
GO:0000398	BP	GO:0000398	mRNA splicing, via spliceosome	89/695	332/18870	9.90204e-52	5.29759e-49	4.9406e-49	KDM1A/SRRM1/ZCCHC8/NCBP2/SNRNP40/SETX/YTHDC1/USP39/CDK13/SNRPF/PRPF40A/PNN/SNRPC/RBM8A/RBM17/CDC40/SRSF7/KHDRBS3/MTREX/DDX41/TRA2A/AQR/NCBP1/SNW1/SMU1/PQBP1/SRPK1/SNRPA/SAP18/SNRPA1/ISY1/TFIP11/SCAF11/PPIL3/TSSC4/SRSF5/SNRNP70/LUC7L2/TRA2B/RBM19/DDX20/DHX8/SRSF2/SF3B2/LUC7L/CRNKL1/SRSF3/SRSF1/RBM5/SYNCRIP/PRPF3/JMJD6/SRSF6/SRSF9/DHX15/PRPF4/PABPC1/SNIP1/SART1/SRSF4/SNRPB/PRPF8/CD2BP2/SRPK2/RBM25/…	89
GO:0016072	BP	GO:0016072	rRNA metabolic process	78/695	264/18870	8.52275e-49	3.98971e-46	3.72085e-46	EXOSC7/MPHOSPH10/RIOK1/LYAR/RRS1/DDX49/NOL6/EXOSC9/EXOSC3/RCL1/BYSL/MPHOSPH6/EBNA1BP2/NOC4L/EXOSC8/SRFBP1/BOP1/NOB1/MTREX/RRP15/EXOSC2/NGDN/NOP10/EXOSC6/IMP4/POP7/RPL14/TENT4B/PPAN/PELO/RRP1/RRP7A/DDX56/EXOSC10/RPL35/BRIX1/NOP14/REXO4/NOP53/TFB1M/DDX27/RSL1D1/DDX10/NOLC1/DROSHA/EXOSC4/RPS24/FCF1/RPS8/SMARCA4/RPS25/DDX47/UTP18/DKC1/DDX54/RPS21/RPS28/FTSJ3/LAS1L/RPS15/SART1/BMS1/RPS14/RPS6/UTP14A/P…	78
GO:0034470	BP	GO:0034470	ncRNA processing	93/695	439/18870	1.55345e-44	6.46408e-42	6.02848e-42	ZCCHC8/NCBP2/EXOSC7/MPHOSPH10/RIOK1/LYAR/RRS1/DDX49/NOL6/EXOSC9/EXOSC3/RCL1/BYSL/ZC3H7B/MECP2/TUT7/MPHOSPH6/EBNA1BP2/NOC4L/EXOSC8/SRRT/SRFBP1/PRKRA/PNPT1/BOP1/NOB1/MTREX/RRP15/EXOSC2/NGDN/NCBP1/NOP10/EXOSC6/IMP4/POP7/RPL14/TENT4B/PPAN/RRP1/RRP7A/DDX56/EXOSC10/RPL35/BRIX1/NOP14/REXO4/NOP53/TFB1M/DDX27/RSL1D1/DICER1/DDX10/FAM98A/NOLC1/DROSHA/SRSF3/EXOSC4/THUMPD1/RPS24/FCF1/RPS8/RPS25/DDX47/UTP18/DK…	93
GO:0071826	BP	GO:0071826	protein-RNA complex organization	68/695	243/18870	7.05695e-41	2.64283e-38	2.46473e-38	RRS1/SETX/YTHDC1/USP39/SNRPF/SNRPC/EIF3M/PRKRA/BOP1/CDC73/NCBP1/SRPK1/RUVBL1/PPAN/SNRPA1/ISY1/RRP7A/TFIP11/BRIX1/NOP53/RPL24/SCAF11/TSSC4/EIF3C/SRSF5/LUC7L2/DICER1/DDX20/DHX8/SF3B2/RUVBL2/LUC7L/CRNKL1/SRSF1/RBM5/PRPF3/SRSF6/SRSF9/RPL6/RPS28/RPL23A/RPS15/SNIP1/RPL10/SART1/SNRPB/RPL13A/PRPF8/CD2BP2/SRPK2/RPS14/DHX29/NUDT21/SNRPD2/SNRPD1/PHF5A/EIF3K/SF3B6/RPS5/MRTO4/SNRPD3/RPL5/RPS27L/DDX1/RPSA/RPLP…	68
GO:0022618	BP	GO:0022618	protein-RNA complex assembly	66/695	235/18870	8.4458e-40	2.87541e-37	2.68164e-37	RRS1/SETX/YTHDC1/USP39/SNRPF/SNRPC/EIF3M/PRKRA/BOP1/CDC73/NCBP1/SRPK1/RUVBL1/PPAN/SNRPA1/ISY1/RRP7A/BRIX1/NOP53/RPL24/SCAF11/TSSC4/EIF3C/SRSF5/LUC7L2/DICER1/DDX20/SF3B2/RUVBL2/LUC7L/CRNKL1/SRSF1/RBM5/PRPF3/SRSF6/SRSF9/RPL6/RPS28/RPL23A/RPS15/SNIP1/RPL10/SART1/SNRPB/RPL13A/PRPF8/CD2BP2/SRPK2/RPS14/DHX29/NUDT21/SNRPD2/SNRPD1/PHF5A/EIF3K/SF3B6/RPS5/MRTO4/SNRPD3/RPL5/RPS27L/DDX1/RPSA/RPLP0/EIF3F/LUC7…	66
GO:0042274	BP	GO:0042274	ribosomal small subunit biogenesis	43/695	104/18870	2.54048e-34	7.92842e-32	7.39414e-32	SURF6/MPHOSPH10/RIOK1/RRS1/NOL6/AATF/RCL1/BYSL/SRFBP1/NOB1/NGDN/DNTTIP2/IMP4/RRP7A/EXOSC10/NOP14/RPS24/FCF1/RPS8/RPS25/UTP18/RPS21/RPS28/RPS15/BMS1/RPS14/RPS6/RPS15A/RPS23/RPS9/RPS16/NOP56/RPS5/RPS12/TSR1/FBL/RPS11/RPS13/RPS27L/RPS3A/RPSA/RPS4X/RPS7	43
GO:0042273	BP	GO:0042273	ribosomal large subunit biogenesis	31/695	76/18870	7.44368e-25	2.14435e-22	1.99985e-22	SURF6/RRS1/EBNA1BP2/NOC2L/BOP1/RRP15/RSL24D1/SDAD1/TMA16/RPL14/PPAN/RPL35/BRIX1/NOP16/NOP53/RPL24/RSL1D1/PAK1IP1/RPL6/FTSJ3/RPL26L1/RPL23A/LAS1L/RPL10/RPL10A/RPL7/RPL35A/MRTO4/RPL5/ZNF622/RPLP0	31
GO:1903311	BP	GO:1903311	regulation of mRNA metabolic process	61/695	362/18870	1.02831e-23	2.75072e-21	2.56535e-21	SAMD4A/SRRM1/NCBP2/EXOSC7/YBX3/EXOSC9/EXOSC3/YTHDC1/MAPK14/RBM8A/SAFB/YTHDF3/TUT7/EXOSC8/SRSF7/KHDRBS3/SAFB2/PNPT1/EXOSC2/CDC73/TRA2A/NCBP1/POLR2G/SNW1/SMU1/SRPK1/SAP18/TENT4B/LARP4B/SNRNP70/TRA2B/NRDE2/SRSF3/RBM5/SYNCRIP/JMJD6/SRSF6/SRSF9/PABPC1/SRSF4/TAF15/CDK11B/SERBP1/PABPC4/SRPK2/RBM25/LARP1/TNKS1BP1/U2AF2/RNPS1/MAGOH/IGF2BP1/HNRNPR/EIF4A3/KHDRBS1/RBMX/NSRP1/RBM15/HNRNPU/RBM39/ELAVL1	61
GO:0043484	BP	GO:0043484	regulation of RNA splicing	41/695	181/18870	3.2828e-21	8.19605e-19	7.64373e-19	SRRM1/SETX/YTHDC1/CLK3/RBM8A/POLR2A/RBM12B/SRSF7/KHDRBS3/TRA2A/NCBP1/SNW1/SMU1/PQBP1/SRPK1/SAP18/TAF12/HNRNPH2/SNRNP70/CCNL1/TRA2B/RPS26/SRSF3/SRSF1/RBM5/JMJD6/SRSF6/SRSF9/SRSF4/SRPK2/RBM25/U2AF2/RNPS1/MAGOH/KHDRBS1/RBMX/NSRP1/RPS13/RBM15/HNRNPU/RBM39	41
GO:0050684	BP	GO:0050684	regulation of mRNA processing	35/695	129/18870	4.81557e-21	1.12715e-18	1.05119e-18	SRRM1/NCBP2/YTHDC1/RBM8A/SAFB/SRSF7/KHDRBS3/SAFB2/CDC73/TRA2A/NCBP1/SNW1/SMU1/SRPK1/SAP18/SNRNP70/TRA2B/SRSF3/RBM5/JMJD6/SRSF6/SRSF9/SRSF4/CDK11B/SRPK2/RBM25/U2AF2/RNPS1/MAGOH/KHDRBS1/RBMX/NSRP1/RBM15/HNRNPU/RBM39	35
GO:0000245	BP	GO:0000245	spliceosomal complex assembly	29/695	95/18870	3.21425e-19	7.08081e-17	6.60365e-17	SETX/YTHDC1/USP39/SNRPF/SNRPC/NCBP1/SRPK1/SNRPA1/ISY1/SCAF11/SRSF5/LUC7L2/SF3B2/LUC7L/CRNKL1/SRSF1/RBM5/SRSF6/SRSF9/SNIP1/SNRPB/SRPK2/SNRPD2/SNRPD1/PHF5A/SF3B6/SNRPD3/DDX1/LUC7L3	29
GO:0048024	BP	GO:0048024	regulation of mRNA splicing, via spliceosome	30/695	107/18870	1.15064e-18	2.39398e-16	2.23265e-16	SRRM1/YTHDC1/RBM8A/SRSF7/KHDRBS3/TRA2A/NCBP1/SNW1/SMU1/SRPK1/SAP18/SNRNP70/TRA2B/SRSF3/RBM5/JMJD6/SRSF6/SRSF9/SRSF4/SRPK2/RBM25/U2AF2/RNPS1/MAGOH/KHDRBS1/RBMX/NSRP1/RBM15/HNRNPU/RBM39	30
GO:0032786	BP	GO:0032786	positive regulation of DNA-templated transcription, elongation	23/695	62/18870	1.13759e-17	2.24224e-15	2.09114e-15	MED24/NCBP2/MED22/MED20/MED4/SCAF8/MED23/MED17/CDK13/MED31/MED14/MED11/CDC73/KAT7/NCBP1/GTF2F1/HMGN1/MED15/CDK12/MED26/SUPT16H/BRD4/ALYREF	23
GO:0000380	BP	GO:0000380	alternative mRNA splicing, via spliceosome	24/695	71/18870	2.72623e-17	5.10486e-15	4.76085e-15	KDM1A/NCBP2/YTHDC1/CDK13/RBM8A/RBM17/KHDRBS3/NCBP1/SMU1/PQBP1/SAP18/TRA2B/SRSF1/RBM5/SRSF6/SRSF9/RBM25/RNPS1/MAGOH/KHDRBS1/RBMX/NSRP1/RBM15/HNRNPU	24
GO:0000460	BP	GO:0000460	maturation of 5.8S rRNA	18/695	36/18870	6.11392e-17	1.09032e-14	1.01684e-14	EXOSC7/RRS1/EXOSC9/EXOSC3/RCL1/MPHOSPH6/EXOSC8/BOP1/MTREX/RRP15/EXOSC2/EXOSC10/NOP14/EXOSC4/FCF1/RPS21/FTSJ3/LAS1L	18
GO:0042255	BP	GO:0042255	ribosome assembly	22/695	64/18870	3.86804e-16	6.58446e-14	6.14075e-14	RRS1/MRPS2/BOP1/PPAN/RRP7A/BRIX1/NOP53/RPL24/RPL6/RPS28/RPL23A/RPS15/RPL10/RPS14/DHX29/RPS5/MRTO4/RPL5/RPS27L/DDX3X/RPSA/RPLP0	22
GO:0006354	BP	GO:0006354	DNA-templated transcription elongation	30/695	135/18870	1.27933e-15	2.08309e-13	1.94271e-13	MED24/NCBP2/MED22/MED20/MED4/SCAF8/MED23/NELFB/MED17/PBRM1/ZC3H4/CDK13/MED31/GTF2F2/MED14/MED11/CDC73/KAT7/GLYR1/NCBP1/TCEA1/GTF2F1/HMGN1/MED15/CDK12/MED26/SUPT16H/BRD4/ALYREF/HNRNPU	30
GO:0006401	BP	GO:0006401	RNA catabolic process	49/695	367/18870	4.93671e-15	7.70333e-13	7.18421e-13	SAMD4A/ZCCHC8/NCBP2/EXOSC7/YBX3/DDX49/ZC3H4/EXOSC9/EXOSC3/MAPK14/RBM8A/YTHDF3/TUT7/EXOSC8/PNPT1/MTREX/EXOSC2/RNASEH1/ZCCHC17/NCBP1/EXOSC6/POLR2G/TENT4B/LARP4B/PELO/EXOSC10/ZC3H18/DICER1/NRDE2/EXOSC4/SYNCRIP/DKC1/PABPC1/ELOC/TAF15/SERBP1/PABPC4/LARP1/TNKS1BP1/RNPS1/MAGOH/IGF2BP1/HNRNPR/EIF4A3/MRTO4/HBS1L/POP1/HNRNPU/ELAVL1	49
GO:0032784	BP	GO:0032784	regulation of DNA-templated transcription elongation	26/695	105/18870	6.40795e-15	9.59911e-13	8.95224e-13	MED24/NCBP2/MED22/MED20/MED4/SCAF8/MED23/NELFB/MED17/ZC3H4/CDK13/MED31/MED14/MED11/CDC73/KAT7/NCBP1/GTF2F1/HMGN1/MED15/CDK12/MED26/SUPT16H/BRD4/ALYREF/HNRNPU	26
GO:0031123	BP	GO:0031123	RNA 3'-end processing	25/695	102/18870	2.75374e-14	3.96644e-12	3.69915e-12	NCBP2/EXOSC7/SCAF8/EXOSC9/EXOSC3/YTHDC1/CPSF3/WDR33/TUT7/EXOSC8/PNPT1/EXOSC2/CDC73/NCBP1/EXOSC6/CSTF2/TENT4B/EXOSC10/EXOSC4/DKC1/RPS21/PABPC1/NUDT21/CPSF1/FBL	25
GO:0032968	BP	GO:0032968	positive regulation of transcription elongation by RNA polymerase II	18/695	49/18870	4.9663e-14	6.88845e-12	6.42425e-12	MED24/NCBP2/MED22/MED20/MED4/MED23/MED17/CDK13/MED31/MED14/MED11/CDC73/NCBP1/GTF2F1/MED15/CDK12/MED26/BRD4	18
GO:0030490	BP	GO:0030490	maturation of SSU-rRNA	18/695	53/18870	2.4189e-13	3.23528e-11	3.01726e-11	MPHOSPH10/RIOK1/RRS1/RCL1/BYSL/SRFBP1/NOB1/NGDN/IMP4/NOP14/FCF1/RPS8/RPS21/RPS28/BMS1/RPS14/RPS16/TSR1	18
GO:0034661	BP	GO:0034661	ncRNA catabolic process	18/695	55/18870	5.03342e-13	6.50006e-11	6.06203e-11	ZCCHC8/EXOSC7/DDX49/ZC3H4/EXOSC9/EXOSC3/EXOSC8/PNPT1/MTREX/EXOSC2/EXOSC6/TENT4B/PELO/EXOSC10/DICER1/EXOSC4/ELOC/POP1	18
GO:0006368	BP	GO:0006368	transcription elongation by RNA polymerase II	25/695	116/18870	6.4148e-13	8.00781e-11	7.46818e-11	MED24/NCBP2/MED22/MED20/MED4/MED23/NELFB/MED17/PBRM1/CDK13/MED31/GTF2F2/MED14/MED11/CDC73/GLYR1/NCBP1/TCEA1/GTF2F1/MED15/CDK12/MED26/SUPT16H/BRD4/HNRNPU	25
GO:0000466	BP	GO:0000466	maturation of 5.8S rRNA from tricistronic rRNA transcript (SSU-rRNA, 5.8S rRNA, LSU-rRNA)	13/695	25/18870	7.10654e-13	8.58516e-11	8.00662e-11	EXOSC7/RRS1/EXOSC9/EXOSC3/RCL1/EXOSC8/BOP1/EXOSC2/EXOSC10/NOP14/FCF1/RPS21/FTSJ3	13
GO:0000956	BP	GO:0000956	nuclear-transcribed mRNA catabolic process	26/695	128/18870	9.5557e-13	1.11832e-10	1.04295e-10	SAMD4A/NCBP2/EXOSC7/EXOSC9/EXOSC3/RBM8A/TUT7/EXOSC8/EXOSC2/NCBP1/EXOSC6/POLR2G/TENT4B/PELO/EXOSC10/EXOSC4/SYNCRIP/PABPC1/TNKS1BP1/RNPS1/MAGOH/IGF2BP1/EIF4A3/MRTO4/HBS1L/HNRNPU	26
GO:0034655	BP	GO:0034655	nucleobase-containing compound catabolic process	52/695	496/18870	1.11846e-11	1.26928e-09	1.18374e-09	SAMD4A/ZCCHC8/NCBP2/EXOSC7/YBX3/DDX49/ZC3H4/EXOSC9/EXOSC3/MAPK14/RBM8A/YTHDF3/TUT7/EXOSC8/PNPT1/MTREX/EXOSC2/RNASEH1/ZCCHC17/NCBP1/EXOSC6/POLR2G/TENT4B/LARP4B/PELO/EXOSC10/REXO4/ZC3H18/DICER1/NRDE2/NT5C2/EXOSC4/SYNCRIP/DKC1/PABPC1/ELOC/TAF15/SERBP1/PABPC4/LARP1/TNKS1BP1/RNPS1/MAGOH/IGF2BP1/HNRNPR/EIF4A3/MRTO4/HBS1L/POP1/DFFA/HNRNPU/ELAVL1	52
GO:0070918	BP	GO:0070918	regulatory ncRNA processing	20/695	86/18870	3.0037e-11	3.30849e-09	3.08553e-09	NCBP2/EXOSC3/ZC3H7B/MECP2/TUT7/SRRT/PRKRA/EXOSC2/NCBP1/EXOSC6/TENT4B/EXOSC10/DICER1/DROSHA/SRSF3/EXOSC4/DKC1/SNIP1/FBL/DDX3X	20
GO:0000027	BP	GO:0000027	ribosomal large subunit assembly	12/695	26/18870	3.41153e-11	3.65034e-09	3.40435e-09	RRS1/BOP1/PPAN/BRIX1/NOP53/RPL24/RPL6/RPL23A/RPL10/MRTO4/RPL5/RPLP0	12
GO:0034243	BP	GO:0034243	regulation of transcription elongation by RNA polymerase II	20/695	87/18870	3.76765e-11	3.9194e-09	3.65528e-09	MED24/NCBP2/MED22/MED20/MED4/MED23/NELFB/MED17/CDK13/MED31/MED14/MED11/CDC73/NCBP1/GTF2F1/MED15/CDK12/MED26/BRD4/HNRNPU	20
GO:0000381	BP	GO:0000381	regulation of alternative mRNA splicing, via spliceosome	16/695	54/18870	5.52776e-11	5.59499e-09	5.21796e-09	YTHDC1/RBM8A/KHDRBS3/SMU1/SAP18/TRA2B/RBM5/SRSF6/RBM25/RNPS1/MAGOH/KHDRBS1/RBMX/NSRP1/RBM15/HNRNPU	16
GO:0071025	BP	GO:0071025	RNA surveillance	10/695	17/18870	6.63426e-11	6.53824e-09	6.09764e-09	EXOSC7/ZC3H4/EXOSC9/EXOSC3/EXOSC8/EXOSC2/EXOSC6/PELO/EXOSC10/EXOSC4	10
GO:0006402	BP	GO:0006402	mRNA catabolic process	38/695	310/18870	8.16588e-11	7.84133e-09	7.31292e-09	SAMD4A/NCBP2/EXOSC7/YBX3/EXOSC9/EXOSC3/MAPK14/RBM8A/YTHDF3/TUT7/EXOSC8/PNPT1/EXOSC2/NCBP1/EXOSC6/POLR2G/TENT4B/LARP4B/PELO/EXOSC10/NRDE2/EXOSC4/SYNCRIP/PABPC1/TAF15/SERBP1/PABPC4/LARP1/TNKS1BP1/RNPS1/MAGOH/IGF2BP1/HNRNPR/EIF4A3/MRTO4/HBS1L/HNRNPU/ELAVL1	38
GO:0140694	BP	GO:0140694	non-membrane-bounded organelle assembly	44/695	408/18870	1.83099e-10	1.71427e-08	1.59874e-08	EML3/RRS1/TPM1/NCOR1/INCENP/TMOD2/YTHDF3/INO80/MRPS2/BOP1/CLASP1/UBAP2L/TUBGCP2/PPAN/RRP7A/BRIX1/NOP53/RPL24/WNK1/ZNF207/RACGAP1/ATXN2L/JMJD6/RPL6/RPS28/RPL23A/RPS15/RPL10/CENPA/RPS14/DHX29/RPS23/RPS5/MRTO4/RBM14/RPL5/AUP1/RPS27L/DDX3X/PRKAA1/RPSA/HNRNPU/TMOD3/RPLP0	44
GO:0071027	BP	GO:0071027	nuclear RNA surveillance	9/695	14/18870	2.01091e-10	1.8368e-08	1.71302e-08	EXOSC7/ZC3H4/EXOSC9/EXOSC3/EXOSC8/EXOSC2/EXOSC6/EXOSC10/EXOSC4	9
GO:1903312	BP	GO:1903312	negative regulation of mRNA metabolic process	20/695	99/18870	4.49014e-10	4.00371e-08	3.7339e-08	YBX3/MAPK14/SRSF7/SAP18/TENT4B/LARP4B/NRDE2/SYNCRIP/SRSF6/SRSF9/PABPC1/SRSF4/TAF15/LARP1/U2AF2/RNPS1/IGF2BP1/RBMX/HNRNPU/ELAVL1	20
GO:0016075	BP	GO:0016075	rRNA catabolic process	10/695	21/18870	1.0523e-09	9.16476e-08	8.54716e-08	EXOSC7/DDX49/EXOSC9/EXOSC3/EXOSC8/EXOSC2/EXOSC6/PELO/EXOSC10/EXOSC4	10
GO:0031126	BP	GO:0031126	sno(s)RNA 3'-end processing	8/695	12/18870	1.41336e-09	1.17623e-07	1.09697e-07	EXOSC3/EXOSC2/EXOSC6/TENT4B/EXOSC10/EXOSC4/DKC1/FBL	8
GO:0043628	BP	GO:0043628	regulatory ncRNA 3'-end processing	8/695	12/18870	1.41336e-09	1.17623e-07	1.09697e-07	EXOSC3/EXOSC2/EXOSC6/TENT4B/EXOSC10/EXOSC4/DKC1/FBL	8
GO:0006352	BP	GO:0006352	DNA-templated transcription initiation	24/695	154/18870	2.21689e-09	1.80484e-07	1.68321e-07	MED24/MED22/MED20/MED4/MED23/MED17/TAF6/SETX/TAF5/MED31/RSF1/GTF2F2/MED14/TAF4/MED11/POLR2G/TAF12/TFB1M/GTF2F1/MED15/SMARCA4/MED26/ELOC/POLRMT	24
GO:2000144	BP	GO:2000144	positive regulation of DNA-templated transcription initiation	16/695	68/18870	2.38059e-09	1.89687e-07	1.76904e-07	MED24/MED22/MED20/MED4/MED23/MED17/TAF6/SETX/TAF5/MED31/MED14/TAF4/MED11/TAF12/MED15/MED26	16
GO:0006403	BP	GO:0006403	RNA localization	27/695	197/18870	4.05982e-09	3.16751e-07	2.95405e-07	NCBP2/CHTOP/NOL6/YTHDC1/RBM8A/SRSF7/PNPT1/NCBP1/NOP10/CETN3/RUVBL1/AKAP8L/NXF1/EXOSC10/WNK1/NRDE2/RUVBL2/SRSF3/SRSF1/DKC1/MAGOH/IGF2BP1/EIF4A3/KHDRBS1/FBL/ALYREF/HNRNPU	27
GO:0060261	BP	GO:0060261	positive regulation of transcription initiation by RNA polymerase II	15/695	62/18870	4.98616e-09	3.81085e-07	3.55404e-07	MED24/MED22/MED20/MED4/MED23/MED17/TAF6/TAF5/MED31/MED14/TAF4/MED11/TAF12/MED15/MED26	15
GO:1903241	BP	GO:1903241	U2-type prespliceosome assembly	10/695	24/18870	5.29214e-09	3.96382e-07	3.6967e-07	SNRPF/SNRPA1/SF3B2/SNIP1/SNRPB/SNRPD2/SNRPD1/PHF5A/SF3B6/SNRPD3	10
GO:0043144	BP	GO:0043144	sno(s)RNA processing	8/695	14/18870	8.02908e-09	5.89586e-07	5.49855e-07	EXOSC3/EXOSC2/EXOSC6/TENT4B/EXOSC10/EXOSC4/DKC1/FBL	8
GO:0031125	BP	GO:0031125	rRNA 3'-end processing	7/695	10/18870	9.72195e-09	7.00167e-07	6.52984e-07	EXOSC7/EXOSC9/EXOSC3/EXOSC8/EXOSC2/EXOSC10/RPS21	7
GO:0043487	BP	GO:0043487	regulation of RNA stability	30/695	247/18870	1.00586e-08	7.10741e-07	6.62846e-07	SAMD4A/EXOSC7/YBX3/DDX49/EXOSC9/EXOSC3/MAPK14/YTHDF3/TUT7/EXOSC8/PNPT1/EXOSC2/ZCCHC17/POLR2G/TENT4B/LARP4B/ZC3H18/NRDE2/SYNCRIP/DKC1/PABPC1/TAF15/SERBP1/PABPC4/LARP1/TNKS1BP1/IGF2BP1/HNRNPR/HNRNPU/ELAVL1	30
GO:0051123	BP	GO:0051123	RNA polymerase II preinitiation complex assembly	15/695	68/18870	1.93598e-08	1.34264e-06	1.25216e-06	MED24/MED22/MED20/MED4/MED23/MED17/TAF6/TAF5/MED31/MED14/TAF4/MED11/TAF12/MED15/MED26	15
GO:0033119	BP	GO:0033119	negative regulation of RNA splicing	10/695	27/18870	2.05905e-08	1.40203e-06	1.30755e-06	SRSF7/SAP18/RPS26/SRSF6/SRSF9/SRSF4/U2AF2/RNPS1/RBMX/RPS13	10
GO:0006367	BP	GO:0006367	transcription initiation at RNA polymerase II promoter	19/695	112/18870	2.53787e-08	1.6972e-06	1.58283e-06	MED24/MED22/MED20/MED4/MED23/MED17/TAF6/TAF5/MED31/GTF2F2/MED14/TAF4/MED11/POLR2G/TAF12/GTF2F1/MED15/MED26/ELOC	19
GO:2000142	BP	GO:2000142	regulation of DNA-templated transcription initiation	16/695	80/18870	2.8932e-08	1.90088e-06	1.77279e-06	MED24/MED22/MED20/MED4/MED23/MED17/TAF6/SETX/TAF5/MED31/MED14/TAF4/MED11/TAF12/MED15/MED26	16
GO:0016074	BP	GO:0016074	sno(s)RNA metabolic process	8/695	16/18870	3.22236e-08	2.04538e-06	1.90754e-06	EXOSC3/EXOSC2/EXOSC6/TENT4B/EXOSC10/EXOSC4/DKC1/FBL	8
GO:0016078	BP	GO:0016078	tRNA catabolic process	8/695	16/18870	3.22236e-08	2.04538e-06	1.90754e-06	EXOSC7/EXOSC9/EXOSC3/EXOSC8/EXOSC2/EXOSC10/DICER1/POP1	8
GO:0000462	BP	GO:0000462	maturation of SSU-rRNA from tricistronic rRNA transcript (SSU-rRNA, 5.8S rRNA, LSU-rRNA)	11/695	36/18870	4.05125e-08	2.52866e-06	2.35825e-06	RRS1/RCL1/BYSL/NGDN/NOP14/FCF1/RPS8/RPS21/BMS1/RPS16/TSR1	11
GO:0070897	BP	GO:0070897	transcription preinitiation complex assembly	16/695	82/18870	4.18255e-08	2.56781e-06	2.39477e-06	MED24/MED22/MED20/MED4/MED23/MED17/TAF6/TAF5/MED31/MED14/TAF4/MED11/TAF12/MED15/SMARCA4/MED26	16
GO:0060260	BP	GO:0060260	regulation of transcription initiation by RNA polymerase II	15/695	72/18870	4.39755e-08	2.65626e-06	2.47726e-06	MED24/MED22/MED20/MED4/MED23/MED17/TAF6/TAF5/MED31/MED14/TAF4/MED11/TAF12/MED15/MED26	15
GO:0061013	BP	GO:0061013	regulation of mRNA catabolic process	29/695	252/18870	5.88947e-08	3.4467e-06	3.21443e-06	SAMD4A/EXOSC7/YBX3/EXOSC9/EXOSC3/MAPK14/RBM8A/YTHDF3/TUT7/EXOSC8/PNPT1/EXOSC2/POLR2G/TENT4B/LARP4B/NRDE2/SYNCRIP/PABPC1/TAF15/SERBP1/PABPC4/LARP1/TNKS1BP1/MAGOH/IGF2BP1/HNRNPR/EIF4A3/HNRNPU/ELAVL1	29
GO:0000479	BP	GO:0000479	endonucleolytic cleavage of tricistronic rRNA transcript (SSU-rRNA, 5.8S rRNA, LSU-rRNA)	8/695	17/18870	5.89022e-08	3.4467e-06	3.21443e-06	RRS1/RCL1/BOP1/NOP14/FCF1/RPS21/BMS1/TSR1	8
GO:0034427	BP	GO:0034427	nuclear-transcribed mRNA catabolic process, exonucleolytic, 3'-5'	7/695	12/18870	6.01413e-08	3.46506e-06	3.23156e-06	EXOSC7/EXOSC9/EXOSC3/EXOSC8/EXOSC2/EXOSC6/EXOSC4	7
GO:0035196	BP	GO:0035196	miRNA processing	12/695	47/18870	9.06421e-08	5.14325e-06	4.79666e-06	NCBP2/ZC3H7B/MECP2/TUT7/SRRT/PRKRA/NCBP1/DICER1/DROSHA/SRSF3/SNIP1/DDX3X	12
GO:0016073	BP	GO:0016073	snRNA metabolic process	13/695	57/18870	1.12621e-07	6.29502e-06	5.87081e-06	ZCCHC8/EXOSC7/EXOSC9/EXOSC3/EXOSC8/MTREX/EXOSC2/NOP10/EXOSC6/EXOSC10/EXOSC4/DKC1/MEPCE	13
GO:1903313	BP	GO:1903313	positive regulation of mRNA metabolic process	25/695	203/18870	1.29924e-07	7.15536e-06	6.67318e-06	SAMD4A/NCBP2/EXOSC7/EXOSC9/EXOSC3/YTHDF3/TUT7/EXOSC8/PNPT1/EXOSC2/CDC73/TRA2A/NCBP1/POLR2G/SNW1/TENT4B/SNRNP70/TRA2B/SYNCRIP/PABPC1/TNKS1BP1/IGF2BP1/HNRNPR/RBMX/HNRNPU	25
GO:0140053	BP	GO:0140053	mitochondrial gene expression	22/695	163/18870	1.46242e-07	7.93732e-06	7.40244e-06	YARS2/MRPL49/MRPS11/MRPL55/MRPL27/AURKAIP1/MRPS2/MRPL47/MRPS14/PNPT1/MRPS34/MRPS5/MRPL48/MRPS25/MRPS23/TFB1M/MRPL15/MRPS28/POLRMT/PRKAA1/DAP3/MRPL16	22
GO:0000288	BP	GO:0000288	nuclear-transcribed mRNA catabolic process, deadenylation-dependent decay	14/695	69/18870	1.7566e-07	9.39779e-06	8.76449e-06	SAMD4A/EXOSC7/EXOSC9/EXOSC3/TUT7/EXOSC8/EXOSC2/POLR2G/TENT4B/SYNCRIP/PABPC1/TNKS1BP1/IGF2BP1/HNRNPU	14
GO:0045727	BP	GO:0045727	positive regulation of translation	20/695	141/18870	2.36571e-07	1.24783e-05	1.16374e-05	SAMD4A/YBX3/YTHDF3/POLR2G/TENT4B/LARP4B/EIF3C/SYNCRIP/PABPC1/LARP1/DHX29/IGF2BP1/EIF4A3/KHDRBS1/RPL5/RPS27L/DDX3X/RPS4X/HNRNPU/ELAVL1	20
GO:0000291	BP	GO:0000291	nuclear-transcribed mRNA catabolic process, exonucleolytic	8/695	20/18870	2.76631e-07	1.43886e-05	1.3419e-05	EXOSC7/EXOSC9/EXOSC3/EXOSC8/EXOSC2/EXOSC6/POLR2G/EXOSC4	8
GO:0000387	BP	GO:0000387	spliceosomal snRNP assembly	12/695	52/18870	3.02374e-07	1.55122e-05	1.44669e-05	SNRPF/SNRPC/TSSC4/DDX20/PRPF3/SART1/SNRPB/PRPF8/CD2BP2/SNRPD2/SNRPD1/SNRPD3	12
GO:0006282	BP	GO:0006282	regulation of DNA repair	25/695	215/18870	3.93965e-07	1.99378e-05	1.85943e-05	KDM1A/EP400/TAF6/PBRM1/TAF5/TAF4/INO80/SMARCA2/HMGA2/KAT7/INO80B/ACTR5/INO80E/SMARCC1/RUVBL1/TAF12/DMAP1/TFIP11/ARID2/RUVBL2/SMARCD2/MORF4L2/SMARCA4/NSD2/SMARCC2	25
GO:0032986	BP	GO:0032986	protein-DNA complex disassembly	8/695	21/18870	4.32464e-07	2.15349e-05	2.00837e-05	GRWD1/SMARCC1/ARID2/SMARCD2/SMARCA4/SMARCC2/SUPT16H/RPL23	8
GO:0043489	BP	GO:0043489	RNA stabilization	14/695	74/18870	4.37024e-07	2.15349e-05	2.00837e-05	YBX3/MAPK14/ZCCHC17/TENT4B/LARP4B/NRDE2/SYNCRIP/DKC1/PABPC1/TAF15/LARP1/IGF2BP1/HNRNPU/ELAVL1	14
GO:0071028	BP	GO:0071028	nuclear mRNA surveillance	6/695	10/18870	4.52108e-07	2.19889e-05	2.05071e-05	EXOSC7/EXOSC9/EXOSC8/EXOSC6/EXOSC10/EXOSC4	6
GO:0072344	BP	GO:0072344	rescue of stalled ribosome	9/695	29/18870	6.11752e-07	2.90434e-05	2.70862e-05	ANKZF1/TRIP4/PELO/GCN1/NEMF/ZNF598/HBS1L/RACK1/ASCC2	9
GO:0043488	BP	GO:0043488	regulation of mRNA stability	26/695	235/18870	6.12665e-07	2.90434e-05	2.70862e-05	SAMD4A/EXOSC7/YBX3/EXOSC9/EXOSC3/MAPK14/YTHDF3/TUT7/EXOSC8/PNPT1/EXOSC2/POLR2G/TENT4B/LARP4B/NRDE2/SYNCRIP/PABPC1/TAF15/SERBP1/PABPC4/LARP1/TNKS1BP1/IGF2BP1/HNRNPR/HNRNPU/ELAVL1	26
GO:0048025	BP	GO:0048025	negative regulation of mRNA splicing, via spliceosome	8/695	22/18870	6.57694e-07	3.07883e-05	2.87135e-05	SRSF7/SAP18/SRSF6/SRSF9/SRSF4/U2AF2/RNPS1/RBMX	8
GO:0031124	BP	GO:0031124	mRNA 3'-end processing	12/695	56/18870	7.14795e-07	3.30483e-05	3.08212e-05	NCBP2/SCAF8/YTHDC1/CPSF3/WDR33/CDC73/NCBP1/CSTF2/TENT4B/PABPC1/NUDT21/CPSF1	12
GO:0065004	BP	GO:0065004	protein-DNA complex assembly	26/695	240/18870	9.18629e-07	4.19544e-05	3.91272e-05	MED24/MED22/MED20/MED4/MED23/MED17/TAF6/TAF5/MED31/RSF1/GRWD1/MED14/TAF4/TSPYL1/MED11/HJURP/TAF12/ATRX/MED15/SMARCA4/MED26/CENPA/DNAJC9/NAP1L1/SUPT16H/NAP1L4	26
GO:0051168	BP	GO:0051168	nuclear export	21/695	168/18870	1.01898e-06	4.59769e-05	4.28786e-05	NCBP2/CHTOP/NOL6/YTHDC1/LSG1/RBM8A/NCBP1/SDAD1/AKAP8L/NXF1/WNK1/NRDE2/NMD3/SRSF3/RPS15/NEMF/CHP1/MAGOH/EIF4A3/KHDRBS1/ALYREF	21
GO:0034250	BP	GO:0034250	positive regulation of amide metabolic process	21/695	169/18870	1.1241e-06	5.0116e-05	4.67388e-05	SAMD4A/YBX3/YTHDF3/CSNK1E/POLR2G/TENT4B/LARP4B/EIF3C/SYNCRIP/PABPC1/LARP1/DHX29/IGF2BP1/EIF4A3/KHDRBS1/RPL5/RPS27L/DDX3X/RPS4X/HNRNPU/ELAVL1	21
GO:0006405	BP	GO:0006405	RNA export from nucleus	15/695	92/18870	1.25955e-06	5.52846e-05	5.15591e-05	NCBP2/CHTOP/NOL6/YTHDC1/RBM8A/NCBP1/AKAP8L/NXF1/WNK1/NRDE2/SRSF3/MAGOH/EIF4A3/KHDRBS1/ALYREF	15
GO:0006376	BP	GO:0006376	mRNA splice site recognition	11/695	49/18870	1.26955e-06	5.52846e-05	5.15591e-05	SETX/YTHDC1/SNRPC/ISY1/SRSF5/LUC7L2/LUC7L/SRSF1/SRSF6/SRSF9/LUC7L3	11
GO:0032543	BP	GO:0032543	mitochondrial translation	18/695	130/18870	1.34907e-06	5.80721e-05	5.41587e-05	YARS2/MRPL49/MRPS11/MRPL55/MRPL27/AURKAIP1/MRPS2/MRPL47/MRPS14/MRPS34/MRPS5/MRPL48/MRPS25/MRPS23/MRPL15/MRPS28/DAP3/MRPL16	18
GO:0006414	BP	GO:0006414	translational elongation	13/695	70/18870	1.4052e-06	5.96198e-05	5.56021e-05	EEFSEC/ANKZF1/SECISBP2L/TRIP4/PELO/GCN1/SRP9/NEMF/ZNF598/EIF4A3/HBS1L/RACK1/ASCC2	13
GO:0050686	BP	GO:0050686	negative regulation of mRNA processing	8/695	24/18870	1.41687e-06	5.96198e-05	5.56021e-05	SRSF7/SAP18/SRSF6/SRSF9/SRSF4/U2AF2/RNPS1/RBMX	8
GO:0050657	BP	GO:0050657	nucleic acid transport	20/695	158/18870	1.50404e-06	6.18968e-05	5.77257e-05	NCBP2/CHTOP/NOL6/YTHDC1/RBM8A/SRSF7/PNPT1/NCBP1/CETN3/AKAP8L/NXF1/WNK1/NRDE2/SRSF3/SRSF1/MAGOH/IGF2BP1/EIF4A3/KHDRBS1/ALYREF	20
GO:0050658	BP	GO:0050658	RNA transport	20/695	158/18870	1.50404e-06	6.18968e-05	5.77257e-05	NCBP2/CHTOP/NOL6/YTHDC1/RBM8A/SRSF7/PNPT1/NCBP1/CETN3/AKAP8L/NXF1/WNK1/NRDE2/SRSF3/SRSF1/MAGOH/IGF2BP1/EIF4A3/KHDRBS1/ALYREF	20
GO:0033044	BP	GO:0033044	regulation of chromosome organization	26/695	247/18870	1.58601e-06	6.45609e-05	6.02102e-05	LCMT1/PBRM1/INCENP/INO80/SMARCA2/INO80B/MORC2/ACTR5/INO80E/SMARCC1/RUVBL1/TENT4B/ATRX/EXOSC10/ARID2/MPHOSPH8/CTCF/RUVBL2/ZNF207/SMARCD2/SMARCA4/BUB3/DKC1/SMARCC2/GNL3/HNRNPU	26
GO:0051236	BP	GO:0051236	establishment of RNA localization	20/695	161/18870	2.02468e-06	8.15316e-05	7.60373e-05	NCBP2/CHTOP/NOL6/YTHDC1/RBM8A/SRSF7/PNPT1/NCBP1/CETN3/AKAP8L/NXF1/WNK1/NRDE2/SRSF3/SRSF1/MAGOH/IGF2BP1/EIF4A3/KHDRBS1/ALYREF	20
GO:0006413	BP	GO:0006413	translational initiation	17/695	123/18870	2.70839e-06	0.000107904	0.000100632	NCBP2/YTHDF3/EIF3M/NCBP1/POLR2G/EIF3C/RPL13A/ZNF598/LARP1/DHX29/EIF3K/RPS5/KHDRBS1/DDX1/RPS3A/DDX3X/EIF3F	17
GO:0000028	BP	GO:0000028	ribosomal small subunit assembly	7/695	19/18870	3.05185e-06	0.000119054	0.000111031	RRP7A/RPS28/RPS15/RPS14/RPS5/RPS27L/RPSA	7
GO:0006337	BP	GO:0006337	nucleosome disassembly	7/695	19/18870	3.05185e-06	0.000119054	0.000111031	GRWD1/SMARCC1/ARID2/SMARCD2/SMARCA4/SMARCC2/SUPT16H	7
GO:1902369	BP	GO:1902369	negative regulation of RNA catabolic process	14/695	87/18870	3.33211e-06	0.000128647	0.000119978	YBX3/MAPK14/ZCCHC17/TENT4B/LARP4B/NRDE2/SYNCRIP/DKC1/PABPC1/TAF15/LARP1/IGF2BP1/HNRNPU/ELAVL1	14
GO:0048255	BP	GO:0048255	mRNA stabilization	12/695	65/18870	3.80698e-06	0.000145481	0.000135677	YBX3/MAPK14/TENT4B/LARP4B/NRDE2/SYNCRIP/PABPC1/TAF15/LARP1/IGF2BP1/HNRNPU/ELAVL1	12
GO:0019827	BP	GO:0019827	stem cell population maintenance	21/695	183/18870	4.09036e-06	0.000154731	0.000144304	HDAC1/MED17/YAP1/LOXL2/MED14/SMARCA2/SRRT/HMGA2/CDC73/SMARCC1/PELO/CDH2/MED15/ZC3H13/BICRA/RBBP7/SMARCA4/HDAC2/GNL3/IGF2BP1/ELAVL1	21
GO:0032984	BP	GO:0032984	protein-containing complex disassembly	25/695	245/18870	4.38823e-06	0.000164339	0.000153265	SCAF4/TOM1/KIF18A/SCAF8/SETX/TRIOBP/GRWD1/TMOD2/CLASP1/VPS33A/SMARCC1/VPS16/TFIP11/ARID2/WNK1/CAPZA2/DHX8/SMARCD2/SMARCA4/LIMA1/VPS4A/SMARCC2/SUPT16H/TMOD3/RPL23	25
GO:0031053	BP	GO:0031053	primary miRNA processing	7/695	20/18870	4.54619e-06	0.000168569	0.00015721	NCBP2/MECP2/SRRT/NCBP1/DROSHA/SRSF3/DDX3X	7
GO:0000470	BP	GO:0000470	maturation of LSU-rRNA	8/695	28/18870	5.25392e-06	0.000190118	0.000177307	BOP1/RRP15/RPL35/RSL1D1/FTSJ3/LAS1L/RPL10A/RPL7	8
GO:2000819	BP	GO:2000819	regulation of nucleotide-excision repair	8/695	28/18870	5.25392e-06	0.000190118	0.000177307	PBRM1/SMARCA2/KAT7/SMARCC1/ARID2/SMARCD2/SMARCA4/SMARCC2	8
GO:0033120	BP	GO:0033120	positive regulation of RNA splicing	10/695	46/18870	5.27966e-06	0.000190118	0.000177307	SETX/POLR2A/TRA2A/NCBP1/SNW1/SNRNP70/TRA2B/SRSF1/U2AF2/RBMX	10
GO:0098727	BP	GO:0098727	maintenance of cell number	21/695	187/18870	5.76245e-06	0.000205527	0.000191677	HDAC1/MED17/YAP1/LOXL2/MED14/SMARCA2/SRRT/HMGA2/CDC73/SMARCC1/PELO/CDH2/MED15/ZC3H13/BICRA/RBBP7/SMARCA4/HDAC2/GNL3/IGF2BP1/ELAVL1	21
GO:0036260	BP	GO:0036260	RNA capping	9/695	37/18870	5.83438e-06	0.00020613	0.000192239	SNRPF/NCBP1/POP7/NOP14/SNRPB/SNRPD2/SNRPD1/SNRPD3/POP1	9
GO:0022411	BP	GO:0022411	cellular component disassembly	39/695	497/18870	8.00184e-06	0.000280064	0.000261191	SCAF4/TOM1/KIF18A/SCAF8/SETX/TRIOBP/GRWD1/TMOD2/C1QC/CLASP1/VPS33A/PARL/SMARCC1/VPS16/TRIP4/AKAP8L/PELO/RRP7A/TFIP11/ARID2/WNK1/DICER1/CAPZA2/DHX8/SMARCD2/SMARCA4/LIMA1/VPS4A/SMARCC2/UFL1/ACIN1/HBS1L/SUPT16H/USP36/DFFA/PRKAA1/TMOD3/ASCC2/RPL23	39
GO:0006406	BP	GO:0006406	mRNA export from nucleus	12/695	70/18870	8.49828e-06	0.000294686	0.000274827	NCBP2/CHTOP/YTHDC1/RBM8A/NCBP1/AKAP8L/NXF1/WNK1/SRSF3/MAGOH/EIF4A3/ALYREF	12
GO:1904507	BP	GO:1904507	positive regulation of telomere maintenance in response to DNA damage	6/695	15/18870	9.19659e-06	0.00031555	0.000294286	INO80/INO80B/ACTR5/INO80E/RUVBL1/RUVBL2	6
GO:0006378	BP	GO:0006378	mRNA polyadenylation	8/695	30/18870	9.2685e-06	0.00031555	0.000294286	SCAF8/CPSF3/WDR33/CDC73/TENT4B/PABPC1/NUDT21/CPSF1	8
GO:0034472	BP	GO:0034472	snRNA 3'-end processing	7/695	23/18870	1.30532e-05	0.0004404	0.000410722	EXOSC7/EXOSC9/EXOSC3/EXOSC8/EXOSC2/EXOSC6/EXOSC4	7
GO:0040029	BP	GO:0040029	epigenetic regulation of gene expression	23/695	229/18870	1.36148e-05	0.000455246	0.000424567	KDM1A/HDAC1/YTHDC1/MECP2/NOC2L/HMGA2/TRIP12/KAT7/GLYR1/MSL2/MORC2/RNF2/ATRX/EXOSC10/MPHOSPH8/CTCF/NRDE2/SMARCA4/IFI16/HDAC2/RBM14/RBM15/HNRNPU	23
GO:0000447	BP	GO:0000447	endonucleolytic cleavage in ITS1 to separate SSU-rRNA from 5.8S rRNA and LSU-rRNA from tricistronic rRNA transcript (SSU-rRNA, 5.8S rRNA, LSU-rRNA)	5/695	10/18870	1.44323e-05	0.000478308	0.000446076	RRS1/RCL1/NOP14/FCF1/RPS21	5
GO:2000036	BP	GO:2000036	regulation of stem cell population maintenance	12/695	74/18870	1.53232e-05	0.00050338	0.000469458	HDAC1/YAP1/LOXL2/SMARCA2/HMGA2/SMARCC1/ZC3H13/BICRA/RBBP7/SMARCA4/HDAC2/ELAVL1	12
GO:0051028	BP	GO:0051028	mRNA transport	16/695	127/18870	1.75724e-05	0.00056947	0.000531095	NCBP2/CHTOP/YTHDC1/RBM8A/SRSF7/NCBP1/CETN3/AKAP8L/NXF1/WNK1/SRSF3/SRSF1/MAGOH/IGF2BP1/EIF4A3/ALYREF	16
GO:1902373	BP	GO:1902373	negative regulation of mRNA catabolic process	12/695	75/18870	1.76391e-05	0.00056947	0.000531095	YBX3/MAPK14/TENT4B/LARP4B/NRDE2/SYNCRIP/PABPC1/TAF15/LARP1/IGF2BP1/HNRNPU/ELAVL1	12
GO:0060382	BP	GO:0060382	regulation of DNA strand elongation	6/695	17/18870	2.13475e-05	0.000683303	0.000637257	INO80/INO80B/ACTR5/INO80E/RUVBL1/RUVBL2	6
GO:0045739	BP	GO:0045739	positive regulation of DNA repair	16/695	130/18870	2.3603e-05	0.000749094	0.000698614	EP400/PBRM1/INO80/SMARCA2/INO80B/ACTR5/INO80E/SMARCC1/RUVBL1/DMAP1/ARID2/RUVBL2/SMARCD2/MORF4L2/SMARCA4/SMARCC2	16
GO:0019079	BP	GO:0019079	viral genome replication	16/695	131/18870	2.59862e-05	0.000817801	0.000762691	CTBP2/CTBP1/HMGA2/MORC2/TMEM41B/SRPK1/YTHDC2/DDX56/MPHOSPH8/PABPC1/IFI16/SRPK2/ILF3/LARP1/KPNA6/DDX3X	16
GO:1902570	BP	GO:1902570	protein localization to nucleolus	6/695	18/18870	3.1026e-05	0.000968268	0.000903019	RRS1/BYSL/RRP7A/NOP53/NMD3/POLR1A	6
GO:2000779	BP	GO:2000779	regulation of double-strand break repair	16/695	133/18870	3.14004e-05	0.00096869	0.000903412	KDM1A/EP400/PBRM1/SMARCA2/HMGA2/SMARCC1/RUVBL1/DMAP1/TFIP11/ARID2/RUVBL2/SMARCD2/MORF4L2/SMARCA4/NSD2/SMARCC2	16
GO:0000819	BP	GO:0000819	sister chromatid segregation	22/695	225/18870	3.15568e-05	0.00096869	0.000903412	EML3/LCMT1/KIF18A/RRS1/PBRM1/INCENP/INO80/SMARCA2/CLASP1/SMARCC1/AKAP8L/ARID2/ZNF207/RACGAP1/SMARCD2/SMARCA4/VPS4A/BUB3/SMARCC2/TUBG1/AKAP8/HNRNPU	22
GO:0006260	BP	GO:0006260	DNA replication	25/695	278/18870	3.85457e-05	0.00115861	0.00108053	TK1/GRWD1/INO80/NFIC/DNAJA3/KAT7/INO80B/RNASEH1/ACTR5/INO80E/RUVBL1/BLM/NOC3L/ATRX/RFC1/MCM6/RBBP6/RUVBL2/RBBP7/MCM4/LIG3/NAP1L1/SUPT16H/POLRMT/ALYREF	25
GO:0006913	BP	GO:0006913	nucleocytoplasmic transport	28/695	330/18870	3.86719e-05	0.00115861	0.00108053	NCBP2/CHTOP/NOL6/YTHDC1/ECT2/LSG1/MAPK14/RBM8A/NCBP1/SDAD1/AKAP8L/DMAP1/NXF1/WNK1/NRDE2/NMD3/SRSF3/RPS15/NEMF/CHP1/KPNA6/MAGOH/EIF4A3/KHDRBS1/KPNA2/ALYREF/ELAVL1/RPL23	28
GO:0051169	BP	GO:0051169	nuclear transport	28/695	330/18870	3.86719e-05	0.00115861	0.00108053	NCBP2/CHTOP/NOL6/YTHDC1/ECT2/LSG1/MAPK14/RBM8A/NCBP1/SDAD1/AKAP8L/DMAP1/NXF1/WNK1/NRDE2/NMD3/SRSF3/RPS15/NEMF/CHP1/KPNA6/MAGOH/EIF4A3/KHDRBS1/KPNA2/ALYREF/ELAVL1/RPL23	28
GO:1900152	BP	GO:1900152	negative regulation of nuclear-transcribed mRNA catabolic process, deadenylation-dependent decay	5/695	12/18870	4.26484e-05	0.00126761	0.00118218	TENT4B/SYNCRIP/PABPC1/IGF2BP1/HNRNPU	5
GO:1904505	BP	GO:1904505	regulation of telomere maintenance in response to DNA damage	6/695	19/18870	4.39371e-05	0.00129562	0.00120832	INO80/INO80B/ACTR5/INO80E/RUVBL1/RUVBL2	6
GO:0051054	BP	GO:0051054	positive regulation of DNA metabolic process	26/695	298/18870	4.54321e-05	0.00132816	0.00123866	EP400/PBRM1/EXOSC3/MECP2/INO80/SMARCA2/KAT7/OTUD4/INO80B/ACTR5/INO80E/SMARCC1/EXOSC6/RUVBL1/DMAP1/ATRX/ARID2/RUVBL2/SMARCD2/MORF4L2/SMARCA4/NSD2/DKC1/SMARCC2/GNL3/TFRC	26
GO:0050779	BP	GO:0050779	RNA destabilization	18/695	167/18870	4.57497e-05	0.00132816	0.00123866	SAMD4A/EXOSC7/EXOSC9/EXOSC3/YTHDF3/TUT7/EXOSC8/PNPT1/EXOSC2/POLR2G/TENT4B/ZC3H18/SYNCRIP/PABPC1/TNKS1BP1/IGF2BP1/HNRNPR/HNRNPU	18
GO:0022616	BP	GO:0022616	DNA strand elongation	8/695	37/18870	4.8672e-05	0.00139142	0.00129766	INO80/INO80B/ACTR5/INO80E/RUVBL1/RUVBL2/MCM4/LIG3	8
GO:0050685	BP	GO:0050685	positive regulation of mRNA processing	8/695	37/18870	4.8672e-05	0.00139142	0.00129766	NCBP2/CDC73/TRA2A/NCBP1/SNW1/SNRNP70/TRA2B/RBMX	8
GO:0017148	BP	GO:0017148	negative regulation of translation	27/695	317/18870	4.9538e-05	0.00140545	0.00131074	SAMD4A/EXOSC7/EXOSC9/EXOSC3/SHMT1/YTHDF3/TUT7/EXOSC8/PNPT1/EXOSC2/POLR2G/TENT4B/SRP9/SYNCRIP/PABPC1/RPL13A/SERBP1/ILF3/ZNF598/LARP1/TNKS1BP1/IGF2BP1/HNRNPR/EIF4A3/RACK1/DDX3X/HNRNPU	27
GO:0006446	BP	GO:0006446	regulation of translational initiation	12/695	83/18870	4.99952e-05	0.00140776	0.00131289	NCBP2/YTHDF3/NCBP1/POLR2G/RPL13A/ZNF598/LARP1/DHX29/EIF3K/KHDRBS1/DDX1/DDX3X	12
GO:0016180	BP	GO:0016180	snRNA processing	7/695	28/18870	5.36857e-05	0.00150039	0.00139929	EXOSC7/EXOSC9/EXOSC3/EXOSC8/EXOSC2/EXOSC6/EXOSC4	7
GO:0008334	BP	GO:0008334	histone mRNA metabolic process	6/695	20/18870	6.08189e-05	0.00168716	0.00157347	NCBP2/CPSF3/NCBP1/TENT4B/EXOSC10/EXOSC4	6
GO:0000723	BP	GO:0000723	telomere maintenance	17/695	156/18870	6.42838e-05	0.00177017	0.00165088	INO80/INO80B/ACTR5/INO80E/NOP10/RUVBL1/BLM/TENT4B/ATRX/RFC1/EXOSC10/TFIP11/RUVBL2/DKC1/TNKS1BP1/GNL3/HNRNPU	17
GO:0043928	BP	GO:0043928	exonucleolytic catabolism of deadenylated mRNA	5/695	13/18870	6.72042e-05	0.00182377	0.00170087	EXOSC7/EXOSC9/EXOSC3/EXOSC8/EXOSC2	5
GO:0046831	BP	GO:0046831	regulation of RNA export from nucleus	5/695	13/18870	6.72042e-05	0.00182377	0.00170087	NCBP2/AKAP8L/WNK1/NRDE2/KHDRBS1	5
GO:2000781	BP	GO:2000781	positive regulation of double-strand break repair	12/695	86/18870	7.1378e-05	0.0019231	0.0017935	EP400/PBRM1/SMARCA2/SMARCC1/RUVBL1/DMAP1/ARID2/RUVBL2/SMARCD2/MORF4L2/SMARCA4/SMARCC2	12
GO:0006302	BP	GO:0006302	double-strand break repair	26/695	307/18870	7.46343e-05	0.00199647	0.00186193	KDM1A/EP400/PBRM1/SETX/INO80/SMARCA2/HMGA2/ACTR5/SMARCC1/RUVBL1/BLM/DMAP1/TFIP11/ARID2/MCM6/RUVBL2/SMARCD2/MORF4L2/SMARCA4/NSD2/MCM4/CHD4/LIG3/SMARCC2/TNKS1BP1/DDX1	26
GO:0034249	BP	GO:0034249	negative regulation of amide metabolic process	28/695	345/18870	8.41909e-05	0.00223613	0.00208544	SAMD4A/EXOSC7/EXOSC9/EXOSC3/SHMT1/YTHDF3/TUT7/EXOSC8/PNPT1/EXOSC2/POLR2G/TENT4B/SRP9/SYNCRIP/PABPC1/RPL13A/SERBP1/ILF3/ZNF598/LARP1/TNKS1BP1/IGF2BP1/HNRNPR/EIF4A3/RACK1/DDX3X/PRKAA1/HNRNPU	28
GO:0043247	BP	GO:0043247	telomere maintenance in response to DNA damage	7/695	30/18870	8.65701e-05	0.00228313	0.00212928	INO80/INO80B/ACTR5/INO80E/RUVBL1/TFIP11/RUVBL2	7
GO:0002183	BP	GO:0002183	cytoplasmic translational initiation	8/695	40/18870	8.7944e-05	0.00230315	0.00214794	NCBP2/EIF3M/NCBP1/EIF3C/RPL13A/DHX29/EIF3K/EIF3F	8
GO:0007059	BP	GO:0007059	chromosome segregation	32/695	424/18870	0.00010736	0.00279211	0.00260396	EML3/LCMT1/KIF18A/RRS1/PBRM1/ECT2/NCOR1/INCENP/SUN1/INO80/SMARCA2/CLASP1/SMARCC1/TUBGCP2/HJURP/SRPK1/AKAP8L/ARID2/CTCF/ZNF207/RACGAP1/SMARCD2/SMARCA4/VPS4A/BUB3/ACTR3/SMARCC2/MKI67/TUBG1/AKAP8/DDX3X/HNRNPU	32
GO:0061157	BP	GO:0061157	mRNA destabilization	17/695	163/18870	0.000111176	0.00287142	0.00267792	SAMD4A/EXOSC7/EXOSC9/EXOSC3/YTHDF3/TUT7/EXOSC8/PNPT1/EXOSC2/POLR2G/TENT4B/SYNCRIP/PABPC1/TNKS1BP1/IGF2BP1/HNRNPR/HNRNPU	17
GO:2000767	BP	GO:2000767	positive regulation of cytoplasmic translation	5/695	15/18870	0.000147465	0.00378259	0.00352769	YBX3/SYNCRIP/PABPC1/IGF2BP1/HNRNPU	5
GO:0061014	BP	GO:0061014	positive regulation of mRNA catabolic process	17/695	167/18870	0.00014967	0.00380669	0.00355017	SAMD4A/EXOSC7/EXOSC9/EXOSC3/YTHDF3/TUT7/EXOSC8/PNPT1/EXOSC2/POLR2G/TENT4B/SYNCRIP/PABPC1/TNKS1BP1/IGF2BP1/HNRNPR/HNRNPU	17
GO:0045663	BP	GO:0045663	positive regulation of myoblast differentiation	8/695	43/18870	0.000150438	0.00380669	0.00355017	PBRM1/MAPK14/SMARCA2/SMARCC1/ARID2/SMARCD2/SMARCA4/SMARCC2	8
GO:0045995	BP	GO:0045995	regulation of embryonic development	12/695	93/18870	0.000153841	0.00386666	0.0036061	INO80/TRIP12/CLASP1/INO80B/ACTR5/INO80E/PHLDB2/RUVBL1/RBM19/RUVBL2/RACGAP1/RACK1	12
GO:0034728	BP	GO:0034728	nucleosome organization	15/695	138/18870	0.000175405	0.00437927	0.00408416	RSF1/GRWD1/TSPYL1/SMARCC1/ATRX/ARID2/CHD1/SMARCD2/SMARCA4/CHD2/SMARCC2/DNAJC9/NAP1L1/SUPT16H/NAP1L4	15
GO:0000184	BP	GO:0000184	nuclear-transcribed mRNA catabolic process, nonsense-mediated decay	8/695	44/18870	0.000178002	0.00441468	0.00411719	NCBP2/RBM8A/NCBP1/EXOSC10/PABPC1/RNPS1/MAGOH/EIF4A3	8
GO:0018205	BP	GO:0018205	peptidyl-lysine modification	20/695	219/18870	0.000181734	0.00447759	0.00417585	HMG20B/EP400/UBA2/LOXL2/CBX4/MECP2/HMG20A/SUMO3/KAT7/MSL2/RUVBL1/SAE1/DMAP1/PLOD1/RUVBL2/MORF4L2/JMJD6/HDAC2/GNL3/PRKAA1	20
GO:0098884	BP	GO:0098884	postsynaptic neurotransmitter receptor internalization	6/695	24/18870	0.000186211	0.00452831	0.00422315	NUMB/AP2B1/ITGB3/SYNE1/AP2A1/AP2M1	6
GO:0140239	BP	GO:0140239	postsynaptic endocytosis	6/695	24/18870	0.000186211	0.00452831	0.00422315	NUMB/AP2B1/ITGB3/SYNE1/AP2A1/AP2M1	6
GO:0032239	BP	GO:0032239	regulation of nucleobase-containing compound transport	5/695	16/18870	0.000208015	0.00502591	0.00468722	NCBP2/AKAP8L/WNK1/NRDE2/KHDRBS1	5
GO:0098813	BP	GO:0098813	nuclear chromosome segregation	25/695	312/18870	0.000241649	0.00580112	0.0054102	EML3/LCMT1/KIF18A/RRS1/PBRM1/ECT2/INCENP/SUN1/INO80/SMARCA2/CLASP1/SMARCC1/AKAP8L/ARID2/ZNF207/RACGAP1/SMARCD2/SMARCA4/VPS4A/BUB3/ACTR3/SMARCC2/TUBG1/AKAP8/HNRNPU	25
GO:0009895	BP	GO:0009895	negative regulation of catabolic process	27/695	349/18870	0.000244763	0.00583846	0.00544502	YBX3/NCOR1/MAPK14/SERPINB12/ZCCHC17/SMARCC1/TENT4B/LARP4B/NOP53/WNK1/SNRNP70/NRDE2/SYNCRIP/DKC1/PABPC1/TAF15/LARP1/TAB2/IGF2BP1/RPL5/USP36/DFFA/PRKAA1/HNRNPU/ELAVL1/RPS7/RPL23	27
GO:0031330	BP	GO:0031330	negative regulation of cellular catabolic process	19/695	208/18870	0.000260347	0.0061148	0.00570274	YBX3/MAPK14/ZCCHC17/TENT4B/LARP4B/WNK1/SNRNP70/NRDE2/SYNCRIP/DKC1/PABPC1/TAF15/LARP1/TAB2/IGF2BP1/USP36/DFFA/HNRNPU/ELAVL1	19
GO:0015931	BP	GO:0015931	nucleobase-containing compound transport	20/695	225/18870	0.000260408	0.0061148	0.00570274	NCBP2/CHTOP/NOL6/YTHDC1/RBM8A/SRSF7/PNPT1/NCBP1/CETN3/AKAP8L/NXF1/WNK1/NRDE2/SRSF3/SRSF1/MAGOH/IGF2BP1/EIF4A3/KHDRBS1/ALYREF	20
GO:0045911	BP	GO:0045911	positive regulation of DNA recombination	10/695	71/18870	0.000261247	0.0061148	0.00570274	EP400/EXOSC3/EXOSC6/RUVBL1/DMAP1/ARID2/RUVBL2/MORF4L2/NSD2/TFRC	10
GO:0006289	BP	GO:0006289	nucleotide-excision repair	11/695	85/18870	0.000279555	0.00650269	0.00606448	PBRM1/SMARCA2/GTF2H4/KAT7/SMARCC1/ARID2/HMGN1/GTF2H3/SMARCD2/SMARCA4/SMARCC2	11
GO:1904872	BP	GO:1904872	regulation of telomerase RNA localization to Cajal body	5/695	18/18870	0.00038378	0.00885087	0.00825443	NOP10/RUVBL1/EXOSC10/RUVBL2/DKC1	5
GO:1902459	BP	GO:1902459	positive regulation of stem cell population maintenance	8/695	49/18870	0.000385231	0.00885087	0.00825443	HDAC1/YAP1/SMARCA2/SMARCC1/BICRA/RBBP7/SMARCA4/HDAC2	8
GO:0070316	BP	GO:0070316	regulation of G0 to G1 transition	7/695	38/18870	0.000415511	0.00948835	0.00884895	PBRM1/SMARCA2/SMARCC1/ARID2/SMARCD2/SMARCA4/SMARCC2	7
GO:0032204	BP	GO:0032204	regulation of telomere maintenance	12/695	104/18870	0.000442082	0.00997348	0.00930139	INO80/INO80B/ACTR5/INO80E/RUVBL1/TENT4B/ATRX/EXOSC10/RUVBL2/DKC1/GNL3/HNRNPU	12
GO:0033045	BP	GO:0033045	regulation of sister chromatid segregation	12/695	104/18870	0.000442082	0.00997348	0.00930139	LCMT1/PBRM1/INCENP/SMARCA2/SMARCC1/ARID2/ZNF207/SMARCD2/SMARCA4/BUB3/SMARCC2/HNRNPU	12
GO:0030071	BP	GO:0030071	regulation of mitotic metaphase/anaphase transition	11/695	90/18870	0.000461803	0.010356	0.00965813	LCMT1/PBRM1/INCENP/SMARCA2/SMARCC1/ARID2/ZNF207/SMARCD2/SMARCA4/BUB3/SMARCC2	11
GO:0070934	BP	GO:0070934	CRD-mediated mRNA stabilization	4/695	11/18870	0.000489415	0.0109099	0.0101747	SYNCRIP/PABPC1/IGF2BP1/HNRNPU	4
GO:0000018	BP	GO:0000018	regulation of DNA recombination	14/695	136/18870	0.000499641	0.0109352	0.0101983	KDM1A/EP400/EXOSC3/EXOSC6/RUVBL1/BLM/DMAP1/ARID2/RUVBL2/MORF4L2/NSD2/TFRC/KPNA2/ALYREF	14
GO:0090670	BP	GO:0090670	RNA localization to Cajal body	5/695	19/18870	0.000505153	0.0109352	0.0101983	NOP10/RUVBL1/EXOSC10/RUVBL2/DKC1	5
GO:0090671	BP	GO:0090671	telomerase RNA localization to Cajal body	5/695	19/18870	0.000505153	0.0109352	0.0101983	NOP10/RUVBL1/EXOSC10/RUVBL2/DKC1	5
GO:0090672	BP	GO:0090672	telomerase RNA localization	5/695	19/18870	0.000505153	0.0109352	0.0101983	NOP10/RUVBL1/EXOSC10/RUVBL2/DKC1	5
GO:0090685	BP	GO:0090685	RNA localization to nucleus	5/695	19/18870	0.000505153	0.0109352	0.0101983	NOP10/RUVBL1/EXOSC10/RUVBL2/DKC1	5
GO:0034504	BP	GO:0034504	protein localization to nucleus	24/695	310/18870	0.000525302	0.0113061	0.0105442	RRS1/YAP1/BYSL/ECT2/MAPK14/SUN1/SUMO3/KAT7/RAP1GDS1/DMAP1/RRP7A/NOP53/NMD3/SYNE1/POLR1A/DKC1/CHP1/KPNA6/TFRC/KPNA2/MEPCE/HNRNPU/ELAVL1/RPL23	24
GO:0048524	BP	GO:0048524	positive regulation of viral process	9/695	64/18870	0.000532488	0.0113952	0.0106273	RSF1/SRPK1/VPS4A/PABPC1/SRPK2/LARP1/KPNA6/KPNA2/DDX3X	9
GO:0030518	BP	GO:0030518	intracellular steroid hormone receptor signaling pathway	13/695	122/18870	0.000564149	0.0119606	0.0111546	KDM1A/HDAC1/YAP1/NCOR1/SAFB/SAFB2/TRIP4/SMARCA4/DDX54/UFL1/TMF1/KANK2/FKBP4	13
GO:2000736	BP	GO:2000736	regulation of stem cell differentiation	10/695	78/18870	0.000565295	0.0119606	0.0111546	HDAC1/NELFB/YAP1/CDK13/RBBP7/CHD4/CDK12/HDAC2/NUDT21/HNRNPU	10
GO:0032200	BP	GO:0032200	telomere organization	17/695	187/18870	0.000569229	0.0119762	0.0111691	INO80/INO80B/ACTR5/INO80E/NOP10/RUVBL1/BLM/TENT4B/ATRX/RFC1/EXOSC10/TFIP11/RUVBL2/DKC1/TNKS1BP1/GNL3/HNRNPU	17
GO:0045023	BP	GO:0045023	G0 to G1 transition	7/695	40/18870	0.000575898	0.0120488	0.0112369	PBRM1/SMARCA2/SMARCC1/ARID2/SMARCD2/SMARCA4/SMARCC2	7
GO:0001510	BP	GO:0001510	RNA methylation	11/695	93/18870	0.000612633	0.0126757	0.0118216	SNRPF/TFB1M/ZC3H13/FTSJ3/SNRPB/SNRPD2/SNRPD1/SNRPD3/FBL/MEPCE/RBM15	11
GO:1902099	BP	GO:1902099	regulation of metaphase/anaphase transition of cell cycle	11/695	93/18870	0.000612633	0.0126757	0.0118216	LCMT1/PBRM1/INCENP/SMARCA2/SMARCC1/ARID2/ZNF207/SMARCD2/SMARCA4/BUB3/SMARCC2	11
GO:0006275	BP	GO:0006275	regulation of DNA replication	13/695	124/18870	0.000659061	0.0135614	0.0126476	INO80/KAT7/INO80B/ACTR5/INO80E/RUVBL1/BLM/ATRX/MCM6/RBBP6/RUVBL2/MCM4/LIG3	13
GO:0007091	BP	GO:0007091	metaphase/anaphase transition of mitotic cell cycle	11/695	94/18870	0.000671222	0.0137362	0.0128106	LCMT1/PBRM1/INCENP/SMARCA2/SMARCC1/ARID2/ZNF207/SMARCD2/SMARCA4/BUB3/SMARCC2	11
GO:0006353	BP	GO:0006353	DNA-templated transcription termination	6/695	30/18870	0.000680562	0.0137768	0.0128484	SCAF4/SCAF8/ZC3H4/SETX/POLR2A/WNK1	6
GO:0045948	BP	GO:0045948	positive regulation of translational initiation	6/695	30/18870	0.000680562	0.0137768	0.0128484	YTHDF3/POLR2G/LARP1/DHX29/KHDRBS1/DDX3X	6
GO:0016032	BP	GO:0016032	viral process	30/695	432/18870	0.000704551	0.0141857	0.0132298	CTBP2/CTBP1/HDAC1/CSNK1A1/RSF1/HMGA2/MORC2/TMEM41B/SNW1/SRPK1/YTHDC2/DDX56/MPHOSPH8/PVR/CHD1/ITGB3/SMARCA4/VPS4A/PABPC1/IFI16/SRPK2/ILF3/LARP1/KPNA6/TFRC/KPNA2/IGF2R/DDX3X/RPSA/EIF3F	30
GO:0045292	BP	GO:0045292	mRNA cis splicing, via spliceosome	7/695	42/18870	0.000781929	0.0156595	0.0146042	NCBP2/PRPF40A/SNRPC/RBM17/SRSF1/SART1/PRPF4B	7
GO:0034063	BP	GO:0034063	stress granule assembly	6/695	31/18870	0.000817907	0.0162067	0.0151145	YTHDF3/UBAP2L/ATXN2L/RPS23/DDX3X/PRKAA1	6
GO:0099590	BP	GO:0099590	neurotransmitter receptor internalization	6/695	31/18870	0.000817907	0.0162067	0.0151145	NUMB/AP2B1/ITGB3/SYNE1/AP2A1/AP2M1	6
GO:0018394	BP	GO:0018394	peptidyl-lysine acetylation	9/695	68/18870	0.00083628	0.0164835	0.0153727	EP400/KAT7/MSL2/RUVBL1/DMAP1/RUVBL2/MORF4L2/HDAC2/PRKAA1	9
GO:0044784	BP	GO:0044784	metaphase/anaphase transition of cell cycle	11/695	97/18870	0.000875612	0.0171684	0.0160115	LCMT1/PBRM1/INCENP/SMARCA2/SMARCC1/ARID2/ZNF207/SMARCD2/SMARCA4/BUB3/SMARCC2	11
GO:0048026	BP	GO:0048026	positive regulation of mRNA splicing, via spliceosome	6/695	32/18870	0.000975675	0.0190307	0.0177483	TRA2A/NCBP1/SNW1/SNRNP70/TRA2B/RBMX	6
GO:0032790	BP	GO:0032790	ribosome disassembly	4/695	13/18870	0.000999728	0.0192989	0.0179984	TRIP4/PELO/HBS1L/ASCC2	4
GO:2000622	BP	GO:2000622	regulation of nuclear-transcribed mRNA catabolic process, nonsense-mediated decay	4/695	13/18870	0.000999728	0.0192989	0.0179984	RBM8A/PABPC1/MAGOH/EIF4A3	4
GO:0032206	BP	GO:0032206	positive regulation of telomere maintenance	9/695	70/18870	0.00103401	0.0198584	0.0185201	INO80/INO80B/ACTR5/INO80E/RUVBL1/ATRX/RUVBL2/DKC1/GNL3	9
GO:0051983	BP	GO:0051983	regulation of chromosome segregation	13/695	131/18870	0.00110391	0.0210927	0.0196713	LCMT1/PBRM1/INCENP/SMARCA2/SMARCC1/ARID2/ZNF207/SMARCD2/SMARCA4/BUB3/SMARCC2/MKI67/HNRNPU	13
GO:0045069	BP	GO:0045069	regulation of viral genome replication	10/695	85/18870	0.00111686	0.0212317	0.0198009	HMGA2/MORC2/SRPK1/MPHOSPH8/PABPC1/IFI16/SRPK2/ILF3/LARP1/DDX3X	10
GO:0070828	BP	GO:0070828	heterochromatin organization	11/695	100/18870	0.00112901	0.0213543	0.0199153	KDM1A/HDAC1/LOXL2/MECP2/HMGA2/TRIP12/MORC2/ATRX/MPHOSPH8/NRDE2/HDAC2	11
GO:2000765	BP	GO:2000765	regulation of cytoplasmic translation	6/695	33/18870	0.00115582	0.0217515	0.0202857	YBX3/SYNCRIP/PABPC1/RPL13A/IGF2BP1/HNRNPU	6
GO:0050000	BP	GO:0050000	chromosome localization	12/695	116/18870	0.00117966	0.0220891	0.0206005	EML3/KIF18A/RRS1/ECT2/INCENP/SUN1/ZNF207/RACGAP1/VPS4A/BUB3/ACTR3/HNRNPU	12
GO:0051851	BP	GO:0051851	modulation by host of symbiont process	10/695	87/18870	0.00133725	0.024835	0.0231614	HDAC1/HMGA2/TMEM41B/SNW1/YTHDC2/DDX56/CHD1/SMARCA4/SAP30BP/IGF2R	10
GO:0000054	BP	GO:0000054	ribosomal subunit export from nucleus	4/695	14/18870	0.00135907	0.024835	0.0231614	LSG1/SDAD1/NMD3/RPS15	4
GO:0033750	BP	GO:0033750	ribosome localization	4/695	14/18870	0.00135907	0.024835	0.0231614	LSG1/SDAD1/NMD3/RPS15	4
GO:0043967	BP	GO:0043967	histone H4 acetylation	4/695	14/18870	0.00135907	0.024835	0.0231614	EP400/MSL2/DMAP1/MORF4L2	4
GO:0000289	BP	GO:0000289	nuclear-transcribed mRNA poly(A) tail shortening	6/695	34/18870	0.00136037	0.024835	0.0231614	SAMD4A/TUT7/POLR2G/TENT4B/PABPC1/TNKS1BP1	6
GO:0042789	BP	GO:0042789	mRNA transcription by RNA polymerase II	7/695	46/18870	0.00136609	0.024835	0.0231614	NCBP2/TAF6/TAF5/TAF4/NCBP1/TAF12/HLTF	7
GO:0045661	BP	GO:0045661	regulation of myoblast differentiation	9/695	73/18870	0.00140003	0.025329	0.0236222	PBRM1/MAPK14/SMARCA2/SMARCC1/TRIP4/ARID2/SMARCD2/SMARCA4/SMARCC2	9
GO:0000281	BP	GO:0000281	mitotic cytokinesis	10/695	88/18870	0.00146003	0.0262875	0.024516	ECT2/INCENP/KIF20A/WNK1/SNX18/RACGAP1/VPS4A/CENPA/MYH10/SNX9	10
GO:0090329	BP	GO:0090329	regulation of DNA-templated DNA replication	7/695	47/18870	0.001555	0.0278636	0.0259859	INO80/KAT7/BLM/ATRX/MCM6/MCM4/LIG3	7
GO:0045814	BP	GO:0045814	negative regulation of gene expression, epigenetic	12/695	120/18870	0.00158323	0.0281124	0.026218	KDM1A/HDAC1/MECP2/HMGA2/TRIP12/MORC2/ATRX/MPHOSPH8/CTCF/NRDE2/IFI16/HDAC2	12
GO:0033233	BP	GO:0033233	regulation of protein sumoylation	5/695	24/18870	0.00158531	0.0281124	0.026218	HMG20B/UBA2/HMG20A/SAE1/GNL3	5
GO:0043392	BP	GO:0043392	negative regulation of DNA binding	6/695	35/18870	0.00159141	0.0281124	0.026218	KDM1A/ZNF593/RSF1/HMGA2/SUMO3/IFI16	6
GO:1903320	BP	GO:1903320	regulation of protein modification by small protein conjugation or removal	19/695	243/18870	0.00171871	0.0302186	0.0281822	KDM1A/HMG20B/UBA2/AIMP2/HMG20A/OTUD4/SAE1/NOP53/WNK1/RPS2/UFL1/CHP1/GNL3/U2AF2/RPL5/COPS8/DDX3X/RPS7/RPL23	19
GO:0043401	BP	GO:0043401	steroid hormone mediated signaling pathway	13/695	138/18870	0.00177562	0.0310734	0.0289794	KDM1A/HDAC1/YAP1/NCOR1/SAFB/SAFB2/TRIP4/SMARCA4/DDX54/UFL1/TMF1/KANK2/FKBP4	13
GO:1904874	BP	GO:1904874	positive regulation of telomerase RNA localization to Cajal body	4/695	15/18870	0.00179965	0.0313474	0.029235	NOP10/RUVBL1/RUVBL2/DKC1	4
GO:0031507	BP	GO:0031507	heterochromatin formation	10/695	91/18870	0.00188427	0.0326694	0.0304678	KDM1A/HDAC1/MECP2/HMGA2/TRIP12/MORC2/ATRX/MPHOSPH8/NRDE2/HDAC2	10
GO:0070935	BP	GO:0070935	3'-UTR-mediated mRNA stabilization	5/695	25/18870	0.00192227	0.0331747	0.0309391	YBX3/MAPK14/TENT4B/LARP4B/ELAVL1	5
GO:1901796	BP	GO:1901796	regulation of signal transduction by p53 class mediator	11/695	107/18870	0.00196036	0.0336769	0.0314074	KDM1A/RRS1/RPL37/BOP1/NOP53/PAK1IP1/RPS15/RPS20/RPL5/RPS7/RPL23	11
GO:1901873	BP	GO:1901873	regulation of post-translational protein modification	21/695	284/18870	0.00201324	0.0344273	0.0321073	KDM1A/HMG20B/UBA2/MECP2/AIMP2/HMG20A/OTUD4/SAE1/NOP53/P3H1/WNK1/RPS2/UFL1/CHP1/GNL3/U2AF2/RPL5/COPS8/DDX3X/RPS7/RPL23	21
GO:0043414	BP	GO:0043414	macromolecule methylation	17/695	210/18870	0.00204136	0.0347495	0.0324078	LCMT1/SNRPF/MECP2/ATRX/MPHOSPH8/TFB1M/CTCF/ZC3H13/FAM98A/FTSJ3/SNRPB/SNRPD2/SNRPD1/SNRPD3/FBL/MEPCE/RBM15	17
GO:0072331	BP	GO:0072331	signal transduction by p53 class mediator	15/695	175/18870	0.00210881	0.0356263	0.0332255	KDM1A/RRS1/RPL37/BOP1/SNW1/ATRX/NOP53/PAK1IP1/RPS15/IFI16/RPS20/RPL5/RPS27L/RPS7/RPL23	15
GO:0051303	BP	GO:0051303	establishment of chromosome localization	11/695	108/18870	0.00211189	0.0356263	0.0332255	EML3/KIF18A/RRS1/ECT2/INCENP/SUN1/ZNF207/RACGAP1/VPS4A/BUB3/HNRNPU	11
GO:1905168	BP	GO:1905168	positive regulation of double-strand break repair via homologous recombination	6/695	37/18870	0.00214164	0.0359662	0.0335425	EP400/RUVBL1/DMAP1/ARID2/RUVBL2/MORF4L2	6
GO:0009299	BP	GO:0009299	mRNA transcription	7/695	50/18870	0.00224561	0.0373769	0.0348582	NCBP2/TAF6/TAF5/TAF4/NCBP1/TAF12/HLTF	7
GO:0030521	BP	GO:0030521	androgen receptor signaling pathway	7/695	50/18870	0.00224561	0.0373769	0.0348582	KDM1A/HDAC1/NCOR1/SAFB2/SMARCA4/TMF1/FKBP4	7
GO:2001252	BP	GO:2001252	positive regulation of chromosome organization	11/695	109/18870	0.00227279	0.0376146	0.0350798	INO80/INO80B/MORC2/ACTR5/INO80E/RUVBL1/ATRX/MPHOSPH8/RUVBL2/DKC1/GNL3	11
GO:0000244	BP	GO:0000244	spliceosomal tri-snRNP complex assembly	5/695	26/18870	0.00230874	0.0376146	0.0350798	TSSC4/DDX20/PRPF3/PRPF8/CD2BP2	5
GO:1900151	BP	GO:1900151	regulation of nuclear-transcribed mRNA catabolic process, deadenylation-dependent decay	5/695	26/18870	0.00230874	0.0376146	0.0350798	TENT4B/SYNCRIP/PABPC1/IGF2BP1/HNRNPU	5
GO:2000737	BP	GO:2000737	negative regulation of stem cell differentiation	5/695	26/18870	0.00230874	0.0376146	0.0350798	NELFB/YAP1/CDK13/CDK12/HNRNPU	5
GO:0000463	BP	GO:0000463	maturation of LSU-rRNA from tricistronic rRNA transcript (SSU-rRNA, 5.8S rRNA, LSU-rRNA)	4/695	16/18870	0.0023302	0.0376146	0.0350798	BOP1/RPL35/FTSJ3/RPL7	4
GO:0001732	BP	GO:0001732	formation of cytoplasmic translation initiation complex	4/695	16/18870	0.0023302	0.0376146	0.0350798	EIF3M/EIF3C/EIF3K/EIF3F	4
GO:0006369	BP	GO:0006369	termination of RNA polymerase II transcription	4/695	16/18870	0.0023302	0.0376146	0.0350798	SCAF4/SCAF8/SETX/WNK1	4
GO:1900180	BP	GO:1900180	regulation of protein localization to nucleus	13/695	143/18870	0.00243811	0.0389262	0.036303	YAP1/BYSL/ECT2/MAPK14/SUMO3/KAT7/DMAP1/NMD3/POLR1A/DKC1/CHP1/TFRC/MEPCE	13
GO:1903900	BP	GO:1903900	regulation of viral life cycle	13/695	143/18870	0.00243811	0.0389262	0.036303	HMGA2/MORC2/SRPK1/MPHOSPH8/VPS4A/PABPC1/IFI16/SRPK2/ILF3/LARP1/KPNA6/KPNA2/DDX3X	13
GO:0032508	BP	GO:0032508	DNA duplex unwinding	9/695	79/18870	0.00244263	0.0389262	0.036303	SETX/RUVBL1/BLM/MCM6/RUVBL2/MCM4/DDX1/DDX3X/ASCC2	9
GO:0009451	BP	GO:0009451	RNA modification	15/695	180/18870	0.00276885	0.0439379	0.040977	SNRPF/NOP10/TFB1M/ZC3H13/THUMPD1/JMJD6/DKC1/FTSJ3/SNRPB/SNRPD2/SNRPD1/SNRPD3/FBL/MEPCE/RBM15	15
GO:0051310	BP	GO:0051310	metaphase chromosome alignment	10/695	96/18870	0.00280808	0.0443725	0.0413823	EML3/KIF18A/RRS1/ECT2/INCENP/ZNF207/RACGAP1/VPS4A/BUB3/HNRNPU	10
GO:0031054	BP	GO:0031054	pre-miRNA processing	4/695	17/18870	0.00295925	0.0465646	0.0434267	TUT7/PRKRA/DICER1/DROSHA	4
GO:1901874	BP	GO:1901874	negative regulation of post-translational protein modification	10/695	97/18870	0.00303021	0.0474817	0.044282	HMG20B/HMG20A/P3H1/WNK1/UFL1/CHP1/U2AF2/RPL5/RPS7/RPL23	10
GO:0031333	BP	GO:0031333	negative regulation of protein-containing complex assembly	13/695	147/18870	0.00310336	0.0484254	0.0451621	LCMT1/CSNK1A1/TRIOBP/TMOD2/TFIP11/NOP53/CAPZA2/JMJD6/RPL13A/KANK2/DDX3X/TMOD3/FKBP4	13
GO:0022626	CC	GO:0022626	cytosolic ribosome	75/705	118/19886	2.56826e-79	1.32265e-76	9.32683e-77	RPL32/RPL39/RPL37/FAU/RPL36/ZCCHC17/RPL36AL/RPL14/RPL4/PELO/GCN1/RPL35/RPL24/RSL1D1/RPS26/RPL8/RPS24/RPL17/RPS8/RPS25/RPL27A/RPL34/RPL18/RPS10/RPL6/RPS21/RPS28/RPL36A/RPL26L1/RPL18A/RPL23A/RPS15/RPL10/RPL19/RPS2/RPL9/RPL13A/NEMF/RPL31/RPS14/RPL21/RPS6/ZNF598/RPL12/RPL29/RPL37A/RPL28/DHX29/RPL10A/RPL7/RPL30/RPL13/RPS15A/RPS23/RPS9/RPL35A/RPS16/RPS5/HBS1L/RPS18/RPS20/RPS12/RPL5/RACK1/RPS11/RPL3/RPS…	75
GO:0005840	CC	GO:0005840	ribosome	97/705	246/19886	5.85028e-76	1.50645e-73	1.06229e-73	RPL32/MRPL49/RPL39/MRPS11/MRPL55/MRPL27/AURKAIP1/RPL37/MRPS2/MRPL47/FAU/MRPS14/PNPT1/MRPS34/MRPS5/RPL36/RSL24D1/ZCCHC17/MRPL48/RPL36AL/MRPS25/RPL14/RPL4/LARP4B/PELO/GCN1/MRPS23/RPL35/RPL24/MRPL15/RSL1D1/RPS26/RPL8/RPS24/RPL17/RPS8/RPS25/SRP68/RPL27A/RPL34/RPL18/RPS10/RPL6/RPS21/RPS28/RPL36A/RPL26L1/RPL18A/RPL23A/RPS15/RPL10/RPL19/RPS2/RPL9/RPL13A/NEMF/RPL31/RPS14/RPL21/RPS6/ZNF598/LARP1/RPL12/RPL…	97
GO:0044391	CC	GO:0044391	ribosomal subunit	86/705	188/19886	4.67975e-74	8.03357e-72	5.66496e-72	RPL32/MRPL49/RPL39/MRPS11/MRPL55/MRPL27/AURKAIP1/RPL37/MRPS2/MRPL47/FAU/MRPS14/MRPS34/MRPS5/RPL36/ZCCHC17/MRPL48/RPL36AL/MRPS25/RPL14/RPL4/MRPS23/RPL35/RPL24/MRPL15/RSL1D1/RPS26/RPL8/RPS24/RPL17/RPS8/RPS25/RPL27A/RPL34/RPL18/RPS10/RPL6/RPS21/RPS28/RPL36A/RPL26L1/RPL18A/RPL23A/RPS15/RPL10/RPL19/RPS2/RPL9/RPL13A/RPL31/RPS14/RPL21/RPS6/RPL12/RPL29/RPL37A/RPL28/MRPS28/DHX29/RPL10A/RPL7/RPL30/RPL13/RP…	86
GO:0030684	CC	GO:0030684	preribosome	51/705	109/19886	1.05563e-44	1.35913e-42	9.58404e-43	MPHOSPH10/RIOK1/RRS1/NOL6/AATF/RCL1/BYSL/EBNA1BP2/NOC4L/NOC2L/SRFBP1/BOP1/NOB1/RRP15/NGDN/DNTTIP2/IMP4/PPAN/RRP1/RRP7A/EXOSC10/NOP14/RSL1D1/RPS24/FCF1/RPS8/UTP18/RPS28/FTSJ3/LAS1L/BMS1/RPS14/RPS6/UTP14A/PDCD11/RPS15A/RPS23/RPS9/RPS16/NOP56/RPS5/MRTO4/RPS12/TSR1/FBL/RPS11/RPS13/ZNF622/RPS3A/RPS4X/RPS7	51
GO:0022625	CC	GO:0022625	cytosolic large ribosomal subunit	40/705	60/19886	7.02449e-44	7.23522e-42	5.102e-42	RPL32/RPL39/RPL37/RPL36/ZCCHC17/RPL36AL/RPL14/RPL4/RPL35/RPL24/RSL1D1/RPL8/RPL17/RPL27A/RPL34/RPL18/RPL6/RPL36A/RPL26L1/RPL18A/RPL23A/RPL10/RPL19/RPL9/RPL13A/RPL31/RPL21/RPL12/RPL29/RPL37A/RPL28/RPL10A/RPL7/RPL30/RPL13/RPL35A/RPL5/RPL3/RPLP0/RPL23	40
GO:0016607	CC	GO:0016607	nuclear speck	85/705	417/19886	1.58845e-40	1.36342e-38	9.61429e-39	ZNF217/INPPL1/RREB1/EP400/SRRM1/SNRNP40/CHTOP/CSNK1A1/YTHDC1/CDK13/CLK3/PIP5K1A/CBX4/PRPF40A/PNN/MAPK14/RBM8A/CDC40/GTF2H4/TRIP12/SRSF7/MTREX/ARL6IP4/RING1/SNW1/SMU1/PQBP1/SRPK1/SAP18/AKAP8L/NOC3L/NXF1/SNRPA1/TFIP11/REXO4/NAMPT/RBBP6/ZC3H18/SRSF5/SNRNP70/LUC7L2/CCNL1/RBM19/NRDE2/PPIG/ZC3H13/SRSF2/SF3B2/CRNKL1/SRSF3/SRSF1/C12orf57/PRPF3/ATXN2L/SRSF6/SRSF9/DHX15/PRPF4/SART1/CDK12/SRSF4/IFI16/PRPF8/…	85
GO:0005681	CC	GO:0005681	spliceosomal complex	61/705	205/19886	2.26063e-39	1.66318e-37	1.17281e-37	SRRM1/ZCCHC8/SNRNP40/USP39/SNRPF/SUGP1/PRPF40A/PRKRIP1/PNN/SNRPC/RBM8A/RBM17/CDC40/MTREX/DDX41/TRA2A/AQR/SNW1/SMU1/SNRPA/SNRPA1/ISY1/TFIP11/PPIL3/TSSC4/SNRNP70/LUC7L2/TRA2B/DHX8/SF3B2/LUC7L/CRNKL1/SRSF1/RBM5/SYNCRIP/PRPF3/RBM28/DHX15/PRPF4/PABPC1/SNIP1/SART1/SNRPB/PRPF8/U2AF2/SNRPD2/SNRPD1/PHF5A/MAGOH/HNRNPR/EIF4A3/SF3B6/PRPF4B/SNRPD3/RALY/RBMX/U2AF1/SRRM2/ALYREF/HNRNPU/LUC7L3	61
GO:0015934	CC	GO:0015934	large ribosomal subunit	47/705	117/19886	1.8991e-37	1.22255e-35	8.62092e-36	RPL32/MRPL49/RPL39/MRPL55/MRPL27/RPL37/MRPL47/RPL36/ZCCHC17/MRPL48/RPL36AL/RPL14/RPL4/RPL35/RPL24/MRPL15/RSL1D1/RPL8/RPL17/RPL27A/RPL34/RPL18/RPL6/RPL36A/RPL26L1/RPL18A/RPL23A/RPL10/RPL19/RPL9/RPL13A/RPL31/RPL21/RPL12/RPL29/RPL37A/RPL28/RPL10A/RPL7/RPL30/RPL13/RPL35A/RPL5/RPL3/RPLP0/MRPL16/RPL23	47
GO:0015935	CC	GO:0015935	small ribosomal subunit	39/705	75/19886	9.57978e-37	5.48176e-35	3.86552e-35	MRPS11/AURKAIP1/MRPS2/FAU/MRPS14/MRPS34/MRPS5/MRPS25/MRPS23/RPS26/RPS24/RPS8/RPS25/RPS10/RPS21/RPS28/RPS15/RPS2/RPS14/RPS6/MRPS28/DHX29/RPS15A/RPS23/RPS9/RPS16/RPS5/RPS18/RPS20/RPS12/RACK1/RPS11/RPS13/RPS27L/RPS3A/RPSA/RPS4X/RPS7/DAP3	39
GO:0022627	CC	GO:0022627	cytosolic small ribosomal subunit	29/705	41/19886	2.61872e-33	1.34864e-31	9.51007e-32	FAU/RPS26/RPS24/RPS8/RPS25/RPS10/RPS21/RPS28/RPS15/RPS2/RPS14/RPS6/DHX29/RPS15A/RPS23/RPS9/RPS16/RPS5/RPS18/RPS20/RPS12/RACK1/RPS11/RPS13/RPS27L/RPS3A/RPSA/RPS4X/RPS7	29
GO:0071013	CC	GO:0071013	catalytic step 2 spliceosome	38/705	91/19886	2.98882e-31	1.39931e-29	9.8674e-30	SRRM1/ZCCHC8/SNRNP40/SNRPF/PNN/RBM8A/CDC40/MTREX/DDX41/AQR/SNW1/SNRPA1/ISY1/TFIP11/PPIL3/DHX8/SF3B2/CRNKL1/SRSF1/SYNCRIP/PABPC1/SART1/SNRPB/PRPF8/SNRPD2/SNRPD1/MAGOH/HNRNPR/EIF4A3/SF3B6/PRPF4B/SNRPD3/RALY/RBMX/U2AF1/SRRM2/ALYREF/HNRNPU	38
GO:0032040	CC	GO:0032040	small-subunit processome	34/705	74/19886	8.06156e-30	3.45975e-28	2.43968e-28	MPHOSPH10/NOL6/AATF/RCL1/NOC4L/NGDN/DNTTIP2/IMP4/RRP7A/EXOSC10/NOP14/RPS24/FCF1/RPS8/UTP18/RPS28/BMS1/RPS14/RPS6/UTP14A/PDCD11/RPS15A/RPS23/RPS9/RPS16/NOP56/RPS5/RPS12/FBL/RPS11/RPS13/RPS3A/RPS4X/RPS7	34
GO:0005684	CC	GO:0005684	U2-type spliceosomal complex	33/705	92/19886	9.48377e-25	3.75703e-23	2.64931e-23	SNRNP40/SNRPF/PRPF40A/SNRPC/RBM8A/CDC40/AQR/SNW1/SMU1/SNRPA1/ISY1/TFIP11/SNRNP70/LUC7L2/DHX8/SF3B2/LUC7L/CRNKL1/PRPF3/PRPF4/SNIP1/SART1/SNRPB/PRPF8/U2AF2/SNRPD2/SNRPD1/PHF5A/EIF4A3/SF3B6/SNRPD3/SRRM2/LUC7L3	33
GO:0042788	CC	GO:0042788	polysomal ribosome	20/705	31/19886	4.43709e-22	1.63221e-20	1.15097e-20	RPL32/RPL39/PNPT1/RPL36/LARP4B/RPL24/RPS26/RPL8/RPL18/RPL6/RPS21/RPS28/RPL36A/RPL18A/RPL19/RPL31/LARP1/RPL10A/RPL30/RPS23	20
GO:0005844	CC	GO:0005844	polysome	24/705	67/19886	2.44721e-18	8.40209e-17	5.92483e-17	RPL32/RPL39/PNPT1/RPL36/LARP4B/GCN1/RPL24/RPS26/RPL8/RPL18/RPL6/RPS21/RPS28/RPL36A/RPL18A/RPL19/RPL31/RPS6/LARP1/RPL10A/RPL30/MYH10/RPS23/RPS4X	24
GO:0005925	CC	GO:0005925	focal adhesion	56/705	421/19886	1.16549e-17	3.75142e-16	2.64536e-16	ENAH/PIP5K1C/AFAP1/TRIOBP/PIP5K1A/PPFIBP1/VASP/LMO7/CLASP1/NUMB/SDC4/PHLDB2/SNAP23/RPL4/MPZL1/CDH2/PVR/PPP1CB/ITGB3/TNS3/RPL8/RPS8/LIMA1/SRP68/RPL18/RPS10/ACTR3/RPL6/PABPC1/RPS15/RPL19/RPS2/RPL9/RPL13A/RPL31/RPS14/CHP1/RPL12/RPL37A/RPL10A/RPL7/RPL30/RPS9/RPS16/RPS5/RPS18/RPL5/RPS11/RPL3/RPS13/IGF2R/RPS3A/RPS4X/RPS7/RPLP0/RPL23	56
GO:0030055	CC	GO:0030055	cell-substrate junction	56/705	431/19886	3.41937e-17	1.03587e-15	7.30454e-16	ENAH/PIP5K1C/AFAP1/TRIOBP/PIP5K1A/PPFIBP1/VASP/LMO7/CLASP1/NUMB/SDC4/PHLDB2/SNAP23/RPL4/MPZL1/CDH2/PVR/PPP1CB/ITGB3/TNS3/RPL8/RPS8/LIMA1/SRP68/RPL18/RPS10/ACTR3/RPL6/PABPC1/RPS15/RPL19/RPS2/RPL9/RPL13A/RPL31/RPS14/CHP1/RPL12/RPL37A/RPL10A/RPL7/RPL30/RPS9/RPS16/RPS5/RPS18/RPL5/RPS11/RPL3/RPS13/IGF2R/RPS3A/RPS4X/RPS7/RPLP0/RPL23	56
GO:0097525	CC	GO:0097525	spliceosomal snRNP complex	25/705	96/19886	2.53896e-15	7.26426e-14	5.12247e-14	SNRNP40/USP39/SNRPF/PRPF40A/SNRPC/SNRPA/SNRPA1/TSSC4/SNRNP70/LUC7L2/SF3B2/LUC7L/PRPF3/PRPF4/SNIP1/SART1/SNRPB/PRPF8/CD2BP2/SNRPD2/SNRPD1/PHF5A/SF3B6/SNRPD3/LUC7L3	25
GO:0030532	CC	GO:0030532	small nuclear ribonucleoprotein complex	26/705	106/19886	3.39636e-15	9.20592e-14	6.49166e-14	SNRNP40/USP39/SNRPF/PRPF40A/SNRPC/SNRPA/SNRPA1/TSSC4/SNRNP70/LUC7L2/SF3B2/LUC7L/PRPF3/PRPF4/SNIP1/SART1/SNRPB/PRPF8/CD2BP2/SNRPD2/SNRPD1/PHF5A/SF3B6/SNRPD3/MEPCE/LUC7L3	26
GO:0120114	CC	GO:0120114	Sm-like protein family complex	27/705	117/19886	5.13247e-15	1.32161e-13	9.31949e-14	SNRNP40/USP39/SNRPF/PRPF40A/SNRPC/SNRPA/SNRPA1/TSSC4/SNRNP70/LUC7L2/DDX20/SF3B2/LUC7L/PRPF3/PRPF4/SNIP1/SART1/SNRPB/PRPF8/CD2BP2/SNRPD2/SNRPD1/PHF5A/SF3B6/SNRPD3/MEPCE/LUC7L3	27
GO:0071007	CC	GO:0071007	U2-type catalytic step 2 spliceosome	14/705	30/19886	3.7507e-13	9.19814e-12	6.48617e-12	SNRNP40/SNRPF/CDC40/AQR/SNW1/SNRPA1/DHX8/CRNKL1/SNRPB/PRPF8/SNRPD2/SNRPD1/SNRPD3/SRRM2	14
GO:1905354	CC	GO:1905354	exoribonuclease complex	11/705	19/19886	6.00725e-12	1.40624e-10	9.91627e-11	EXOSC7/EXOSC9/EXOSC3/MPHOSPH6/EXOSC8/PNPT1/EXOSC2/EXOSC6/EXOSC10/EXOSC4/LAS1L	11
GO:0070603	CC	GO:0070603	SWI/SNF superfamily-type complex	21/705	92/19886	6.97745e-12	1.56234e-10	1.1017e-10	HDAC1/EP400/PBRM1/RSF1/INO80/SMARCA2/INO80B/ACTR5/INO80E/SMARCC1/RUVBL1/DMAP1/ARID2/BICRA/RUVBL2/RBBP7/SMARCD2/SMARCA4/CHD4/SMARCC2/HDAC2	21
GO:0071011	CC	GO:0071011	precatalytic spliceosome	16/705	53/19886	2.29905e-11	4.93337e-10	3.47882e-10	SNRPF/SMU1/SNRPA1/SF3B2/PRPF3/PRPF4/SNIP1/SART1/SNRPB/PRPF8/SNRPD2/SNRPD1/PHF5A/SF3B6/SNRPD3/SRRM2	16
GO:0000178	CC	GO:0000178	exosome (RNase complex)	10/705	18/19886	9.96475e-11	1.97927e-09	1.39571e-09	EXOSC7/EXOSC9/EXOSC3/MPHOSPH6/EXOSC8/PNPT1/EXOSC2/EXOSC6/EXOSC10/EXOSC4	10
GO:0101019	CC	GO:0101019	nucleolar exosome (RNase complex)	8/705	10/19886	1.01426e-10	1.97927e-09	1.39571e-09	EXOSC7/EXOSC9/EXOSC3/EXOSC8/EXOSC2/EXOSC6/EXOSC10/EXOSC4	8
GO:0030686	CC	GO:0030686	90S preribosome	12/705	29/19886	1.0719e-10	1.97927e-09	1.39571e-09	MPHOSPH10/NOL6/NOC4L/NOC2L/SRFBP1/BOP1/IMP4/RRP7A/NOP14/RSL1D1/UTP18/BMS1	12
GO:0071005	CC	GO:0071005	U2-type precatalytic spliceosome	15/705	50/19886	1.07611e-10	1.97927e-09	1.39571e-09	SNRPF/SMU1/SNRPA1/SF3B2/PRPF3/PRPF4/SNIP1/SART1/SNRPB/PRPF8/SNRPD2/SNRPD1/PHF5A/SNRPD3/SRRM2	15
GO:0016592	CC	GO:0016592	mediator complex	13/705	37/19886	2.0342e-10	3.49672e-09	2.46575e-09	MED24/MED22/MED20/MED4/MED23/MED17/MED31/MED14/MED13L/MED11/MED15/CDK8/MED26	13
GO:0030687	CC	GO:0030687	preribosome, large subunit precursor	10/705	19/19886	2.03692e-10	3.49672e-09	2.46575e-09	RRS1/EBNA1BP2/NOC2L/BOP1/RRP15/PPAN/FTSJ3/LAS1L/MRTO4/ZNF622	10
GO:0000177	CC	GO:0000177	cytoplasmic exosome (RNase complex)	9/705	15/19886	3.47792e-10	5.77784e-09	4.07431e-09	EXOSC7/EXOSC9/EXOSC3/EXOSC8/PNPT1/EXOSC2/EXOSC6/EXOSC10/EXOSC4	9
GO:0070847	CC	GO:0070847	core mediator complex	11/705	26/19886	4.89252e-10	7.8739e-09	5.55237e-09	MED24/MED22/MED20/MED4/MED23/MED17/MED31/MED14/MED11/MED15/MED26	11
GO:0005685	CC	GO:0005685	U1 snRNP	12/705	33/19886	6.43219e-10	1.00381e-08	7.07849e-09	SNRPF/PRPF40A/SNRPC/SNRPA/SNRNP70/LUC7L2/LUC7L/SNRPB/SNRPD2/SNRPD1/SNRPD3/LUC7L3	12
GO:0016363	CC	GO:0016363	nuclear matrix	22/705	128/19886	7.79646e-10	1.18093e-08	8.32749e-09	SRRM1/SCAF8/PBRM1/PRPF40A/MORC2/SMARCC1/SNW1/SRPK1/RUVBL1/BLM/AKAP8L/ARID2/PPIG/RUVBL2/SMARCD2/SMARCA4/SMARCC2/HLTF/MATR3/PHF5A/AKAP8/HNRNPU	22
GO:0000176	CC	GO:0000176	nuclear exosome (RNase complex)	8/705	12/19886	1.04728e-09	1.541e-08	1.08666e-08	EXOSC7/EXOSC9/EXOSC3/EXOSC8/EXOSC2/EXOSC6/EXOSC10/EXOSC4	8
GO:1904949	CC	GO:1904949	ATPase complex	23/705	146/19886	1.89491e-09	2.71077e-08	1.91153e-08	HDAC1/ATP6V1D/EP400/PBRM1/RSF1/INO80/SMARCA2/INO80B/ACTR5/INO80E/SMARCC1/RUVBL1/DMAP1/ARID2/BICRA/RUVBL2/RBBP7/SMARCD2/SMARCA4/VPS4A/CHD4/SMARCC2/HDAC2	23
GO:0034399	CC	GO:0034399	nuclear periphery	23/705	150/19886	3.25074e-09	4.52467e-08	3.19062e-08	SRRM1/SCAF8/PBRM1/PRPF40A/EBNA1BP2/MORC2/SMARCC1/SNW1/SRPK1/RUVBL1/BLM/AKAP8L/ARID2/PPIG/RUVBL2/SMARCD2/SMARCA4/SMARCC2/HLTF/MATR3/PHF5A/AKAP8/HNRNPU	23
GO:0030688	CC	GO:0030688	preribosome, small subunit precursor	8/705	15/19886	1.23831e-08	1.63908e-07	1.15582e-07	RIOK1/BYSL/NOC4L/NOB1/RRP1/NOP14/FTSJ3/TSR1	8
GO:0000313	CC	GO:0000313	organellar ribosome	17/705	89/19886	1.27308e-08	1.63908e-07	1.15582e-07	MRPL49/MRPS11/MRPL55/MRPL27/AURKAIP1/MRPS2/MRPL47/MRPS14/MRPS34/MRPS5/MRPL48/MRPS25/MRPS23/MRPL15/MRPS28/DAP3/MRPL16	17
GO:0005761	CC	GO:0005761	mitochondrial ribosome	17/705	89/19886	1.27308e-08	1.63908e-07	1.15582e-07	MRPL49/MRPS11/MRPL55/MRPL27/AURKAIP1/MRPS2/MRPL47/MRPS14/MRPS34/MRPS5/MRPL48/MRPS25/MRPS23/MRPL15/MRPS28/DAP3/MRPL16	17
GO:0000118	CC	GO:0000118	histone deacetylase complex	16/705	82/19886	2.47963e-08	3.11466e-07	2.19634e-07	RCOR3/DNTTIP1/HDAC1/ZNF217/EP400/NCOR1/PHF21A/RCOR1/RCOR2/RUVBL1/SAP18/DMAP1/RUVBL2/RBBP7/CHD4/HDAC2	16
GO:0005686	CC	GO:0005686	U2 snRNP	10/705	29/19886	3.20071e-08	3.92468e-07	2.76753e-07	SNRPF/SNRPA1/SF3B2/SNIP1/SNRPB/SNRPD2/SNRPD1/PHF5A/SF3B6/SNRPD3	10
GO:0046540	CC	GO:0046540	U4/U6 x U5 tri-snRNP complex	12/705	45/19886	3.52685e-08	4.22402e-07	2.97861e-07	SNRNP40/USP39/SNRPF/SNRPA/PRPF3/PRPF4/SART1/SNRPB/PRPF8/SNRPD2/SNRPD1/SNRPD3	12
GO:0034708	CC	GO:0034708	methyltransferase complex	17/705	96/19886	4.153e-08	4.8609e-07	3.42772e-07	RIOK1/TAF6/SNRPF/TAF4/RUVBL1/RNF2/ZC3H13/RUVBL2/RBBP7/LAS1L/KDM6A/SNRPB/HDAC2/SNRPD2/SNRPD1/SNRPD3/RBM15	17
GO:0071004	CC	GO:0071004	U2-type prespliceosome	8/705	17/19886	4.39176e-08	4.91686e-07	3.46718e-07	PRPF40A/SNRPC/SNRNP70/LUC7L2/LUC7L/SNRPB/U2AF2/LUC7L3	8
GO:0071010	CC	GO:0071010	prespliceosome	8/705	17/19886	4.39176e-08	4.91686e-07	3.46718e-07	PRPF40A/SNRPC/SNRNP70/LUC7L2/LUC7L/SNRPB/U2AF2/LUC7L3	8
GO:0097526	CC	GO:0097526	spliceosomal tri-snRNP complex	12/705	46/19886	4.61887e-08	5.06111e-07	3.56889e-07	SNRNP40/USP39/SNRPF/SNRPA/PRPF3/PRPF4/SART1/SNRPB/PRPF8/SNRPD2/SNRPD1/SNRPD3	12
GO:0005791	CC	GO:0005791	rough endoplasmic reticulum	13/705	56/19886	5.79579e-08	6.2184e-07	4.38497e-07	ARL6IP1/RPL4/PLOD1/SEC63/SRP9/RPS26/RPL18/RPL6/RPS21/RPS28/PI4KB/RPS23/CKAP4	13
GO:0000314	CC	GO:0000314	organellar small ribosomal subunit	10/705	32/19886	9.36106e-08	9.64189e-07	6.79908e-07	MRPS11/AURKAIP1/MRPS2/MRPS14/MRPS34/MRPS5/MRPS25/MRPS23/MRPS28/DAP3	10
GO:0005763	CC	GO:0005763	mitochondrial small ribosomal subunit	10/705	32/19886	9.36106e-08	9.64189e-07	6.79908e-07	MRPS11/AURKAIP1/MRPS2/MRPS14/MRPS34/MRPS5/MRPS25/MRPS23/MRPS28/DAP3	10
GO:0005682	CC	GO:0005682	U5 snRNP	9/705	25/19886	1.03168e-07	1.0418e-06	7.34635e-07	SNRNP40/SNRPF/TSSC4/SNRPB/PRPF8/CD2BP2/SNRPD2/SNRPD1/SNRPD3	9
GO:0000228	CC	GO:0000228	nuclear chromosome	26/705	228/19886	1.65059e-07	1.63472e-06	1.15274e-06	HDAC1/EP400/RRS1/PBRM1/NOL6/EXOSC9/SETX/INCENP/INO80/HMGA2/INO80B/ACTR5/INO80E/RUVBL1/BLM/DMAP1/ATRX/MCM6/CHD1/RUVBL2/RBBP7/MCM4/HDAC2/TUBG1/BRD4/HNRNPU	26
GO:0098687	CC	GO:0098687	chromosomal region	36/705	399/19886	3.09545e-07	3.00784e-06	2.12101e-06	KDM1A/POLR2B/KIF18A/CSNK1A1/PBRM1/SETX/INCENP/SUN1/SUMO3/CDC73/KAT7/CLASP1/NGDN/SMARCC1/NUDCD2/HJURP/BLM/ATRX/TFIP11/ARID2/MCM6/PPP1CB/CTCF/RBBP7/ZNF207/SMARCD2/SMARCA4/MCM4/BUB3/CHD4/SMARCC2/CENPA/HDAC2/CLIP1/ALYREF/HNRNPU	36
GO:0090575	CC	GO:0090575	RNA polymerase II transcription regulator complex	27/705	254/19886	3.99795e-07	3.81286e-06	2.68868e-06	MED24/MED22/MED20/MED4/MED23/MED17/TAF6/YAP1/TAF5/DRAP1/MED31/GTF2F2/MED14/TAF4/MED11/GTF2H4/TRIP4/TAF12/TCEA1/GTF2F1/MED15/GTF2H3/CHD4/MED26/CEBPZ/HLTF/ASCC2	27
GO:0005689	CC	GO:0005689	U12-type spliceosomal complex	9/705	29/19886	4.45248e-07	4.16914e-06	2.93992e-06	SNRPF/SF3B2/DHX15/SNRPB/SNRPD2/SNRPD1/PHF5A/SF3B6/SNRPD3	9
GO:0001650	CC	GO:0001650	fibrillar center	19/705	150/19886	1.56046e-06	1.43507e-05	1.01196e-05	SAMD4A/RREB1/WDR33/TXNRD1/CCDC137/EXOSC8/NFIC/MLLT1/IMP4/NOP53/SPECC1/NOLC1/USO1/SMARCA4/MTDH/DKC1/CD2BP2/NOP56/FBL	19
GO:0005849	CC	GO:0005849	mRNA cleavage factor complex	8/705	26/19886	2.12546e-06	1.87554e-05	1.32255e-05	SCAF8/CPSF4/CPSF3/WDR33/FIP1L1/CSTF2/NUDT21/CPSF1	8
GO:0097346	CC	GO:0097346	INO80-type complex	8/705	26/19886	2.12546e-06	1.87554e-05	1.32255e-05	EP400/INO80/INO80B/ACTR5/INO80E/RUVBL1/DMAP1/RUVBL2	8
GO:0016591	CC	GO:0016591	RNA polymerase II, holoenzyme	14/705	87/19886	2.14867e-06	1.87554e-05	1.32255e-05	POLR2C/POLR2B/TAF6/TAF5/GTF2F2/TAF4/POLR2A/GTF2H4/CDC73/POLR2G/TAF12/TCEA1/GTF2F1/GTF2H3	14
GO:0000428	CC	GO:0000428	DNA-directed RNA polymerase complex	16/705	114/19886	2.67051e-06	2.29218e-05	1.61636e-05	POLR2C/POLR2B/TAF6/TAF5/GTF2F2/TAF4/POLR2A/GTF2H4/CDC73/POLR2G/TAF12/TCEA1/GTF2F1/GTF2H3/POLR1A/POLRMT	16
GO:0000793	CC	GO:0000793	condensed chromosome	27/705	281/19886	2.86255e-06	2.41675e-05	1.70419e-05	KIF18A/CSNK1A1/RRS1/PBRM1/NOL6/INCENP/SUMO3/CLASP1/SMARCC1/NUDCD2/HJURP/BLM/ATRX/ARID2/CTCF/ZNF207/SMARCD2/SMARCA4/BUB3/SMARCC2/CENPA/MKI67/CLIP1/TUBG1/BRD4/AKAP8/HNRNPU	27
GO:0000792	CC	GO:0000792	heterochromatin	13/705	79/19886	3.82347e-06	3.17595e-05	2.23956e-05	HDAC1/CBX6/MECP2/INCENP/HMGA2/RING1/MORC2/PHC2/RNF2/ATRX/MPHOSPH8/CENPA/TNKS1BP1	13
GO:0030880	CC	GO:0030880	RNA polymerase complex	16/705	118/19886	4.22832e-06	3.45648e-05	2.43737e-05	POLR2C/POLR2B/TAF6/TAF5/GTF2F2/TAF4/POLR2A/GTF2H4/CDC73/POLR2G/TAF12/TCEA1/GTF2F1/GTF2H3/POLR1A/POLRMT	16
GO:0005847	CC	GO:0005847	mRNA cleavage and polyadenylation specificity factor complex	7/705	21/19886	5.14442e-06	4.13965e-05	2.91912e-05	CPSF4/CPSF3/WDR33/FIP1L1/CSTF2/NUDT21/CPSF1	7
GO:0005732	CC	GO:0005732	sno(s)RNA-containing ribonucleoprotein complex	8/705	29/19886	5.31394e-06	4.21028e-05	2.96892e-05	SNRNP40/MPHOSPH10/NOP10/POP7/DKC1/NOP56/FBL/POP1	8
GO:0016514	CC	GO:0016514	SWI/SNF complex	8/705	30/19886	7.02223e-06	5.47947e-05	3.86391e-05	PBRM1/SMARCA2/SMARCC1/ARID2/BICRA/SMARCD2/SMARCA4/SMARCC2	8
GO:0016586	CC	GO:0016586	RSC-type complex	6/705	15/19886	7.39613e-06	5.60148e-05	3.94995e-05	PBRM1/SMARCC1/ARID2/SMARCD2/SMARCA4/SMARCC2	6
GO:0031011	CC	GO:0031011	Ino80 complex	6/705	15/19886	7.39613e-06	5.60148e-05	3.94995e-05	INO80/INO80B/ACTR5/INO80E/RUVBL1/RUVBL2	6
GO:0055029	CC	GO:0055029	nuclear DNA-directed RNA polymerase complex	15/705	111/19886	8.75247e-06	6.53264e-05	4.60656e-05	POLR2C/POLR2B/TAF6/TAF5/GTF2F2/TAF4/POLR2A/GTF2H4/CDC73/POLR2G/TAF12/TCEA1/GTF2F1/GTF2H3/POLR1A	15
GO:0030867	CC	GO:0030867	rough endoplasmic reticulum membrane	7/705	24/19886	1.39533e-05	0.000102657	7.23895e-05	ARL6IP1/PLOD1/SEC63/SRP9/RPS26/RPS28/PI4KB	7
GO:0010494	CC	GO:0010494	cytoplasmic stress granule	13/705	89/19886	1.47154e-05	0.000106739	7.52679e-05	YTHDF3/UBAP2L/PQBP1/NXF1/LARP4B/ATXN2L/PABPC1/PABPC4/LARP1/IGF2BP1/DDX1/DDX3X/ELAVL1	13
GO:0034719	CC	GO:0034719	SMN-Sm protein complex	6/705	18/19886	2.50411e-05	0.000179113	0.000126304	SNRPF/DDX20/SNRPB/SNRPD2/SNRPD1/SNRPD3	6
GO:0000779	CC	GO:0000779	condensed chromosome, centromeric region	19/705	182/19886	2.65324e-05	0.00018718	0.000131992	KIF18A/CSNK1A1/PBRM1/INCENP/SUMO3/CLASP1/SMARCC1/NUDCD2/HJURP/ATRX/ARID2/ZNF207/SMARCD2/SMARCA4/BUB3/SMARCC2/CENPA/CLIP1/HNRNPU	19
GO:0015030	CC	GO:0015030	Cajal body	12/705	81/19886	2.69936e-05	0.000187861	0.000132472	LSG1/SNRPC/NOP10/EWSR1/NOLC1/PRPF3/DKC1/PRPF4/SART1/U2AF1/SRRM2/FBL	12
GO:0030027	CC	GO:0030027	lamellipodium	20/705	201/19886	3.29988e-05	0.000226592	0.000159784	INPPL1/ENAH/BAIAP2/PIP5K1A/VASP/ABI2/CTNND1/SNX1/WASL/CDH2/ABI1/ITGB3/CDC42BPB/MCC/ACTR3/SRGAP2/PABPC1/IGF2BP1/MYH10/DDX3X	20
GO:0031519	CC	GO:0031519	PcG protein complex	8/705	38/19886	4.5659e-05	0.0003094	0.000218177	CBX6/CBX4/RING1/UBAP2L/PHC2/RNF2/RBBP7/HDAC2	8
GO:0031252	CC	GO:0031252	cell leading edge	32/705	423/19886	5.0947e-05	0.000340749	0.000240283	INPPL1/ENAH/KIF18A/PIP5K1C/BAIAP2/TPM1/PIP5K1A/VASP/ABI2/MACF1/CTNND1/PHLDB2/SNX1/WASL/CDH2/ABI1/ITGB3/CDC42BPB/LIMA1/MCC/PRKCI/ACTR3/SRGAP2/PABPC1/MYO5A/DIAPH1/IGF2BP1/CLIP1/MYH10/TUBG1/DDX3X/SNX9	32
GO:0005687	CC	GO:0005687	U4 snRNP	5/705	13/19886	5.60622e-05	0.000365469	0.000257714	SNRPF/SNRPB/SNRPD2/SNRPD1/SNRPD3	5
GO:0034709	CC	GO:0034709	methylosome	5/705	13/19886	5.60622e-05	0.000365469	0.000257714	SNRPF/SNRPB/SNRPD2/SNRPD1/SNRPD3	5
GO:0061695	CC	GO:0061695	transferase complex, transferring phosphorus-containing groups	25/705	306/19886	0.000100091	0.000640547	0.000451689	POLR2C/POLR2B/TAF6/PRPS1/TAF5/CDK13/GTF2F2/TAF4/POLR2A/GTF2H4/CDC73/POLR2G/TAF12/TCEA1/GTF2F1/CCNL1/GTF2H3/PRKCI/POLR1A/CDK8/LAS1L/CDK12/PRPSAP1/POLRMT/PRKAA1	25
GO:0035770	CC	GO:0035770	ribonucleoprotein granule	23/705	270/19886	0.000100746	0.000640547	0.000451689	SAMD4A/YTHDF3/UBAP2L/POLR2G/PQBP1/YTHDC2/NXF1/LARP4B/SYNE1/ATXN2L/RPL6/PABPC1/PABPC4/RPS6/LARP1/RPL28/IGF2BP1/DDX1/DDX3X/RPS4X/HNRNPU/ELAVL1/RPLP0	23
GO:0036464	CC	GO:0036464	cytoplasmic ribonucleoprotein granule	22/705	253/19886	0.000105026	0.000659614	0.000465134	SAMD4A/YTHDF3/UBAP2L/POLR2G/PQBP1/NXF1/LARP4B/SYNE1/ATXN2L/RPL6/PABPC1/PABPC4/RPS6/LARP1/RPL28/IGF2BP1/DDX1/DDX3X/RPS4X/HNRNPU/ELAVL1/RPLP0	22
GO:0000123	CC	GO:0000123	histone acetyltransferase complex	12/705	94/19886	0.000119847	0.000743632	0.00052438	ACTBL2/EP400/TAF6/TAF5/TAF4/KAT7/MSL2/RUVBL1/TAF12/DMAP1/RUVBL2/MORF4L2	12
GO:0000776	CC	GO:0000776	kinetochore	17/705	171/19886	0.000127363	0.000780859	0.000550631	KIF18A/CSNK1A1/PBRM1/INCENP/SUMO3/CLASP1/SMARCC1/NUDCD2/HJURP/ARID2/ZNF207/SMARCD2/SMARCA4/BUB3/SMARCC2/CLIP1/HNRNPU	17
GO:0000775	CC	GO:0000775	chromosome, centromeric region	22/705	258/19886	0.000139503	0.000845227	0.000596021	KIF18A/CSNK1A1/PBRM1/INCENP/SUMO3/KAT7/CLASP1/NGDN/SMARCC1/NUDCD2/HJURP/ATRX/ARID2/CTCF/ZNF207/SMARCD2/SMARCA4/BUB3/SMARCC2/CENPA/CLIP1/HNRNPU	22
GO:0005669	CC	GO:0005669	transcription factor TFIID complex	8/705	45/19886	0.000161715	0.000968411	0.000682886	TAF6/TAF5/TAF4/GTF2H4/TAF12/TCEA1/GTF2F1/GTF2H3	8
GO:0035102	CC	GO:0035102	PRC1 complex	5/705	16/19886	0.00017413	0.00103077	0.000726857	CBX6/CBX4/RING1/PHC2/RNF2	5
GO:0140092	CC	GO:0140092	bBAF complex	4/705	10/19886	0.000277256	0.00162258	0.00114418	SMARCA2/SMARCD2/SMARCA4/SMARCC2	4
GO:0031248	CC	GO:0031248	protein acetyltransferase complex	12/705	104/19886	0.000314517	0.00181996	0.00128336	ACTBL2/EP400/TAF6/TAF5/TAF4/KAT7/MSL2/RUVBL1/TAF12/DMAP1/RUVBL2/MORF4L2	12
GO:0016282	CC	GO:0016282	eukaryotic 43S preinitiation complex	5/705	18/19886	0.000322002	0.00184257	0.00129931	EIF3M/EIF3C/DHX29/EIF3K/EIF3F	5
GO:1902493	CC	GO:1902493	acetyltransferase complex	12/705	105/19886	0.000343877	0.00194612	0.00137233	ACTBL2/EP400/TAF6/TAF5/TAF4/KAT7/MSL2/RUVBL1/TAF12/DMAP1/RUVBL2/MORF4L2	12
GO:0035097	CC	GO:0035097	histone methyltransferase complex	9/705	63/19886	0.000358795	0.00200847	0.00141629	TAF6/TAF4/RUVBL1/RNF2/RUVBL2/RBBP7/LAS1L/KDM6A/HDAC2	9
GO:0070993	CC	GO:0070993	translation preinitiation complex	5/705	19/19886	0.000424323	0.00234975	0.00165695	EIF3M/EIF3C/DHX29/EIF3K/EIF3F	5
GO:0071006	CC	GO:0071006	U2-type catalytic step 1 spliceosome	4/705	12/19886	0.000617462	0.0033473	0.00236038	RBM8A/ISY1/PRPF8/EIF4A3	4
GO:0071012	CC	GO:0071012	catalytic step 1 spliceosome	4/705	12/19886	0.000617462	0.0033473	0.00236038	RBM8A/ISY1/PRPF8/EIF4A3	4
GO:0035267	CC	GO:0035267	NuA4 histone acetyltransferase complex	6/705	31/19886	0.000670305	0.00352252	0.00248394	ACTBL2/EP400/RUVBL1/DMAP1/RUVBL2/MORF4L2	6
GO:0043189	CC	GO:0043189	H4/H2A histone acetyltransferase complex	6/705	31/19886	0.000670305	0.00352252	0.00248394	ACTBL2/EP400/RUVBL1/DMAP1/RUVBL2/MORF4L2	6
GO:0071339	CC	GO:0071339	MLL1 complex	6/705	31/19886	0.000670305	0.00352252	0.00248394	TAF6/TAF4/RUVBL1/RNF2/RUVBL2/LAS1L	6
GO:0044665	CC	GO:0044665	MLL1/2 complex	6/705	32/19886	0.000800532	0.00416439	0.00293656	TAF6/TAF4/RUVBL1/RNF2/RUVBL2/LAS1L	6
GO:0000812	CC	GO:0000812	Swr1 complex	4/705	13/19886	0.000866974	0.00446491	0.00314848	EP400/RUVBL1/DMAP1/RUVBL2	4
GO:0005697	CC	GO:0005697	telomerase holoenzyme complex	5/705	22/19886	0.000879865	0.00448644	0.00316366	NOP10/DKC1/SNRPB/SNRPD3/HNRNPU	5
GO:1902562	CC	GO:1902562	H4 histone acetyltransferase complex	7/705	45/19886	0.000958591	0.00483994	0.00341294	ACTBL2/EP400/MSL2/RUVBL1/DMAP1/RUVBL2/MORF4L2	7
GO:0000781	CC	GO:0000781	chromosome, telomeric region	15/705	171/19886	0.00115835	0.00573252	0.00404235	KDM1A/POLR2B/SETX/SUN1/CDC73/BLM/ATRX/TFIP11/MCM6/PPP1CB/RBBP7/MCM4/CHD4/HDAC2/ALYREF	15
GO:0035060	CC	GO:0035060	brahma complex	4/705	14/19886	0.0011799	0.00573252	0.00404235	SMARCA2/SMARCC1/SMARCD2/SMARCC2	4
GO:0071564	CC	GO:0071564	npBAF complex	4/705	14/19886	0.0011799	0.00573252	0.00404235	SMARCA2/SMARCC1/SMARCA4/SMARCC2	4
GO:0140288	CC	GO:0140288	GBAF complex	4/705	14/19886	0.0011799	0.00573252	0.00404235	SMARCA2/SMARCC1/BICRA/SMARCA4	4
GO:0008023	CC	GO:0008023	transcription elongation factor complex	7/705	47/19886	0.0012497	0.00601492	0.00424149	NELFB/CDK13/MLLT1/CDC73/CDK12/ELOC/SUPT16H	7
GO:1902555	CC	GO:1902555	endoribonuclease complex	6/705	35/19886	0.00131029	0.00624813	0.00440594	PRKRA/POP7/DICER1/DROSHA/LAS1L/POP1	6
GO:0005665	CC	GO:0005665	RNA polymerase II, core complex	4/705	15/19886	0.00156411	0.0072766	0.00513118	POLR2C/POLR2B/POLR2A/POLR2G	4
GO:0005852	CC	GO:0005852	eukaryotic translation initiation factor 3 complex	4/705	15/19886	0.00156411	0.0072766	0.00513118	EIF3M/EIF3C/EIF3K/EIF3F	4
GO:0030175	CC	GO:0030175	filopodium	11/705	108/19886	0.00156836	0.0072766	0.00513118	INPPL1/ENAH/BAIAP2/VASP/ABI2/NGDN/ABI1/ITGB3/AP2A1/MYO5A/IGF2BP1	11
GO:0016581	CC	GO:0016581	NuRD complex	4/705	16/19886	0.00202744	0.00904285	0.00637666	HDAC1/RBBP7/CHD4/HDAC2	4
GO:0071565	CC	GO:0071565	nBAF complex	4/705	16/19886	0.00202744	0.00904285	0.00637666	SMARCA2/SMARCC1/SMARCA4/SMARCC2	4
GO:0090545	CC	GO:0090545	CHD-type complex	4/705	16/19886	0.00202744	0.00904285	0.00637666	HDAC1/RBBP7/CHD4/HDAC2	4
GO:0030119	CC	GO:0030119	AP-type membrane coat adaptor complex	6/705	38/19886	0.00203684	0.00904285	0.00637666	AP3M1/AP2B1/AP3D1/AP2A1/AP2M1/AP3S1	6
GO:0099738	CC	GO:0099738	cell cortex region	6/705	38/19886	0.00203684	0.00904285	0.00637666	CTBP2/CTBP1/MYO5B/CLASP1/CTNND1/PHLDB2	6
GO:1905348	CC	GO:1905348	endonuclease complex	6/705	39/19886	0.00233617	0.0102831	0.00725127	PRKRA/POP7/DICER1/DROSHA/LAS1L/POP1	6
GO:0098798	CC	GO:0098798	mitochondrial protein-containing complex	21/705	300/19886	0.00248019	0.0108245	0.00763305	MRPL49/MRPS11/MRPL55/MRPL27/AURKAIP1/MRPS2/MRPL47/MRPS14/PNPT1/MRPS34/MRPS5/MRPL48/MRPS25/MRPS23/MRPL15/PDHX/NDUFS4/MRPS28/POLRMT/DAP3/MRPL16	21
GO:0030496	CC	GO:0030496	midbody	16/705	204/19886	0.00257601	0.0110621	0.00780055	EML3/TRIOBP/ECT2/INCENP/SAFB/KIF20A/CTNND1/MTCL1/RACGAP1/SYNE1/VPS4A/CCDC124/GNL3/MYH10/RACK1/HNRNPU	16
GO:0033290	CC	GO:0033290	eukaryotic 48S preinitiation complex	4/705	17/19886	0.00257757	0.0110621	0.00780055	EIF3M/EIF3C/EIF3K/EIF3F	4
GO:0033276	CC	GO:0033276	transcription factor TFTC complex	4/705	18/19886	0.00322202	0.0137136	0.00967027	TAF6/TAF5/TAF4/TAF12	4
GO:0000315	CC	GO:0000315	organellar large ribosomal subunit	7/705	56/19886	0.00350299	0.014667	0.0103426	MRPL49/MRPL55/MRPL27/MRPL47/MRPL48/MRPL15/MRPL16	7
GO:0005762	CC	GO:0005762	mitochondrial large ribosomal subunit	7/705	56/19886	0.00350299	0.014667	0.0103426	MRPL49/MRPL55/MRPL27/MRPL47/MRPL48/MRPL15/MRPL16	7
GO:0032279	CC	GO:0032279	asymmetric synapse	22/705	331/19886	0.00372121	0.015455	0.0108983	GOPC/TNIK/MINK1/BAIAP2/CTNND1/RPL14/HNRNPH2/CDH2/ABI1/DROSHA/RPL8/RPS25/CHD4/RPL6/SRGAP2/RPS14/RPL12/RPL7/RPL30/RPS18/RPS13/RPLP0	22
GO:0032433	CC	GO:0032433	filopodium tip	4/705	19/19886	0.00396807	0.0162187	0.0114368	ABI2/ABI1/AP2A1/MYO5A	4
GO:0032806	CC	GO:0032806	carboxy-terminal domain protein kinase complex	4/705	19/19886	0.00396807	0.0162187	0.0114368	CDK13/GTF2H4/GTF2H3/CDK12	4
GO:0014069	CC	GO:0014069	postsynaptic density	21/705	315/19886	0.00437668	0.0175003	0.0123405	GOPC/TNIK/MINK1/BAIAP2/CTNND1/RPL14/HNRNPH2/CDH2/ABI1/DROSHA/RPL8/RPS25/RPL6/SRGAP2/RPS14/RPL12/RPL7/RPL30/RPS18/RPS13/RPLP0	21
GO:0030122	CC	GO:0030122	AP-2 adaptor complex	3/705	10/19886	0.00441754	0.0175003	0.0123405	AP2B1/AP2A1/AP2M1	3
GO:0030128	CC	GO:0030128	clathrin coat of endocytic vesicle	3/705	10/19886	0.00441754	0.0175003	0.0123405	AP2B1/AP2A1/AP2M1	3
GO:0071014	CC	GO:0071014	post-mRNA release spliceosomal complex	3/705	10/19886	0.00441754	0.0175003	0.0123405	ISY1/TFIP11/CRNKL1	3
GO:0035145	CC	GO:0035145	exon-exon junction complex	3/705	11/19886	0.00591531	0.0232548	0.0163984	RBM8A/MAGOH/EIF4A3	3
GO:1990391	CC	GO:1990391	DNA repair complex	4/705	22/19886	0.00688453	0.0268601	0.0189407	KDM1A/PHF21A/RCOR1/ASCC2	4
GO:0098984	CC	GO:0098984	neuron to neuron synapse	22/705	362/19886	0.0102873	0.0398343	0.0280896	GOPC/TNIK/MINK1/BAIAP2/CTNND1/RPL14/HNRNPH2/CDH2/ABI1/DROSHA/RPL8/RPS25/CHD4/RPL6/SRGAP2/RPS14/RPL12/RPL7/RPL30/RPS18/RPS13/RPLP0	22
GO:0099092	CC	GO:0099092	postsynaptic density, intracellular component	3/705	14/19886	0.0120562	0.0459921	0.0324318	TNIK/BAIAP2/CTNND1	3
GO:1990498	CC	GO:1990498	mitotic spindle microtubule	3/705	14/19886	0.0120562	0.0459921	0.0324318	EML3/TUBG1/HNRNPU	3
GO:0099572	CC	GO:0099572	postsynaptic specialization	21/705	346/19886	0.0121512	0.0460136	0.032447	GOPC/TNIK/MINK1/BAIAP2/CTNND1/RPL14/HNRNPH2/CDH2/ABI1/DROSHA/RPL8/RPS25/RPL6/SRGAP2/RPS14/RPL12/RPL7/RPL30/RPS18/RPS13/RPLP0	21
GO:0016460	CC	GO:0016460	myosin II complex	4/705	26/19886	0.0125839	0.0469618	0.0331156	MYL6B/MYO18A/MYL12B/MYH10	4
GO:0030131	CC	GO:0030131	clathrin adaptor complex	4/705	26/19886	0.0125839	0.0469618	0.0331156	AP3M1/AP2B1/AP2A1/AP2M1	4
GO:0003735	MF	GO:0003735	structural constituent of ribosome	80/703	176/18496	2.88087e-66	1.74869e-63	1.47986e-63	RPL32/MRPL49/RPL39/MRPS11/MRPL55/MRPL27/RPL37/MRPS2/MRPL47/FAU/MRPS14/MRPS34/MRPS5/RPL36/RSL24D1/RPL36AL/MRPS25/RPL14/RPL4/MRPS23/RPL35/RPL24/MRPL15/RPS26/RPL8/RPS24/RPL17/RPS8/RPS25/RPL27A/RPL34/RPL18/RPS10/RPL6/RPS21/RPS28/RPL36A/RPL26L1/RPL18A/RPL23A/RPS15/RPL10/RPL19/RPS2/RPL9/RPL13A/RPL31/RPS14/RPL21/RPS6/RPL12/RPL29/RPL37A/RPL28/RPL10A/RPL7/RPL30/RPL13/RPS15A/RPS23/RPS9/RPL35A/RPS16/RPS5/RP…	80
GO:0004386	MF	GO:0004386	helicase activity	33/703	154/18496	3.74766e-16	1.13741e-13	9.62556e-14	EP400/DDX49/DDX55/SETX/SMARCA2/MTREX/DDX41/AQR/RUVBL1/BLM/YTHDC2/DDX56/ATRX/MCM6/DDX27/DICER1/DDX20/DDX10/CHD1/DHX8/RUVBL2/SMARCA4/MCM4/CHD4/DDX47/CHD2/DDX54/DHX15/HLTF/DHX29/EIF4A3/DDX1/DDX3X	33
GO:0043021	MF	GO:0043021	ribonucleoprotein complex binding	34/703	168/18496	8.34286e-16	1.68804e-13	1.42853e-13	ZNF593/YBX3/EEFSEC/YTHDF3/SECISBP2L/BOP1/PQBP1/SNRPA/TMA16/NOMO1/PELO/GCN1/EIF3C/NMD3/SRP9/SRP68/RICTOR/SNRPB/NEMF/SERBP1/CD2BP2/ZNF598/LARP1/DHX29/SNRPD2/EIF4A3/EIF3K/RACK1/ZNF622/DDX3X/RPSA/HNRNPU/RBM39/SRP72	34
GO:0019843	MF	GO:0019843	rRNA binding	20/703	66/18496	2.38384e-13	3.61748e-11	3.06136e-11	RRS1/RPL37/IMP4/PPAN/BRIX1/NOP53/RPL8/RPL23A/RPL9/RPL12/RPS9/RPS5/RPS18/RPL5/RPS11/RPS13/RPS4X/RPLP0/MRPL16/RPL23	20
GO:0048027	MF	GO:0048027	mRNA 5'-UTR binding	13/703	25/18496	1.05699e-12	1.28318e-10	1.08592e-10	SHMT1/RSL1D1/SYNCRIP/RPS14/LARP1/GNL3/IGF2BP1/MYH10/RPL5/RPS13/RPS3A/DDX3X/RPS7	13
GO:0140098	MF	GO:0140098	catalytic activity, acting on RNA	47/703	395/18496	3.96038e-12	4.00658e-10	3.39064e-10	POLR2C/POLR2B/YARS2/EXOSC7/MED20/DDX49/DDX55/EXOSC9/EXOSC3/RCL1/CPSF3/ANKZF1/TUT7/POLR2A/PNPT1/NOB1/MTREX/EXOSC2/DDX41/RNASEH1/AQR/POP7/YTHDC2/DDX56/EXOSC10/TFB1M/DDX27/DICER1/DDX20/DDX10/DHX8/DROSHA/EXOSC4/POLR1A/JMJD6/DDX47/DDX54/DHX15/FTSJ3/DHX29/EIF4A3/POLRMT/FBL/POP1/MEPCE/DDX1/DDX3X	47
GO:0045296	MF	GO:0045296	cadherin binding	40/703	334/18496	1.35018e-10	1.1708e-08	9.90807e-09	PPP1R13L/BAIAP2/PPFIBP1/VASP/MACF1/ZC3H15/NUMB/CTNND1/PHLDB2/RUVBL1/RPL14/SNX1/GCN1/TJP1/RPL24/CDH2/RSL1D1/ABI1/RPS26/USO1/FMNL2/ARGLU1/LIMA1/ATXN2L/RPL34/RPL6/RPL23A/RPS2/GOLGA3/SERBP1/LARP1/RPL29/TJP2/TNKS1BP1/DHX29/NOP56/RACK1/DDX3X/TMOD3/SNX9	40
GO:0003724	MF	GO:0003724	RNA helicase activity	18/703	76/18496	3.50692e-10	2.66087e-08	2.25181e-08	DDX49/DDX55/MTREX/DDX41/AQR/YTHDC2/DDX56/DDX27/DDX20/DDX10/DHX8/DDX47/DDX54/DHX15/DHX29/EIF4A3/DDX1/DDX3X	18
GO:0008186	MF	GO:0008186	ATP-dependent activity, acting on RNA	18/703	78/18496	5.54073e-10	3.73692e-08	3.16243e-08	DDX49/DDX55/MTREX/DDX41/AQR/YTHDC2/DDX56/DDX27/DDX20/DDX10/DHX8/DDX47/DDX54/DHX15/DHX29/EIF4A3/DDX1/DDX3X	18
GO:0003727	MF	GO:0003727	single-stranded RNA binding	18/703	88/18496	4.41568e-09	2.68032e-07	2.26827e-07	CBX6/CBX4/SNRPC/PNPT1/AQR/POLR2G/RBMS2/EXOSC10/JMJD6/PABPC1/PABPC4/ILF3/U2AF2/EIF4A3/KHDRBS1/DDX1/DDX3X/HNRNPU	18
GO:0031491	MF	GO:0031491	nucleosome binding	16/703	71/18496	7.29101e-09	4.02331e-07	3.4048e-07	DNTTIP1/HDAC1/HMGN4/HMGN3/NOC2L/HMGA2/GLYR1/SMARCC1/HMGN1/SMARCD2/SMARCA4/CHD4/SMARCC2/HDAC2/SUPT16H/NAP1L4	16
GO:0043022	MF	GO:0043022	ribosome binding	19/703	109/18496	2.63889e-08	1.33484e-06	1.12963e-06	YBX3/YTHDF3/NOMO1/PELO/GCN1/EIF3C/NMD3/SRP68/RICTOR/NEMF/SERBP1/ZNF598/LARP1/DHX29/EIF3K/RACK1/DDX3X/RPSA/SRP72	19
GO:0008094	MF	GO:0008094	ATP-dependent activity, acting on DNA	20/703	122/18496	3.3474e-08	1.56298e-06	1.3227e-06	EP400/SETX/RSF1/INO80/SMARCA2/RUVBL1/BLM/ATRX/RFC1/MCM6/MYO18A/CHD1/RUVBL2/SMARCA4/MCM4/CHD4/CHD2/HLTF/DDX1/DDX3X	20
GO:0003714	MF	GO:0003714	transcription corepressor activity	25/703	194/18496	9.64837e-08	4.18326e-06	3.54016e-06	CTBP2/RCOR3/CTBP1/HDAC1/YAP1/PPP1R13L/RIOX2/NCOR1/CBX4/MECP2/SFMBT1/RCOR1/NOC2L/HMGA2/RCOR2/SNW1/SAP18/DMAP1/SRSF2/RUVBL2/SMARCA4/CHD4/DDX54/NCOA5/HNRNPU	25
GO:0031492	MF	GO:0031492	nucleosomal DNA binding	11/703	41/18496	2.46531e-07	9.97629e-06	8.44261e-06	HDAC1/HMGN4/HMGN3/HMGA2/SMARCC1/HMGN1/SMARCD2/SMARCA4/CHD4/SMARCC2/HDAC2	11
GO:0042393	MF	GO:0042393	histone binding	28/703	252/18496	3.91511e-07	1.48529e-05	1.25696e-05	CBX6/RSF1/CBX4/GRWD1/SFMBT1/INO80/SMARCA2/TSPYL1/NOC2L/MLLT1/PHF14/GLYR1/SMARCC1/HJURP/PHC2/ATRX/MPHOSPH8/CHD1/RBBP7/SMARCA4/CHD4/CHD2/SMARCC2/DNAJC9/HDAC2/NAP1L1/BRD4/NAP1L4	28
GO:0140658	MF	GO:0140658	ATP-dependent chromatin remodeler activity	10/703	36/18496	6.12084e-07	2.1855e-05	1.84952e-05	EP400/RSF1/INO80/SMARCA2/ATRX/CHD1/SMARCA4/CHD4/CHD2/HLTF	10
GO:0055105	MF	GO:0055105	ubiquitin-protein transferase inhibitor activity	6/703	11/18496	1.15809e-06	3.90534e-05	3.30496e-05	RPL37/RPS15/RPS20/RPL5/RPS7/RPL23	6
GO:0070717	MF	GO:0070717	poly-purine tract binding	9/703	33/18496	2.67132e-06	8.53418e-05	7.22219e-05	PNPT1/RBMS2/PABPC1/PABPC4/EIF4A3/KHDRBS1/DDX1/DDX3X/HNRNPU	9
GO:0031490	MF	GO:0031490	chromatin DNA binding	17/703	120/18496	2.91657e-06	8.8518e-05	7.49099e-05	HDAC1/HMGN4/MECP2/HMGN3/HMGA2/SMARCC1/ATRX/HMGN1/CTCF/RUVBL2/SMARCD2/SMARCA4/CHD4/SMARCC2/KDM6A/HDAC2/HNRNPU	17
GO:0003713	MF	GO:0003713	transcription coactivator activity	28/703	280/18496	3.22108e-06	9.31046e-05	7.87914e-05	CTBP2/CTBP1/KDM1A/MED24/MED20/MED4/MED23/MED17/TAF6/YAP1/MED14/SMARCA2/SMARCC1/SNW1/PQBP1/RUVBL1/TRIP4/TAF12/SMARCD2/SMARCA4/MTDH/SMARCC2/MED26/CEBPZ/CCDC124/TMF1/RBM14/BRD4	28
GO:0004540	MF	GO:0004540	RNA nuclease activity	17/703	124/18496	4.60261e-06	0.00012699	0.000107468	EXOSC7/EXOSC9/EXOSC3/RCL1/CPSF3/ANKZF1/PNPT1/NOB1/EXOSC2/RNASEH1/POP7/EXOSC10/DICER1/DROSHA/EXOSC4/POLRMT/POP1	17
GO:0008143	MF	GO:0008143	poly(A) binding	8/703	27/18496	4.88954e-06	0.000129041	0.000109203	RBMS2/PABPC1/PABPC4/EIF4A3/KHDRBS1/DDX1/DDX3X/HNRNPU	8
GO:0140097	MF	GO:0140097	catalytic activity, acting on DNA	25/703	248/18496	9.32777e-06	0.000235915	0.000199647	EP400/SETX/RSF1/INO80/SMARCA2/HMGA2/RUVBL1/BLM/TENT4B/ATRX/RFC1/MCM6/MYO18A/DICER1/CHD1/RUVBL2/SMARCA4/MCM4/CHD4/DKC1/CHD2/LIG3/HLTF/DDX1/DDX3X	25
GO:0070034	MF	GO:0070034	telomerase RNA binding	7/703	22/18496	1.15095e-05	0.000279334	0.000236391	NOP10/TENT4B/EXOSC10/DKC1/SNRPB/SNRPD3/HNRNPU	7
GO:0016896	MF	GO:0016896	RNA exonuclease activity, producing 5'-phosphomonoesters	9/703	39/18496	1.19649e-05	0.000279334	0.000236391	EXOSC7/EXOSC9/EXOSC3/CPSF3/PNPT1/EXOSC2/EXOSC10/EXOSC4/POLRMT	9
GO:0001098	MF	GO:0001098	basal transcription machinery binding	11/703	60/18496	1.38548e-05	0.000300351	0.000254177	SCAF4/SCAF8/DRAP1/LLPH/CDC73/RUVBL1/GTF2F1/RUVBL2/BRD4/FBL/HNRNPU	11
GO:0001099	MF	GO:0001099	basal RNA polymerase II transcription machinery binding	11/703	60/18496	1.38548e-05	0.000300351	0.000254177	SCAF4/SCAF8/DRAP1/LLPH/CDC73/RUVBL1/GTF2F1/RUVBL2/BRD4/FBL/HNRNPU	11
GO:0016251	MF	GO:0016251	RNA polymerase II general transcription initiation factor activity	9/703	40/18496	1.49222e-05	0.000312337	0.00026432	TAF6/TAF5/DRAP1/GTF2F2/TAF4/GTF2H4/TAF12/GTF2F1/GTF2H3	9
GO:0004532	MF	GO:0004532	RNA exonuclease activity	9/703	41/18496	1.84798e-05	0.000373908	0.000316426	EXOSC7/EXOSC9/EXOSC3/CPSF3/PNPT1/EXOSC2/EXOSC10/EXOSC4/POLRMT	9
GO:0030515	MF	GO:0030515	snoRNA binding	8/703	32/18496	1.95745e-05	0.000383282	0.000324359	BYSL/NOP10/IMP4/NOP14/DKC1/BMS1/NOP56/TSR1	8
GO:0016887	MF	GO:0016887	ATP hydrolysis activity	34/703	412/18496	2.0346e-05	0.000385939	0.000326607	KIF18A/DDX49/DDX55/INO80/KIF20A/MTREX/DDX41/MORC2/AQR/RUVBL1/BLM/YTHDC2/DDX56/ATRX/RFC1/MCM6/DDX27/DDX20/DDX10/CHD1/DHX8/RUVBL2/VPS4A/MCM4/CHD4/DDX47/CHD2/DDX54/DHX15/ACIN1/DHX29/EIF4A3/DDX1/DDX3X	34
GO:0000175	MF	GO:0000175	3'-5'-RNA exonuclease activity	8/703	36/18496	4.92285e-05	0.000905505	0.000766299	EXOSC7/EXOSC9/EXOSC3/PNPT1/EXOSC2/EXOSC10/EXOSC4/POLRMT	8
GO:0055106	MF	GO:0055106	ubiquitin-protein transferase regulator activity	7/703	27/18496	5.0766e-05	0.000906323	0.000766992	RPL37/RING1/RPS15/RPS20/RPL5/RPS7/RPL23	7
GO:0035925	MF	GO:0035925	mRNA 3'-UTR AU-rich region binding	7/703	28/18496	6.54819e-05	0.00113564	0.000961058	EXOSC9/EXOSC8/EXOSC4/ILF3/NUDT21/CPSF1/ELAVL1	7
GO:0003725	MF	GO:0003725	double-stranded RNA binding	11/703	73/18496	9.1918e-05	0.00154984	0.00131158	PRKRIP1/PRKRA/DICER1/MTDH/DHX15/ILF3/TFRC/ILF2/DDX1/HNRNPU/ELAVL1	11
GO:0008187	MF	GO:0008187	poly-pyrimidine tract binding	7/703	30/18496	0.000105374	0.00172871	0.00146295	PNPT1/RBMS2/PABPC1/PABPC4/U2AF2/KHDRBS1/HNRNPU	7
GO:0061629	MF	GO:0061629	RNA polymerase II-specific DNA-binding transcription factor binding	28/703	344/18496	0.000135688	0.00213431	0.0018062	CTBP2/CTBP1/KDM1A/HDAC1/MED24/MED4/MED17/TAF6/EXOSC9/NCOR1/HMGN3/MAPK14/MED14/TAF4/HMGA2/TRIP12/SNW1/TRIP4/DMAP1/SMARCA4/MTDH/CHD4/DDX54/HDAC2/PDCD11/TMF1/AKAP8/FKBP4	28
GO:0004518	MF	GO:0004518	nuclease activity	20/703	208/18496	0.00013713	0.00213431	0.0018062	EXOSC7/EXOSC9/EXOSC3/RCL1/CPSF3/ANKZF1/PNPT1/NOB1/EXOSC2/RNASEH1/POP7/EXOSC10/REXO4/DICER1/DROSHA/EXOSC4/LAS1L/POLRMT/POP1/DDX1	20
GO:0003730	MF	GO:0003730	mRNA 3'-UTR binding	23/703	258/18496	0.000140905	0.00213823	0.00180952	YBX3/EXOSC9/SECISBP2L/EXOSC8/RBMS2/LARP4B/RSL1D1/EXOSC4/PABPC1/TAF15/SERBP1/PABPC4/ILF3/LARP1/NUDT21/RNPS1/IGF2BP1/HNRNPR/CPSF1/RPL5/HNRNPU/ELAVL1/RPS7	23
GO:0140297	MF	GO:0140297	DNA-binding transcription factor binding	35/703	477/18496	0.000166326	0.00246244	0.00208388	CTBP2/CTBP1/KDM1A/HDAC1/ZNF516/MED24/MED4/LYAR/MED17/TAF6/YAP1/EXOSC9/NCOR1/HMGN3/MAPK14/MED14/TAF4/NOC2L/HMGA2/TRIP12/SNW1/TRIP4/TAF12/DMAP1/TXLNG/DDX20/SMARCA4/MTDH/CHD4/DDX54/HDAC2/PDCD11/TMF1/AKAP8/FKBP4	35
GO:0042809	MF	GO:0042809	nuclear vitamin D receptor binding	5/703	15/18496	0.000170902	0.00246994	0.00209023	MED24/MED4/MED17/MED14/SNW1	5
GO:0017069	MF	GO:0017069	snRNA binding	9/703	54/18496	0.000180497	0.00254795	0.00215625	NCBP2/SNRPA/SNRPA1/SNRNP70/PRPF4/PRPF8/SNRPD3/MEPCE/HNRNPU	9
GO:0031369	MF	GO:0031369	translation initiation factor binding	7/703	33/18496	0.000200246	0.00275308	0.00232984	EIF3M/POLR2G/EIF3C/RPS24/LARP1/DDX3X/EIF3F	7
GO:0008408	MF	GO:0008408	3'-5' exonuclease activity	9/703	55/18496	0.000208636	0.00275308	0.00232984	EXOSC7/EXOSC9/EXOSC3/PNPT1/EXOSC2/EXOSC10/REXO4/EXOSC4/POLRMT	9
GO:0140223	MF	GO:0140223	general transcription initiation factor activity	9/703	55/18496	0.000208636	0.00275308	0.00232984	TAF6/TAF5/DRAP1/GTF2F2/TAF4/GTF2H4/TAF12/GTF2F1/GTF2H3	9
GO:0016922	MF	GO:0016922	nuclear receptor binding	15/703	137/18496	0.000226871	0.00293002	0.00247958	CTBP2/KDM1A/MED24/MED4/MED17/NCOR1/HMGN3/MED14/TRIP12/SNW1/TRIP4/SMARCA4/DDX54/TMF1/FKBP4	15
GO:0004527	MF	GO:0004527	exonuclease activity	11/703	81/18496	0.00023792	0.00300869	0.00254616	EXOSC7/EXOSC9/EXOSC3/CPSF3/PNPT1/EXOSC2/EXOSC10/REXO4/EXOSC4/POLRMT/DDX1	11
GO:0001091	MF	GO:0001091	RNA polymerase II general transcription initiation factor binding	6/703	25/18496	0.000281318	0.0034849	0.00294916	DRAP1/RUVBL1/GTF2F1/RUVBL2/FBL/HNRNPU	6
GO:0008353	MF	GO:0008353	RNA polymerase II CTD heptapeptide repeat kinase activity	4/703	10/18496	0.000361743	0.00430545	0.00364356	CDK13/CDK8/CDK12/BRD4	4
GO:0099122	MF	GO:0099122	RNA polymerase II C-terminal domain binding	4/703	10/18496	0.000361743	0.00430545	0.00364356	SCAF4/SCAF8/BRD4/HNRNPU	4
GO:0016796	MF	GO:0016796	exonuclease activity, active with either ribo- or deoxyribonucleic acids and producing 5'-phosphomonoesters	9/703	60/18496	0.000409697	0.00478243	0.00404721	EXOSC7/EXOSC9/EXOSC3/CPSF3/PNPT1/EXOSC2/EXOSC10/EXOSC4/POLRMT	9
GO:1990247	MF	GO:1990247	N6-methyladenosine-containing RNA binding	4/703	11/18496	0.000551395	0.00631503	0.0053442	YTHDC1/YTHDF3/YTHDC2/IGF2BP1	4
GO:0046966	MF	GO:0046966	nuclear thyroid hormone receptor binding	6/703	29/18496	0.000662917	0.00745168	0.00630612	MED24/MED4/MED17/NCOR1/HMGN3/TRIP12	6
GO:0003899	MF	GO:0003899	DNA-directed 5'-3' RNA polymerase activity	6/703	30/18496	0.000802303	0.00854383	0.00723036	POLR2C/POLR2B/MED20/POLR2A/POLR1A/POLRMT	6
GO:0032452	MF	GO:0032452	histone demethylase activity	6/703	30/18496	0.000802303	0.00854383	0.00723036	KDM1A/RIOX2/RSBN1/RIOX1/JMJD6/KDM6A	6
GO:0140457	MF	GO:0140457	protein demethylase activity	6/703	30/18496	0.000802303	0.00854383	0.00723036	KDM1A/RIOX2/RSBN1/RIOX1/JMJD6/KDM6A	6
GO:0090079	MF	GO:0090079	translation regulator activity, nucleic acid binding	12/703	110/18496	0.000966783	0.0101179	0.00856243	EEFSEC/SHMT1/EIF3M/GCN1/EIF3C/PABPC1/LARP1/DHX29/EIF3K/HBS1L/RPS27L/EIF3F	12
GO:0008494	MF	GO:0008494	translation activator activity	4/703	13/18496	0.0011242	0.0115659	0.00978787	PABPC1/LARP1/DHX29/RPS27L	4
GO:0061980	MF	GO:0061980	regulatory RNA binding	8/703	56/18496	0.00118431	0.0119812	0.0101393	ZC3H7B/MECP2/TUT7/PRKRA/PNPT1/DICER1/MATR3/ELAVL1	8
GO:0034062	MF	GO:0034062	5'-3' RNA polymerase activity	6/703	33/18496	0.0013585	0.0133002	0.0112555	POLR2C/POLR2B/MED20/POLR2A/POLR1A/POLRMT	6
GO:0097747	MF	GO:0097747	RNA polymerase activity	6/703	33/18496	0.0013585	0.0133002	0.0112555	POLR2C/POLR2B/MED20/POLR2A/POLR1A/POLRMT	6
GO:0004521	MF	GO:0004521	RNA endonuclease activity	9/703	74/18496	0.00191269	0.0184286	0.0155955	RCL1/CPSF3/ANKZF1/NOB1/RNASEH1/POP7/DICER1/DROSHA/POP1	9
GO:0030674	MF	GO:0030674	protein-macromolecule adaptor activity	28/703	421/18496	0.00308184	0.0292293	0.0247358	BAIAP2/MECP2/ABI2/SUN1/SRRT/PHF14/GLYR1/SNAP23/AP2B1/UBQLN2/ZC3H18/WNK1/ABI1/DDX20/NMD3/NOLC1/SYNE1/AP2A1/ELOC/ZNF598/TJP2/CUL2/KHDRBS1/AP2M1/BRD4/RACK1/DDX3X/FKBP4	28
GO:0008266	MF	GO:0008266	poly(U) RNA binding	5/703	27/18496	0.00314844	0.0294016	0.0248816	PNPT1/RBMS2/PABPC1/PABPC4/KHDRBS1	5
GO:0032183	MF	GO:0032183	SUMO binding	4/703	17/18496	0.0033152	0.0304898	0.0258025	UBA2/CBX4/HERC2/SERBP1	4
GO:1990841	MF	GO:1990841	promoter-specific chromatin binding	8/703	66/18496	0.00343709	0.031139	0.0263519	KDM1A/HDAC1/ZC3H4/MECP2/POLR2A/GTF2F1/HDAC2/HNRNPU	8
GO:0141052	MF	GO:0141052	histone H3 demethylase activity	5/703	28/18496	0.00371483	0.0330759	0.027991	KDM1A/RIOX2/RIOX1/JMJD6/KDM6A	5
GO:0032451	MF	GO:0032451	demethylase activity	6/703	40/18496	0.00375986	0.0330759	0.027991	KDM1A/RIOX2/RSBN1/RIOX1/JMJD6/KDM6A	6
GO:0140296	MF	GO:0140296	general transcription initiation factor binding	7/703	54/18496	0.00416777	0.0361405	0.0305845	DRAP1/RUVBL1/TAF12/GTF2F1/RUVBL2/FBL/HNRNPU	7
GO:0051059	MF	GO:0051059	NF-kappaB binding	5/703	29/18496	0.00435065	0.037195	0.0314769	HDAC1/MTDH/HDAC2/PDCD11/AKAP8	5
GO:0140030	MF	GO:0140030	modification-dependent protein binding	15/703	184/18496	0.00455266	0.0383814	0.0324809	CBX6/TOM1/CBX4/AGAP3/MLLT1/GLYR1/UBQLN2/ATRX/MPHOSPH8/CHD1/SMARCA4/PRPF8/TAB2/BRD4/ASCC2	15
GO:0030374	MF	GO:0030374	nuclear receptor coactivator activity	7/703	55/18496	0.00462252	0.0384366	0.0325276	KDM1A/MED24/MED4/MED17/MED14/TMF1/RBM14	7
GO:0001094	MF	GO:0001094	TFIID-class transcription factor complex binding	3/703	10/18496	0.00537018	0.0434626	0.036781	RUVBL1/RUVBL2/FBL	3
GO:0070878	MF	GO:0070878	primary miRNA binding	3/703	10/18496	0.00537018	0.0434626	0.036781	DROSHA/SRSF3/DDX3X	3
GO:0032182	MF	GO:0032182	ubiquitin-like protein binding	11/703	119/18496	0.00566385	0.0452363	0.038282	TOM1/UBA2/GGA2/CBX4/USP5/HERC2/BUB3/SERBP1/TAB2/AUP1/ASCC2	11
GO:0003678	MF	GO:0003678	DNA helicase activity	7/703	58/18496	0.00621235	0.0483448	0.0409126	SETX/RUVBL1/BLM/MCM6/RUVBL2/MCM4/DDX3X	7
GO:0036002	MF	GO:0036002	pre-mRNA binding	7/703	58/18496	0.00621235	0.0483448	0.0409126	SNRPC/TRA2B/SRSF6/PRPF8/U2AF2/U2AF1/HNRNPU	7

## Sheet: Fig1B-RCOR1
	ONTOLOGY	ID	Description	GeneRatio	BgRatio	pvalue	p.adjust	qvalue	geneID	Count
GO:0042254	BP	GO:0042254	ribosome biogenesis	43/281	325/18870	2.6288e-28	7.59197e-25	7.19184e-25	CUL4A/PAK1IP1/DNTTIP2/LAS1L/RPL26L1/RRS1/SURF6/PA2G4/ZNF593/RSL1D1/NIFK/DDX28/RPL35/RIOK1/MPHOSPH10/NOP9/EXOSC6/EBNA1BP2/MYBBP1A/NOP16/DDX10/BRIX1/MPHOSPH6/RPL14/TENT4B/PPAN/MRM3/RBM34/GEMIN4/RRP9/DDX27/EXOSC10/UTP14A/RPL24/PDCD11/NOP10/RPL23A/RPS28/RPS16/ZNF622/RPS24/RPS14/RPS11	43
GO:0006364	BP	GO:0006364	rRNA processing	30/281	225/18870	4.57946e-20	3.62302e-17	3.43207e-17	LAS1L/RRS1/PA2G4/RSL1D1/NIFK/RPL35/RIOK1/MPHOSPH10/NOP9/EXOSC6/EBNA1BP2/DDX10/BRIX1/MPHOSPH6/RPL14/TENT4B/PPAN/MRM3/RBM34/GEMIN4/RRP9/DDX27/EXOSC10/UTP14A/PDCD11/NOP10/RPS28/RPS16/RPS24/RPS14	30
GO:0016072	BP	GO:0016072	rRNA metabolic process	32/281	264/18870	4.60646e-20	3.62302e-17	3.43207e-17	GTF3C1/LAS1L/RRS1/PA2G4/RSL1D1/NIFK/RPL35/RIOK1/MPHOSPH10/NOP9/EXOSC6/EBNA1BP2/DDX10/BRIX1/MPHOSPH6/RPL14/TENT4B/PPAN/PELO/MRM3/RBM34/GEMIN4/RRP9/DDX27/EXOSC10/UTP14A/PDCD11/NOP10/RPS28/RPS16/RPS24/RPS14	32
GO:0002181	BP	GO:0002181	cytoplasmic translation	26/281	156/18870	5.01803e-20	3.62302e-17	3.43207e-17	EIF4A2/RPL39/DHX36/RPL32/RPL26L1/RPL35/RPL14/RPL29/RPL37/FAU/EIF3M/RPL8/RPS26/RPL31/RPL34/RPL24/RPL23A/RPS28/RPL36A/RPS16/RPL19/RPL28/RPS24/RPS20/RPS14/RPS11	26
GO:0042273	BP	GO:0042273	ribosomal large subunit biogenesis	18/281	76/18870	4.33982e-17	2.50668e-14	2.37457e-14	PAK1IP1/LAS1L/RPL26L1/RRS1/SURF6/RSL1D1/NIFK/DDX28/RPL35/EBNA1BP2/NOP16/BRIX1/RPL14/PPAN/RBM34/RPL24/RPL23A/ZNF622	18
GO:0034470	BP	GO:0034470	ncRNA processing	32/281	439/18870	1.21921e-13	5.86848e-11	5.55918e-11	LAS1L/RRS1/PA2G4/RSL1D1/NIFK/RPL35/RIOK1/MPHOSPH10/NOP9/EXOSC6/EBNA1BP2/DDX10/BRIX1/MPHOSPH6/RPL14/TENT4B/SRRT/PPAN/MRM3/RBM34/GEMIN4/RRP9/DDX27/EXOSC10/UTP14A/ZC3H7B/PDCD11/NOP10/RPS28/RPS16/RPS24/RPS14	32
GO:0000375	BP	GO:0000375	RNA splicing, via transesterification reactions	28/281	336/18870	1.74888e-13	7.21538e-11	6.8351e-11	KDM1A/RBMXL1/CDK13/LUC7L/SNW1/MPHOSPH10/PQBP1/RBM5/SF3B2/KHDRBS3/RBM19/FXR2/SRRM1/GEMIN4/CASC3/SNRNP70/SRSF2/SRSF1/U2AF2/COIL/HNRNPC/SRPK2/HNRNPF/RBM39/SNRPA1/RBMX/RBM8A/CWC22	28
GO:0000377	BP	GO:0000377	RNA splicing, via transesterification reactions with bulged adenosine as nucleophile	27/281	332/18870	8.65073e-13	2.77592e-10	2.62962e-10	KDM1A/RBMXL1/CDK13/LUC7L/SNW1/PQBP1/RBM5/SF3B2/KHDRBS3/RBM19/FXR2/SRRM1/GEMIN4/CASC3/SNRNP70/SRSF2/SRSF1/U2AF2/COIL/HNRNPC/SRPK2/HNRNPF/RBM39/SNRPA1/RBMX/RBM8A/CWC22	27
GO:0000398	BP	GO:0000398	mRNA splicing, via spliceosome	27/281	332/18870	8.65073e-13	2.77592e-10	2.62962e-10	KDM1A/RBMXL1/CDK13/LUC7L/SNW1/PQBP1/RBM5/SF3B2/KHDRBS3/RBM19/FXR2/SRRM1/GEMIN4/CASC3/SNRNP70/SRSF2/SRSF1/U2AF2/COIL/HNRNPC/SRPK2/HNRNPF/RBM39/SNRPA1/RBMX/RBM8A/CWC22	27
GO:0008380	BP	GO:0008380	RNA splicing	32/281	478/18870	1.22704e-12	3.54369e-10	3.35692e-10	SREK1IP1/KDM1A/RBMXL1/CDK13/LUC7L/SNW1/MPHOSPH10/PQBP1/RBM5/SF3B2/KHDRBS3/RBM19/FXR2/SRRM1/GEMIN4/CASC3/RPS26/CLASRP/SNRNP70/SRSF2/SRSF1/U2AF2/COIL/HNRNPC/SRPK2/HNRNPF/TAF15/RBM39/SNRPA1/RBMX/RBM8A/CWC22	32
GO:0043484	BP	GO:0043484	regulation of RNA splicing	17/281	181/18870	1.87368e-09	4.91926e-07	4.65999e-07	RBMXL1/SNW1/PQBP1/RBM5/KHDRBS3/FXR2/SRRM1/RPS26/SNRNP70/SRSF1/U2AF2/SRPK2/HNRNPF/RBM39/RBMX/RBM8A/CWC22	17
GO:0022618	BP	GO:0022618	protein-RNA complex assembly	19/281	235/18870	2.57799e-09	6.20436e-07	5.87736e-07	PTGES3/RRS1/CPSF7/LUC7L/DDX28/RBM5/BRIX1/SF3B2/PPAN/GEMIN4/EIF3M/RPL24/SRSF1/RPL23A/RPS28/COIL/SRPK2/RPS14/SNRPA1	19
GO:0071826	BP	GO:0071826	protein-RNA complex organization	19/281	243/18870	4.4894e-09	9.97338e-07	9.44773e-07	PTGES3/RRS1/CPSF7/LUC7L/DDX28/RBM5/BRIX1/SF3B2/PPAN/GEMIN4/EIF3M/RPL24/SRSF1/RPL23A/RPS28/COIL/SRPK2/RPS14/SNRPA1	19
GO:0042274	BP	GO:0042274	ribosomal small subunit biogenesis	13/281	104/18870	4.90473e-09	1.01178e-06	9.5845e-07	DNTTIP2/RRS1/SURF6/RIOK1/MPHOSPH10/NOP9/RRP9/EXOSC10/RPS28/RPS16/RPS24/RPS14/RPS11	13
GO:0048024	BP	GO:0048024	regulation of mRNA splicing, via spliceosome	13/281	107/18870	6.97953e-09	1.34379e-06	1.27297e-06	RBMXL1/SNW1/RBM5/KHDRBS3/FXR2/SRRM1/SNRNP70/U2AF2/SRPK2/RBM39/RBMX/RBM8A/CWC22	13
GO:0050684	BP	GO:0050684	regulation of mRNA processing	14/281	129/18870	8.06322e-09	1.45541e-06	1.3787e-06	DHX36/RBMXL1/SNW1/RBM5/KHDRBS3/FXR2/SRRM1/SNRNP70/U2AF2/SRPK2/RBM39/RBMX/RBM8A/CWC22	14
GO:1903311	BP	GO:1903311	regulation of mRNA metabolic process	22/281	362/18870	2.7568e-08	4.68331e-06	4.43648e-06	SAMD4A/DHX36/CNOT2/RBMXL1/SNW1/RBM5/PCID2/TENT4B/KHDRBS3/FXR2/SRRM1/CASC3/TNKS1BP1/SNRNP70/U2AF2/HNRNPC/SRPK2/TAF15/RBM39/RBMX/RBM8A/CWC22	22
GO:0000380	BP	GO:0000380	alternative mRNA splicing, via spliceosome	9/281	71/18870	1.05256e-06	0.000168877	0.000159976	KDM1A/CDK13/PQBP1/RBM5/KHDRBS3/FXR2/SRSF1/RBMX/RBM8A	9
GO:0000027	BP	GO:0000027	ribosomal large subunit assembly	6/281	26/18870	1.85264e-06	0.000281601	0.00026676	RRS1/DDX28/BRIX1/PPAN/RPL24/RPL23A	6
GO:0000956	BP	GO:0000956	nuclear-transcribed mRNA catabolic process	11/281	128/18870	3.42326e-06	0.000494319	0.000468266	SAMD4A/DHX36/CNOT2/EXOSC6/HBS1L/TENT4B/PELO/EXOSC10/CASC3/TNKS1BP1/RBM8A	11
GO:0042255	BP	GO:0042255	ribosome assembly	8/281	64/18870	4.70572e-06	0.000647148	0.00061304	RRS1/DDX28/BRIX1/PPAN/RPL24/RPL23A/RPS28/RPS14	8
GO:0006401	BP	GO:0006401	RNA catabolic process	18/281	367/18870	1.07081e-05	0.00140568	0.00133159	SAMD4A/DHX36/CNOT2/ZC3H4/EXOSC6/RNASEH2B/PCID2/HBS1L/TENT4B/FXR2/PELO/EXOSC10/CASC3/ZC3H18/TNKS1BP1/HNRNPC/TAF15/RBM8A	18
GO:0030490	BP	GO:0030490	maturation of SSU-rRNA	7/281	53/18870	1.29315e-05	0.00162375	0.00153817	RRS1/RIOK1/MPHOSPH10/NOP9/RPS28/RPS16/RPS14	7
GO:0000470	BP	GO:0000470	maturation of LSU-rRNA	5/281	28/18870	5.24474e-05	0.00631118	0.00597855	LAS1L/RSL1D1/NIFK/RPL35/RBM34	5
GO:0033120	BP	GO:0033120	positive regulation of RNA splicing	6/281	46/18870	5.8714e-05	0.00678264	0.00642516	RBMXL1/SNW1/SNRNP70/SRSF1/U2AF2/RBMX	6
GO:0006402	BP	GO:0006402	mRNA catabolic process	15/281	310/18870	6.80894e-05	0.00756316	0.00716455	SAMD4A/DHX36/CNOT2/EXOSC6/PCID2/HBS1L/TENT4B/FXR2/PELO/EXOSC10/CASC3/TNKS1BP1/HNRNPC/TAF15/RBM8A	15
GO:0071025	BP	GO:0071025	RNA surveillance	4/281	17/18870	9.83142e-05	0.010516	0.00996173	ZC3H4/EXOSC6/PELO/EXOSC10	4
GO:0000460	BP	GO:0000460	maturation of 5.8S rRNA	5/281	36/18870	0.00018253	0.0188267	0.0178345	LAS1L/RRS1/NOP9/MPHOSPH6/EXOSC10	5
GO:0010833	BP	GO:0010833	telomere maintenance via telomere lengthening	7/281	81/18870	0.000204654	0.0200719	0.019014	DHX36/PTGES3/TENT4B/EXOSC10/TNKS1BP1/NOP10/HNRNPC	7
GO:0050685	BP	GO:0050685	positive regulation of mRNA processing	5/281	37/18870	0.000208503	0.0200719	0.019014	DHX36/RBMXL1/SNW1/SNRNP70/RBMX	5
GO:0019827	BP	GO:0019827	stem cell population maintenance	10/281	183/18870	0.000431213	0.0401724	0.0380551	CUL4A/HDAC1/CNOT2/YAP1/PCM1/SMARCA2/SRRT/SMARCD1/PELO/RBBP7	10
GO:0034655	BP	GO:0034655	nucleobase-containing compound catabolic process	18/281	496/18870	0.000487249	0.0439743	0.0416566	SAMD4A/DHX36/CNOT2/ZC3H4/EXOSC6/RNASEH2B/PCID2/HBS1L/TENT4B/FXR2/PELO/EXOSC10/CASC3/ZC3H18/TNKS1BP1/HNRNPC/TAF15/RBM8A	18
GO:0098727	BP	GO:0098727	maintenance of cell number	10/281	187/18870	0.000511046	0.0447243	0.0423671	CUL4A/HDAC1/CNOT2/YAP1/PCM1/SMARCA2/SRRT/SMARCD1/PELO/RBBP7	10
GO:0007004	BP	GO:0007004	telomere maintenance via telomerase	6/281	69/18870	0.000564681	0.0477457	0.0452293	PTGES3/TENT4B/EXOSC10/TNKS1BP1/NOP10/HNRNPC	6
GO:0000819	BP	GO:0000819	sister chromatid segregation	11/281	225/18870	0.000578636	0.0477457	0.0452293	EML3/RRS1/RACGAP1/CHMP2B/SMARCA2/PBRM1/CHAMP1/PCID2/SMARCD1/FLNA/NUSAP1	11
GO:0044391	CC	GO:0044391	ribosomal subunit	32/286	188/19886	3.69409e-25	1.05825e-22	8.01602e-23	RPL39/AURKAIP1/RPL32/RPL26L1/MRPL55/MRPS5/RSL1D1/RPL35/MRPL14/RPL14/RPL29/RPL37/MRPL46/FAU/RPL8/MRPS11/RPL36AL/RPS26/RPL31/MRPS34/RPL34/RPL24/RPL23A/RPS28/RPL36A/RPS16/RPL19/RPL28/RPS24/RPS20/RPS14/RPS11	32
GO:0022626	CC	GO:0022626	cytosolic ribosome	27/286	118/19886	5.25188e-25	1.05825e-22	8.01602e-23	RPL39/RPL32/RPL26L1/RSL1D1/RPL35/RPL14/HBS1L/RPL29/PELO/RPL37/FAU/RPL8/RPL36AL/RPS26/RPL31/RPL34/RPL24/RPL23A/RPS28/RPL36A/RPS16/RPL19/RPL28/RPS24/RPS20/RPS14/RPS11	27
GO:0005840	CC	GO:0005840	ribosome	35/286	246/19886	1.05076e-24	1.41153e-22	1.0692e-22	RPL39/AURKAIP1/DNAJC21/RPL32/RPL26L1/MRPL55/MRPS5/RSL1D1/RPL35/MRPL14/RPL14/HBS1L/RPL29/PELO/RPL37/MRPL46/FAU/RPL8/MRPS11/RPL36AL/RPS26/RPL31/MRPS34/RPL34/RPL24/RPL23A/RPS28/RPL36A/RPS16/RPL19/RPL28/RPS24/RPS20/RPS14/RPS11	35
GO:0022625	CC	GO:0022625	cytosolic large ribosomal subunit	17/286	60/19886	6.65091e-18	6.70079e-16	5.07569e-16	RPL39/RPL32/RPL26L1/RSL1D1/RPL35/RPL14/RPL29/RPL37/RPL8/RPL36AL/RPL31/RPL34/RPL24/RPL23A/RPL36A/RPL19/RPL28	17
GO:0015934	CC	GO:0015934	large ribosomal subunit	20/286	117/19886	3.57781e-16	2.88372e-14	2.18435e-14	RPL39/RPL32/RPL26L1/MRPL55/RSL1D1/RPL35/MRPL14/RPL14/RPL29/RPL37/MRPL46/RPL8/RPL36AL/RPL31/RPL34/RPL24/RPL23A/RPL36A/RPL19/RPL28	20
GO:0030684	CC	GO:0030684	preribosome	19/286	109/19886	1.37014e-15	9.20275e-14	6.97087e-14	DNTTIP2/LAS1L/RRS1/RSL1D1/RIOK1/MPHOSPH10/NOP9/EBNA1BP2/PPAN/RRP9/EXOSC10/UTP14A/PDCD11/RPS28/RPS16/ZNF622/RPS24/RPS14/RPS11	19
GO:0042788	CC	GO:0042788	polysomal ribosome	9/286	31/19886	3.54769e-10	2.04246e-08	1.54711e-08	RPL39/RPL32/RPL8/RPS26/RPL31/RPL24/RPS28/RPL36A/RPL19	9
GO:0015935	CC	GO:0015935	small ribosomal subunit	12/286	75/19886	7.25497e-10	3.65469e-08	2.76835e-08	AURKAIP1/MRPS5/FAU/MRPS11/RPS26/MRPS34/RPS28/RPS16/RPS24/RPS20/RPS14/RPS11	12
GO:0005844	CC	GO:0005844	polysome	11/286	67/19886	2.82834e-09	1.26647e-07	9.59318e-08	RPL39/RPL32/FXR2/RPL8/RPS26/RPL31/RPL24/RPS28/RPL36A/RPL19/MYH10	11
GO:0032040	CC	GO:0032040	small-subunit processome	11/286	74/19886	8.41533e-09	3.39138e-07	2.56889e-07	DNTTIP2/MPHOSPH10/RRP9/EXOSC10/UTP14A/PDCD11/RPS28/RPS16/RPS24/RPS14/RPS11	11
GO:0016607	CC	GO:0016607	nuclear speck	24/286	417/19886	9.42699e-09	3.45371e-07	2.6161e-07	ZNF217/INPPL1/DHX36/CDK13/YLPM1/RREB1/SNW1/PQBP1/GATAD2B/SF3B2/TRIP12/RBM19/SRRM1/CASC3/ZC3H18/SNRNP70/SRSF2/SRSF1/U2AF2/SRPK2/RBM39/SNRPA1/RBM8A/CWC22	24
GO:0005681	CC	GO:0005681	spliceosomal complex	16/286	205/19886	4.92443e-08	1.65379e-06	1.2527e-06	RBMXL1/LUC7L/SNW1/RBM5/SF3B2/SRRM1/CASC3/SNRNP70/SRSF1/U2AF2/HNRNPC/HNRNPF/SNRPA1/RBMX/RBM8A/CWC22	16
GO:0022627	CC	GO:0022627	cytosolic small ribosomal subunit	8/286	41/19886	1.05085e-07	3.25765e-06	2.46759e-06	FAU/RPS26/RPS28/RPS16/RPS24/RPS20/RPS14/RPS11	8
GO:0071013	CC	GO:0071013	catalytic step 2 spliceosome	10/286	91/19886	7.45347e-07	2.14554e-05	1.62519e-05	SNW1/SF3B2/SRRM1/SRSF1/HNRNPC/HNRNPF/SNRPA1/RBMX/RBM8A/CWC22	10
GO:0030687	CC	GO:0030687	preribosome, large subunit precursor	5/286	19/19886	5.85671e-06	0.00015735	0.000119189	LAS1L/RRS1/EBNA1BP2/PPAN/ZNF622	5
GO:0005684	CC	GO:0005684	U2-type spliceosomal complex	9/286	92/19886	7.10511e-06	0.00017896	0.000135558	LUC7L/SNW1/SF3B2/CASC3/SNRNP70/U2AF2/SNRPA1/RBM8A/CWC22	9
GO:0098831	CC	GO:0098831	presynaptic active zone cytoplasmic component	4/286	18/19886	0.000109344	0.00259209	0.00196345	CTBP2/CTBP1/ERC1/CTNND1	4
GO:1905354	CC	GO:1905354	exoribonuclease complex	4/286	19/19886	0.00013694	0.00306594	0.00232238	LAS1L/EXOSC6/MPHOSPH6/EXOSC10	4
GO:0016459	CC	GO:0016459	myosin complex	6/286	56/19886	0.000149097	0.00316242	0.00239546	MYH11/MYO5B/MYO9B/MYL6B/MYO18A/MYH10	6
GO:0099738	CC	GO:0099738	cell cortex region	5/286	38/19886	0.000202177	0.00407386	0.00308585	CTBP2/CTBP1/ERC1/MYO5B/CTNND1	5
GO:0000313	CC	GO:0000313	organellar ribosome	7/286	89/19886	0.000298002	0.00545885	0.00413495	AURKAIP1/MRPL55/MRPS5/MRPL14/MRPL46/MRPS11/MRPS34	7
GO:0005761	CC	GO:0005761	mitochondrial ribosome	7/286	89/19886	0.000298002	0.00545885	0.00413495	AURKAIP1/MRPL55/MRPS5/MRPL14/MRPL46/MRPS11/MRPS34	7
GO:0001650	CC	GO:0001650	fibrillar center	9/286	150/19886	0.000328924	0.00576331	0.00436558	SAMD4A/RREB1/USO1/ACACA/SMAD7/CCDC137/AFF4/COIL/MTDH	9
GO:0030867	CC	GO:0030867	rough endoplasmic reticulum membrane	4/286	24/19886	0.000354753	0.00588861	0.00446049	SEC63/CCDC47/RPS26/RPS28	4
GO:0070603	CC	GO:0070603	SWI/SNF superfamily-type complex	7/286	92/19886	0.000365298	0.00588861	0.00446049	HDAC1/SMARCA2/PBRM1/GATAD2B/MYBBP1A/SMARCD1/RBBP7	7
GO:0016460	CC	GO:0016460	myosin II complex	4/286	26/19886	0.000487951	0.00756325	0.00572898	MYH11/MYL6B/MYO18A/MYH10	4
GO:0071006	CC	GO:0071006	U2-type catalytic step 1 spliceosome	3/286	12/19886	0.000588222	0.0084662	0.00641295	CASC3/RBM8A/CWC22	3
GO:0071012	CC	GO:0071012	catalytic step 1 spliceosome	3/286	12/19886	0.000588222	0.0084662	0.00641295	CASC3/RBM8A/CWC22	3
GO:0000792	CC	GO:0000792	heterochromatin	6/286	79/19886	0.000969143	0.0134678	0.0102015	HDAC1/PHC2/MPHOSPH8/UHRF2/TNKS1BP1/HMGA1	6
GO:0000314	CC	GO:0000314	organellar small ribosomal subunit	4/286	32/19886	0.00109686	0.0142591	0.010801	AURKAIP1/MRPS5/MRPS11/MRPS34	4
GO:0005763	CC	GO:0005763	mitochondrial small ribosomal subunit	4/286	32/19886	0.00109686	0.0142591	0.010801	AURKAIP1/MRPS5/MRPS11/MRPS34	4
GO:0000118	CC	GO:0000118	histone deacetylase complex	6/286	82/19886	0.00117794	0.0148244	0.0112291	RCOR1/ZNF217/HDAC1/RCOR3/GATAD2B/RBBP7	6
GO:0005925	CC	GO:0005925	focal adhesion	15/286	421/19886	0.00121391	0.0148244	0.0112291	TRIOBP/ARHGEF2/PPP1R12A/PVR/SDC4/EPHA2/RPL8/NUMB/HMGA1/RPL31/RPS16/RPL19/RPS14/RPS11/FLNA	15
GO:1904949	CC	GO:1904949	ATPase complex	8/286	146/19886	0.00126411	0.0149834	0.0113496	HDAC1/ATP5F1D/SMARCA2/PBRM1/GATAD2B/MYBBP1A/SMARCD1/RBBP7	8
GO:0016581	CC	GO:0016581	NuRD complex	3/286	16/19886	0.00143482	0.016062	0.0121666	HDAC1/GATAD2B/RBBP7	3
GO:0090545	CC	GO:0090545	CHD-type complex	3/286	16/19886	0.00143482	0.016062	0.0121666	HDAC1/GATAD2B/RBBP7	3
GO:0030055	CC	GO:0030055	cell-substrate junction	15/286	431/19886	0.00152888	0.0166524	0.0126138	TRIOBP/ARHGEF2/PPP1R12A/PVR/SDC4/EPHA2/RPL8/NUMB/HMGA1/RPL31/RPS16/RPL19/RPS14/RPS11/FLNA	15
GO:0071004	CC	GO:0071004	U2-type prespliceosome	3/286	17/19886	0.00172385	0.0178131	0.013493	LUC7L/SNRNP70/U2AF2	3
GO:0071010	CC	GO:0071010	prespliceosome	3/286	17/19886	0.00172385	0.0178131	0.013493	LUC7L/SNRNP70/U2AF2	3
GO:0035770	CC	GO:0035770	ribonucleoprotein granule	11/286	270/19886	0.00191559	0.0190551	0.0144338	SAMD4A/DHX36/CNOT2/DDX28/PQBP1/FLG/SYNE1/FXR2/TRIM25/CASC3/RPL28	11
GO:0005759	CC	GO:0005759	mitochondrial matrix	16/286	487/19886	0.00193861	0.0190551	0.0144338	PYCR2/AURKAIP1/MRPL55/MRPS5/ALDH1L2/ATP5F1D/DDX28/POLRMT/MRPL14/PYCR1/MRM3/MRPL46/HIBCH/MRPS11/MRPS34/LACTB2	16
GO:0098687	CC	GO:0098687	chromosomal region	14/286	399/19886	0.00201727	0.0191824	0.0145302	KDM1A/DHX36/PTGES3/SUN1/PPP1R12A/CHMP2B/PBRM1/CHAMP1/GATAD2B/AURKA/SMARCD1/UHRF2/CENPU/RBBP7	14
GO:0000178	CC	GO:0000178	exosome (RNase complex)	3/286	18/19886	0.00204676	0.0191824	0.0145302	EXOSC6/MPHOSPH6/EXOSC10	3
GO:0030496	CC	GO:0030496	midbody	9/286	204/19886	0.00286348	0.0262269	0.0198663	TRIOBP/EML3/RACGAP1/CTNND1/CHMP2B/SYNE1/AURKA/CRMP1/MYH10	9
GO:0005697	CC	GO:0005697	telomerase holoenzyme complex	3/286	22/19886	0.00370226	0.0329761	0.0249786	PTGES3/NOP10/HNRNPC	3
GO:0036464	CC	GO:0036464	cytoplasmic ribonucleoprotein granule	10/286	253/19886	0.00376402	0.0329761	0.0249786	SAMD4A/DHX36/CNOT2/PQBP1/FLG/SYNE1/FXR2/TRIM25/CASC3/RPL28	10
GO:0098798	CC	GO:0098798	mitochondrial protein-containing complex	11/286	300/19886	0.00428249	0.0367201	0.0278146	SDHA/AURKAIP1/TOMM70/MRPL55/MRPS5/ATP5F1D/POLRMT/MRPL14/MRPL46/MRPS11/MRPS34	11
GO:0032982	CC	GO:0032982	myosin filament	3/286	24/19886	0.00476389	0.0399969	0.0302967	MYH11/MYO18A/MYH10	3
GO:0003735	MF	GO:0003735	structural constituent of ribosome	30/283	176/18496	6.50909e-23	2.82494e-20	2.57623e-20	RPL39/RPL32/RPL26L1/MRPL55/MRPS5/RPL35/MRPL14/RPL14/RPL29/RPL37/MRPL46/FAU/RPL8/MRPS11/RPL36AL/RPS26/RPL31/MRPS34/RPL34/RPL24/RPL23A/RPS28/RPL36A/RPS16/RPL19/RPL28/RPS24/RPS20/RPS14/RPS11	30
GO:0019843	MF	GO:0019843	rRNA binding	9/283	66/18496	6.98599e-07	0.000151596	0.000138249	RRS1/DDX28/BRIX1/PPAN/RPL37/RBM34/RPL8/RPL23A/RPS11	9
GO:0045296	MF	GO:0045296	cadherin binding	18/283	334/18496	4.24464e-06	0.000614058	0.000559995	GPRC5A/ERC1/MARK2/USO1/CTNND1/RSL1D1/CHMP2B/RPL14/RPL29/EPHA2/TRIM25/NUMB/RPS26/TNKS1BP1/RPL34/RPL24/RPL23A/FLNA	18
GO:0070034	MF	GO:0070034	telomerase RNA binding	5/283	22/18496	1.72196e-05	0.00186833	0.00170384	DHX36/TENT4B/EXOSC10/NOP10/HNRNPC	5
GO:0048027	MF	GO:0048027	mRNA 5'-UTR binding	5/283	25/18496	3.34593e-05	0.00290427	0.00264857	SHMT1/DHX36/RSL1D1/MYH10/RPS14	5
GO:0043531	MF	GO:0043531	ADP binding	5/283	38/18496	0.000268697	0.0194358	0.0177246	ATP5F1D/MYO9B/MSH6/MYO18A/MYH10	5
GO:0003713	MF	GO:0003713	transcription coactivator activity	13/283	280/18496	0.000398901	0.0247319	0.0225544	CTBP2/CTBP1/KDM1A/YAP1/SNW1/TRIP4/SMARCA2/PQBP1/SMARCD1/TRIM25/HMGA1/MTDH/MED26	13
GO:0003714	MF	GO:0003714	transcription corepressor activity	10/283	194/18496	0.000835639	0.0453334	0.0413422	CTBP2/CTBP1/RCOR1/HDAC1/YAP1/PA2G4/SNW1/RCOR3/MYBBP1A/SRSF2	10

## Sheet: Fig 1C-LSD1-SF interactions
Gene_name	LSD1_norm	p
SRRM1	3.72935	9.23532
POLR2C	3.69801	11.4532
POLR2B	3.60309	19.4512
NCBP2	3.55016	14.3817
SNRNP40	3.39005	9.16166
USP39	2.94512	8.33434
SNRPF	2.91104	4.61579
SUGP1	2.89089	9.29599
GTF2F2	2.8329	5.94333
PRPF40A	2.78421	6.82958
PRKRIP1	2.77534	5.61461
PNN	2.73461	7.65186
SNRPC	2.71718	6.586
RBM8A	2.71155	6.8409
RBM17	2.70506	4.51099
CDC40	2.67976	6.19845
CHERP	2.62551	6.39217
POLR2A	2.59471	8.2732
SRRT	2.58231	7.03498
SRSF7	2.52351	11.1607
MTREX	2.47978	10.5053
DDX41	2.41185	5.46313
AQR	2.34703	4.96227
NCBP1	2.31748	5.14388
POLR2G	2.28717	5.62371
SNW1	2.28221	5.39774
SMU1	2.2655	7.63428
PQBP1	2.26525	5.97979
SNRPA	2.2152	12.1618
SAP18	2.19732	6.02484
SNRPA1	2.13888	5.07902
ISY1	2.12353	4.94054
HNRNPH2	2.12018	5.50953
TFIP11	2.08243	5.62195
PPIL3	2.02542	4.45035
GTF2F1	2.0179	5.84924
SRSF5	1.97311	6.80583
SNRNP70	1.95947	6.02545
TRA2B	1.94639	7.69405
PPIG	1.93595	5.3016
DHX8	1.91454	5.35725
SRSF2	1.90587	10.4085
SF3B2	1.89402	4.38395
CRNKL1	1.8557	5.22785
SRSF3	1.84531	8.19244
SRSF1	1.81704	9.95737
RBM5	1.80639	4.61136
PRPF3	1.75856	6.22461
SRSF6	1.69981	10.8839
SRSF9	1.69971	8.33653
DHX15	1.68234	9.23859
PRPF4	1.65438	9.79677
SNIP1	1.64164	5.52956
SART1	1.61192	9.24971
SRSF4	1.57885	11.0888
SNRPB	1.57667	9.23379
PRPF8	1.55175	6.25755
ACIN1	1.48385	5.83972
RBM25	1.48075	10.2501
U2AF2	1.41002	7.01113
SNRPD2	1.39184	5.98086
SNRPD1	1.38819	7.76857
RNPS1	1.37819	4.90219
PHF5A	1.37289	5.01399
MAGOH	1.37272	7.05843
HNRNPR	1.37006	6.03683
EIF4A3	1.36626	8.20993
SF3B6	1.34406	7.58961
PRPF4B	1.33293	5.15035
SNRPD3	1.27018	11.504
RBMX	1.25685	5.26272
NSRP1	1.25068	8.4569
U2AF1	1.21664	5.14727
SRRM2	1.21171	10.0089
ALYREF	1.14353	5.01266
HNRNPU	1.10405	5.10748
RBM39	1.09614	5.87354
LUC7L3	1.01462	4.59948
PRPF19	1.00474	6.35693

## Sheet: Fig 1C-RCOR1-SF interactions
Gene_name	RCOR1_norm	p
SNW1	2.45786	7.2038
PQBP1	2.21716	5.38428
RBM5	2.0825	4.5439
SRRT	1.92661	4.79021
SF3B2	1.89585	4.31895
CHERP	1.83861	4.66167
SRRM1	1.83493	4.42364
CASC3	1.72379	5.88238
SNRNP70	1.57474	4.86051
SRSF2	1.54593	4.79845
SRSF1	1.49571	4.3666
U2AF2	1.41319	5.34438
HNRNPC	1.36733	5.22538
HNRNPF	1.23146	4.3602
RBM39	1.17677	4.56415
SNRPA1	1.13234	4.50024
RBMX	1.119	4.62447
RBM8A	1.09701	4.82047
CWC22	1.01876	4.99263

## Sheet: Fig1D-LSD1
Accession	Description	Gene name	Volcano LSD1	DMSO/Corin	p-value	Score		log2 abundance	DMSO_M10_LSD1_1	DMSO_M10_LSD1_2	DMSO_M13_LSD1_1	DMSO_M13_LSD1_2	Corin_M10_LSD1_1	Corin_M10_LSD1_2	Corin_M13_LSD1_1	Corin_M13_LSD1_2	Annotation	Biological Process	Cellular Component	Molecular Function	KEGG Pathways	WikiPathways	Reactome Pathways	Chromosome
Q9H944	Mediator of RNA polymerase II transcription subunit 20	MED20		7.00255	18.8749	132.173	MED20		1.42241	1.95408	1.88132	1.72143	-5.23906	-5.35411	-5.17761	-5.2602		cell differentiation;metabolic process;regulation of biological process	nucleus	catalytic activity;protein binding			Transcriptional regulation of white adipocyte differentiation; PPARA activates gene expression; Generic Transcription Pathway	6
O14656	Torsin-1A	TOR1A		5.3946	8.1333	43.8759	TOR1A		1.51982	0.155569	0.410153	-1.66194	-5.18682	-5.48899	-5.30134	-5.17765		cell organization and biogenesis;cellular component movement;metabolic process;regulation of biological process;response to stimulus;transport	cytoplasm;cytoskeleton;cytosol;endoplasmic reticulum;membrane;nucleus;organelle lumen	catalytic activity;nucleotide binding;protein binding			Cargo recognition for clathrin-mediated endocytosis	9
Q9Y303	N-acetylglucosamine-6-phosphate deacetylase	AMDHD2		5.35694	4.23995	22.7132			1.99928	1.88525	1.38447	-5.12018	-5.36902	-5.46389	-5.19758	-5.24843		metabolic process	cytosol;nucleus	catalytic activity;metal ion binding;protein binding	Amino sugar and nucleotide sugar metabolism		Synthesis of UDP-N-acetyl-glucosamine	16
Q9Y5F7	Protocadherin gamma-C4	PCDHGC4		5.30397	3.85465	20.445			2.91721	2.23831	2.06104	0.851936	2.54589	-5.48745	-5.10206	-5.10377		cell communication;cell organization and biogenesis	membrane	metal ion binding				5
Q8IY67	Ribonucleoprotein PTB-binding 1	RAVER1		4.67183	3.925	18.3369			2.22716	1.21379	-0.914669	-5.21195	-5.46095	-5.50001	-5.16479	-5.24722		metabolic process	cytoplasm;nucleus	protein binding;RNA binding				19
O43166	Signal-induced proliferation-associated 1-like protein 1	SIPA1L1		4.52458	11.5881	52.4313	SIPA1L1		-0.674872	-0.459855	-0.315839	-1.52659	-5.2448	-5.35684	-5.34303	-5.1308		cell organization and biogenesis;regulation of biological process;response to stimulus	cytoplasm;cytoskeleton;membrane	enzyme regulator activity;protein binding	Rap1 signaling pathway		Neurexins and neuroligins	14
O95208	Epsin-2	EPN2		4.51963	3.09693	13.997			3.17705	3.61813	-5.25955	-1.26494	-5.39188	-5.46888	-5.2557	-1.69138		cell organization and biogenesis;transport	cytoplasm;cytosol	protein binding	Endocytosis		Cargo recognition for clathrin-mediated endocytosis	17
O60333	Kinesin-like protein KIF1B	KIF1B		4.48772	2.70678	12.1473			3.58168	3.73631	2.40615	2.93414	-5.32105	-5.49419	2.4011	3.12156		cell communication;cell death;cellular component movement;regulation of biological process;response to stimulus;transport	cytoplasm;cytoskeleton;membrane;mitochondrion	catalytic activity;motor activity;nucleotide binding;protein binding			COPI-dependent Golgi-to-ER retrograde traffic; Kinesins	1
P49773	Histidine triad nucleotide-binding protein 1	HINT1		4.45148	4.02699	17.926			-1.75781	2.74512	2.99565	-3.32423	-5.17945	-2.27328	-5.106	-4.58844		cell death;metabolic process;regulation of biological process;response to stimulus	cytoplasm;cytoskeleton;cytosol;membrane;nucleus	catalytic activity;nucleotide binding;protein binding				5
P05067	Amyloid-beta precursor protein	APP		4.44544	11.0675	49.1997	APP		-1.65409	-0.719207	-0.271053	-0.795665	-5.41953	-5.34393	-5.2387	-5.21961		cell communication;cell death;cell growth;cell organization and biogenesis;cellular component movement;cellular homeostasis;defense response;metabolic process;regulation of biological process;response to stimulus;transport	cell surface;cytoplasm;cytosol;endoplasmic reticulum;endosome;extracellular;Golgi;membrane;organelle lumen;vacuole	DNA binding;enzyme regulator activity;metal ion binding;protein binding	Serotonergic synapse; Alzheimer's disease	Alzheimers Disease; Endoderm Differentiation; Apoptosis-related network due to altered Notch3 in ovarian cancer; Copper homeostasis; TGF-beta Signaling Pathway	Post-translational protein phosphorylation; TRAF6 mediated NF-kB activation; G alpha (i) signalling events; TAK1 activates NFkB by phosphorylation and activation of IKKs complex; RIP-mediated NFkB activation via ZBP1; Activated TLR4 signalling; Interleukin-1 family signaling; The NLRP3 inflammasome; Deregulated CDK5 triggers multiple neurodegenerative pathways in Alzheimer's disease models; Regul…	21
Q14008	Cytoskeleton-associated protein 5	CKAP5		4.33701	2.48994	10.7989			5.63609	3.32235	1.61735	-1.66342	4.6817	-2.88344	-5.14291	-5.09101		cell division;cell organization and biogenesis;regulation of biological process;transport	chromosome;cytoplasm;cytoskeleton;cytosol;membrane	protein binding			Regulation of PLK1 Activity at G2/M Transition; AURKA Activation by TPX2; Anchoring of the basal body to the plasma membrane; Recruitment of NuMA to mitotic centrosomes; Recruitment of mitotic centrosome proteins and complexes; Loss of Nlp from mitotic centrosomes; Amplification of signal from unattached kinetochores via a MAD2 inhibitory signal; Separation of Sister Chromatids; Resolution of Sis…	11
P36405	ADP-ribosylation factor-like protein 3	ARL3		4.2639	4.89712	20.8808			1.59239	1.60239	0.231339	0.0309772	-0.297173	-5.38809	-5.32246	-2.59076		cell division;cell organization and biogenesis;cellular component movement;regulation of biological process;response to stimulus;transport	cytoplasm;cytoskeleton;Golgi;membrane;nucleus	catalytic activity;metal ion binding;nucleotide binding;protein binding;signal transducer activity			Trafficking of myristoylated proteins to the cilium	10
Q9Y2V2	Calcium-regulated heat-stable protein 1	CARHSP1		4.26229	3.91931	16.7052			1.42148	0.729359	-0.996966	-5.2868	-5.39178	-5.39693	-5.21367	-5.17971		regulation of biological process;response to stimulus	cytoplasm;cytosol	DNA binding;protein binding;RNA binding				16
Q7Z7H5	Transmembrane emp24 domain-containing protein 4	TMED4		4.26141	4.11148	17.5207			-0.311804	0.880728	0.695077	-5.181	-5.34629	-5.38269	-5.20474	-5.02892		regulation of biological process;response to stimulus;transport	endoplasmic reticulum;membrane	signal transducer activity				7
Q5T1J5	Putative coiled-coil-helix-coiled-coil-helix domain-containing protein CHCHD2P9, mitochondrial	CHCHD2P9		4.23465	4.28894	18.1622			0.285792	-0.257195	0.806585	-5.02603	-5.34711	-5.34064	-5.20176	-5.23994		cell organization and biogenesis;regulation of biological process	mitochondrion;nucleus	DNA binding				9
P09211	Glutathione S-transferase P	GSTP1		4.11294	6.1725	25.3871	GSTP1		2.10496	-1.96778	-0.859981	-0.861693	-2.08007	-5.58135	-5.15359	-5.22126		cell communication;cell proliferation;metabolic process;regulation of biological process;response to stimulus;transport	cytoplasm;cytosol;extracellular;membrane;mitochondrion;nucleus;organelle lumen	antioxidant activity;catalytic activity;enzyme regulator activity;protein binding	Glutathione metabolism; Metabolism of xenobiotics by cytochrome P450; Pathways in cancer; Prostate cancer; Drug metabolism - cytochrome P450; Chemical carcinogenesis; Platinum drug resistance	NRF2 pathway; Photodynamic therapy-induced NFE2L2 (NRF2) survival signaling; Exercise-induced Circadian Regulation; Arachidonate Epoxygenase / Epoxide Hydrolase; Metapathway biotransformation	Glutathione conjugation; Neutrophil degranulation; Detoxification of Reactive Oxygen Species	11
Q05655	Protein kinase C delta type	PRKCD		3.94595	3.61584	14.2679			1.70259	0.45147	0.534056	1.93031	-5.24307	-5.48577	0.914309	-1.35083		cell death;cell organization and biogenesis;cell proliferation;cellular component movement;defense response;metabolic process;regulation of biological process;response to stimulus;transport	cytoplasm;cytosol;endoplasmic reticulum;extracellular;membrane;nucleus;organelle lumen	catalytic activity;enzyme regulator activity;metal ion binding;nucleotide binding;protein binding	NOD-like receptor signaling pathway; Tight junction; Vascular smooth muscle contraction; Neurotrophin signaling pathway; Type II diabetes mellitus; AGE-RAGE signaling pathway in diabetic complications; Inflammatory mediator regulation of TRP channels; Fc gamma R-mediated phagocytosis; GnRH signaling pathway; Chemokine signaling pathway; Estrogen signaling pathway; Insulin resistance	Type II diabetes mellitus; miRs in Muscle Cell Differentiation; Signaling Pathways in Glioblastoma; B Cell Receptor Signaling Pathway; AGE/RAGE pathway; Corticotropin-releasing hormone signaling pathway; Oncostatin M Signaling Pathway; Brain-Derived Neurotrophic Factor (BDNF) signaling pathway; Alpha 6 Beta 4 signaling pathway; Myometrial Relaxation and Contraction Pathways; G Protein Signaling P…	G alpha (z) signalling events; SHC1 events in ERBB2 signaling; Interferon gamma signaling; Apoptotic cleavage of cellular proteins; Effects of PIP2 hydrolysis; Neutrophil degranulation; Gastrin-CREB signalling pathway via PKC and MAPK; VEGFR2 mediated cell proliferation; HuR (ELAVL1) binds and stabilizes mRNA; Calmodulin induced events; CLEC7A (Dectin-1) signaling; Role of phospholipids in phagoc…	3
Q9BXS4	Transmembrane protein 59	TMEM59		3.93147	3.96192	15.5762			1.20465	-0.56713	0.292313	-1.1812	-5.43608	-5.4482	-5.37746	0.284501		metabolic process;regulation of biological process	endosome;Golgi;membrane;vacuole	catalytic activity;protein binding				1
P35080	Profilin-2	PFN2		3.7525	5.23475	19.6434			-2.81406	-1.02604	1.46988	1.2653	-2.56968	-3.11971	-5.38628	-5.03925		cell organization and biogenesis;regulation of biological process	cytoplasm;cytoskeleton	catalytic activity;protein binding	Rap1 signaling pathway; Salmonella infection; Regulation of actin cytoskeleton; Shigellosis	Association Between Physico-Chemical Features and Toxicity Associated Pathways	RHO GTPases Activate Formins; Signaling by ROBO receptors	3
Q9H270	Vacuolar protein sorting-associated protein 11 homolog	VPS11		3.7343	7.77394	29.0302	VPS11		-0.755667	-0.937528	-1.33378	-2.90119	-5.19343	-5.29355	-5.18558	-5.19279		cell organization and biogenesis;metabolic process;regulation of biological process;transport	endosome;membrane;vacuole	metal ion binding;nucleotide binding;protein binding				11
P07942	Laminin subunit beta-1	LAMB1		3.66081	3.83242	14.0298			-1.00807	2.75492	-3.74585	-1.64882	-5.4485	-5.4818	-5.32689	-2.03386		cell differentiation;cell organization and biogenesis;cellular component movement;metabolic process;regulation of biological process;response to stimulus;transport	extracellular;membrane;organelle lumen	catalytic activity;motor activity;nucleotide binding;protein binding;signal transducer activity;structural molecule activity	Amoebiasis; Pathways in cancer; Toxoplasmosis; Focal adhesion; Small cell lung cancer; ECM-receptor interaction; PI3K-Akt signaling pathway	Alpha 6 Beta 4 signaling pathway; Focal Adhesion; Focal Adhesion-PI3K-Akt-mTOR-signaling pathway; Inflammatory Response Pathway	ECM proteoglycans; Post-translational protein phosphorylation; Regulation of Insulin-like Growth Factor (IGF) transport and uptake by Insulin-like Growth Factor Binding Proteins (IGFBPs); L1CAM interactions; Laminin interactions; Degradation of the extracellular matrix; MET activates PTK2 signaling; Non-integrin membrane-ECM interactions	7
Q9NQC1	E3 ubiquitin-protein ligase Jade-2	JADE2		3.64091	7.3845	26.8863	JADE2		-0.726372	-0.681654	-2.09152	-2.881	-5.33112	-5.40006	-5.15986	-5.05317		cell organization and biogenesis;metabolic process		catalytic activity;metal ion binding;protein binding			HATs acetylate histones	5
Q5T8P6	RNA-binding protein 26	RBM26		3.61527	11.2373	40.626	RBM26		-0.192269	-0.945605	-1.23255	-0.0262461	-5.34918	-3.84845	-4.01839	-3.64175		metabolic process;regulation of biological process		metal ion binding;protein binding;RNA binding				13
Q9Y5T5	Ubiquitin carboxyl-terminal hydrolase 16	USP16		3.61337	4.23904	15.3172			-0.734322	-0.234546	-0.645549	-5.18432	-5.39042	-5.52721	-5.2059	-5.12868		cell division;cell organization and biogenesis;metabolic process;regulation of biological process;response to stimulus	cytoplasm;nucleus	catalytic activity;metal ion binding;protein binding			Ub-specific processing proteases	21
P61626	Lysozyme C	LYZ		3.61096	4.08565	14.7531			0.59747	0.489733	1.29261	3.49714	-5.17909	-1.42554	0.888564	-2.85083		defense response;metabolic process;response to stimulus;transport	extracellular;organelle lumen	catalytic activity;protein binding	Salivary secretion		Antimicrobial peptides; Neutrophil degranulation; Amyloid fiber formation	12
P13010	X-ray repair cross-complementing protein 5	XRCC5		3.59352	4.18673	15.0451			-2.52505	1.80807	1.87641	-0.999761	-5.24306	-5.41977	-2.30937	-1.24224		cell differentiation;cell organization and biogenesis;cell proliferation;defense response;metabolic process;regulation of biological process;response to stimulus;transport	chromosome;cytoplasm;cytosol;extracellular;membrane;nucleus;organelle lumen	catalytic activity;DNA binding;enzyme regulator activity;nucleotide binding;protein binding;RNA binding	Non-homologous end-joining	Non-homologous end joining	2-LTR circle formation; Neutrophil degranulation; IRF3-mediated induction of type I IFN; Nonhomologous End-Joining (NHEJ)	2
P29508	Serpin B3	SERPINB3		3.5563	6.03348	21.4568			-1.21741	-0.0249015	-0.167047	-0.271623	-5.38911	-2.14434	-5.18464	-3.18809		cell communication;regulation of biological process;transport	cytoplasm;extracellular;nucleus;organelle lumen	enzyme regulator activity;protein binding;receptor activity	Amoebiasis		Neutrophil degranulation	18
Q9H1C3	Glycosyltransferase 8 domain-containing protein 2	GLT8D2		3.5365	3.86559	13.6707			0.0591038	-0.812935	0.271076	-1.32781	-0.0756996	-5.42512	-5.20684	-5.2489		metabolic process	Golgi;membrane	catalytic activity				12
Q9HCY8	Protein S100-A14	S100A14		3.52426	4.18244	14.74			-5.19646	-1.32151	-0.078492	-0.647275	-5.38911	-5.57431	-5.15719	-5.22016		cell death;defense response;regulation of biological process;response to stimulus	cytoplasm;cytosol	metal ion binding;protein binding				1
P13591	Neural cell adhesion molecule 1	NCAM1		3.51768	9.49803	33.411	NCAM1		-0.628051	-0.956406	-2.44014	-1.36238	-3.46525	-5.53659	-5.27713	-5.17873		cellular component movement;metabolic process;regulation of biological process;response to stimulus	cell surface;cytosol;extracellular;membrane	protein binding;receptor activity	Prion diseases; Cell adhesion molecules (CAMs)	Brain-Derived Neurotrophic Factor (BDNF) signaling pathway; Cardiac Progenitor Differentiation	ECM proteoglycans; Signal transduction by L1; Interferon gamma signaling; NCAM1 interactions; RAF/MAP kinase cascade; Interleukin-20 family signaling	11
Q9UIJ7	GTP:AMP phosphotransferase AK3, mitochondrial	AK3		3.51393	3.6786	12.9264			0.754011	-5.29106	-1.10053	0.206009	-3.71853	-5.51674	-5.21514	-5.03688		coagulation;metabolic process	mitochondrion;organelle lumen	catalytic activity;nucleotide binding;protein binding	Purine metabolism		Factors involved in megakaryocyte development and platelet production	9
Q96AT9	Ribulose-phosphate 3-epimerase	RPE		3.49031	2.46793	8.61382			2.35474	0.916583	-5.27716	-5.22435	-5.47159	-5.41903	-5.25507	-5.04573		metabolic process	cytosol	catalytic activity;metal ion binding;protein binding	Carbon metabolism; Pentose phosphate pathway; Biosynthesis of amino acids; Pentose and glucuronate interconversions; Metabolic pathways	Pentose Phosphate Pathway	Pentose phosphate pathway (hexose monophosphate shunt)	2
Q13126	S-methyl-5'-thioadenosine phosphorylase	MTAP		3.45653	2.62341	9.06789			-1.27361	-1.08266	4.05791	-5.07977	-5.44755	-5.4498	-3.23866	-3.06822		metabolic process;regulation of biological process;response to stimulus	cytoplasm;cytosol;nucleus	catalytic activity;protein binding	Metabolic pathways; Cysteine and methionine metabolism		Gene and protein expression by JAK-STAT signaling after Interleukin-12 stimulation; Methionine salvage pathway; Interleukin-12 family signaling	9
Q9ULR0	Pre-mRNA-splicing factor ISY1 homolog	ISY1		3.42462	5.67412	19.4317			-1.80707	-0.80651	-0.67068	-0.544166	-5.24942	-1.91539	-5.15022	-5.21186		cell organization and biogenesis;metabolic process;response to stimulus	nucleus;spliceosomal complex	catalytic activity;protein binding;RNA binding	Spliceosome		Dual incision in TC-NER; Formation of TC-NER Pre-Incision Complex; mRNA Splicing - Major Pathway; Gap-filling DNA repair synthesis and ligation in TC-NER	3
Q8WX92	Negative elongation factor B	NELFB		3.40717	3.62703	12.3579			-0.984178	0.759312	1.06776	0.214738	-5.42776	-5.47246	-1.38371	-0.287123		metabolic process;regulation of biological process	cytoplasm;nucleus	protein binding;RNA binding		Initiation of transcription and translation elongation at the HIV-1 LTR	HIV elongation arrest and recovery; Formation of the HIV-1 Early Elongation Complex; Abortive elongation of HIV-1 transcript in the absence of Tat; TP53 Regulates Transcription of DNA Repair Genes; Tat-mediated HIV elongation arrest and recovery; Formation of RNA Pol II elongation complex ; Formation of HIV elongation complex in the absence of HIV Tat; RNA Polymerase II Pre-transcription Events; …	9
P04183	Thymidine kinase, cytosolic	TK1		3.39246	2.88362	9.78257			2.57058	3.55398	2.44273	2.58969	-5.46565	-0.157269	1.27941	1.93063		cell organization and biogenesis;metabolic process	cytoplasm;cytosol	catalytic activity;metal ion binding;nucleotide binding;protein binding	Metabolic pathways; Pyrimidine metabolism; Drug metabolism - other enzymes	Fluoropyrimidine Activity	Activation of E2F1 target genes at G1/S; Pyrimidine salvage	17
Q96QT6	PHD finger protein 12	PHF12		3.38371	5.58543	18.8995			-0.815814	-1.52564	-0.699517	-1.22045	-5.26447	-2.06221	-5.31698	-5.15261		metabolic process;regulation of biological process	nucleus	DNA binding;metal ion binding;protein binding				17
Q68D91	Metallo-beta-lactamase domain-containing protein 2	MBLAC2		3.36777	5.38261	18.1274			-0.625196	-1.07698	-1.23212	-1.26809	-5.1914	-1.96991	-5.36236	-5.14979				catalytic activity;metal ion binding				5
Q6WKZ4	Rab11 family-interacting protein 1	RAB11FIP1		3.34687	4.98402	16.6809			0.176884	-0.692169	-1.99213	-1.26354	-5.26432	-1.40373	-5.19094	-5.29945		regulation of biological process;transport	cytoplasm;cytosol;endosome;membrane	protein binding	Endocytosis			8
Q8WZA0	Protein LZIC	LZIC		3.32116	2.39362	7.94962			-5.07616	1.59664	1.93879	-5.03268	-5.20505	-4.26207	-5.28091	-5.11004		response to stimulus		protein binding				1
Q9Y4H2	Insulin receptor substrate 2	IRS2		3.30053	1.69558	5.5963			3.29553	6.14392	6.59703	6.29579	-5.46826	3.97279	6.72841	3.89722		cell proliferation;cellular component movement;cellular homeostasis;metabolic process;regulation of biological process;response to stimulus	cytoplasm;cytosol;membrane	catalytic activity;protein binding;signal transducer activity	Longevity regulating pathway - multiple species; Insulin signaling pathway; FoxO signaling pathway; MicroRNAs in cancer; cGMP-PKG signaling pathway; Type II diabetes mellitus; AMPK signaling pathway; Non-alcoholic fatty liver disease (NAFLD); Regulation of lipolysis in adipocytes; Insulin resistance; Adipocytokine signaling pathway; Longevity regulating pathway	Prolactin Signaling Pathway; Adipogenesis; Brain-Derived Neurotrophic Factor (BDNF) signaling pathway; Alpha 6 Beta 4 signaling pathway; Farnesoid X Receptor Pathway; Transcription factor regulation in adipogenesis; Angiopoietin Like Protein 8 Regulatory Pathway; Focal Adhesion-PI3K-Akt-mTOR-signaling pathway; Leptin Insulin Overlap; IL-4 Signaling Pathway; Insulin Signaling; EPO Receptor Signali…	PI3K Cascade; PI5P, PP2A and IER3 Regulate PI3K/AKT Signaling; Signaling by Leptin; IRS activation; Interleukin-7 signaling; PI3K/AKT activation; Signal attenuation; RET signaling; Constitutive Signaling by Aberrant PI3K in Cancer; SOS-mediated signalling; Growth hormone receptor signaling; RAF/MAP kinase cascade; Interleukin-20 family signaling	13
Q9NVC6	Mediator of RNA polymerase II transcription subunit 17	MED17		3.28089	5.03891	16.5321			0.320462	0.477006	0.794328	-0.835877	-5.38136	-3.56778	-2.35186	-1.06662		metabolic process;regulation of biological process;response to stimulus	membrane;nucleus	protein binding;receptor activity	Thyroid hormone signaling pathway		Transcriptional regulation of white adipocyte differentiation; PPARA activates gene expression; Generic Transcription Pathway	11
P42025	Beta-centractin	ACTR1B		3.27923	2.55948	8.3931			-0.145227	-0.889197	-5.12952	2.86961	-0.289656	-5.50315	-5.3574	-5.26104		transport	cytoplasm;cytoskeleton;cytosol;extracellular;membrane;organelle lumen	nucleotide binding;protein binding			Neutrophil degranulation; MHC class II antigen presentation	2
O43399	Tumor protein D54	TPD52L2		3.25212	5.66043	18.4084			-0.783134	-0.526737	-2.02304	-0.682039	-5.38604	-5.56793	-3.96748	-2.10196		regulation of biological process	cytoplasm	protein binding;RNA binding				20
Q9H361	Polyadenylate-binding protein 3	PABPC3		3.25045	3.20536	10.4189			2.85806	3.26927	2.77725	0.97582	1.2876	0.589229	0.0965952	-5.09485		metabolic process	cytoplasm;cytosol	RNA binding	RNA degradation; mRNA surveillance pathway; RNA transport			13
P07711	Cathepsin L1	CTSL		3.23333	2.55159	8.25013			0.780597	1.32481	-5.18068	-5.17449	-5.38773	-5.51113	-5.13648	-5.14773		cell death;cell organization and biogenesis;metabolic process;regulation of biological process;response to stimulus	extracellular;nucleus;organelle lumen;vacuole	catalytic activity;protein binding	Lysosome; Phagosome; Apoptosis; Proteoglycans in cancer; Antigen processing and presentation; Rheumatoid arthritis	Primary Focal Segmental Glomerulosclerosis FSGS	Collagen degradation; RUNX1 regulates transcription of genes involved in differentiation of keratinocytes; Assembly of collagen fibrils and other multimeric structures; Endosomal/Vacuolar pathway; MHC class II antigen presentation; Trafficking and processing of endosomal TLR	9
Q9BW60	Elongation of very long chain fatty acids protein 1	ELOVL1		3.2144	3.35897	10.7971			0.718755	0.33628	0.359495	-0.450808	-5.29258	-5.36179	-0.400964	-0.838554		metabolic process	endoplasmic reticulum;membrane	catalytic activity;protein binding	Fatty acid elongation		Synthesis of very long-chain fatty acyl-CoAs; Linoleic acid (LA) metabolism; alpha-linolenic acid (ALA) metabolism	1
P55854	Small ubiquitin-related modifier 3	SUMO3		3.21382	4.9439	15.8888			-1.79865	-0.190772	-0.393655	-2.14	-5.2325	-5.57247	-1.56071	-5.01267		metabolic process;response to stimulus	chromosome;cytoplasm;nucleus	protein binding	RNA transport	Exercise-induced Circadian Regulation	SUMOylation of chromatin organization proteins; Formation of Incision Complex in GG-NER; SUMOylation of transcription factors; SUMOylation of DNA replication proteins; SUMO is conjugated to E1 (UBA2:SAE1); SUMOylation of DNA damage response and repair proteins; SUMO is proteolytically processed; SUMO is transferred from E1 to E2 (UBE2I, UBC9)	21
Q86UU1	Pleckstrin homology-like domain family B member 1	PHLDB1		3.21122	2.8983	9.30708			1.42539	1.51195	0.795577	-0.166241	-4.48681	-5.58675	0.571254	0.224085		metabolic process;regulation of biological process		protein binding				11
Q9BQC6	Ribosomal protein 63, mitochondrial	MRPL57		3.21065	2.64734	8.4997			-4.92817	1.40331	0.266833	-5.23592	-5.3756	-5.38286	-5.31614	-5.26197		cell organization and biogenesis;metabolic process	membrane;mitochondrion;ribosome	structural molecule activity			Mitochondrial translation initiation; Mitochondrial translation elongation; Mitochondrial translation termination	13
Q96QA5	Gasdermin-A	GSDMA		3.2046	6.23875	19.9927			-1.65626	-1.24846	0.169623	-2.47467	-5.2065	-2.37214	-5.23625	-5.21328		cell death	cytoplasm;cytosol;membrane					17
Q9UMX0	Ubiquilin-1	UBQLN1		3.20187	4.73375	15.1568			1.53491	-0.694155	1.46291	-0.0360551	-1.11307	-1.28141	-5.31683	-2.82854		cell communication;cell organization and biogenesis;metabolic process;regulation of biological process;response to stimulus	cytoplasm;cytosol;endoplasmic reticulum;membrane;nucleus;proteasome;vacuole	protein binding	Protein processing in endoplasmic reticulum		Cargo recognition for clathrin-mediated endocytosis	9
A0A0B4J2D9	Immunoglobulin kappa variable 1D-13	IGKV1D-13		3.18047	2.94246	9.35843			-0.931715	1.04228	1.07068	0.457741	-5.42338	-5.48436	-0.225172	0.0500083		response to stimulus	extracellular;membrane					2
Q9NX70	Mediator of RNA polymerase II transcription subunit 29	MED29		3.17844	2.60069	8.26613			0.74093	0.551619	0.939716	-5.01679	-5.36436	-5.39509	0.316847	-5.05568		metabolic process;regulation of biological process	nucleus	protein binding			Transcriptional regulation of white adipocyte differentiation; PPARA activates gene expression	19
Q9BVG4	Protein PBDC1	PBDC1		3.15983	2.38807	7.54588			3.32194	0.0303725	0.823334	-1.9441	2.63135	-5.3198	-4.13354	-3.58579			cytoplasm					X
Q8N3F8	MICAL-like protein 1	MICALL1		3.14666	2.30014	7.23776			2.78224	-5.26244	-0.928316	-5.24933	-5.36451	-5.47857	-5.33529	-5.0661		cell organization and biogenesis;response to stimulus;transport	endosome;membrane	metal ion binding;protein binding				22
Q14568	Heat shock protein HSP 90-alpha A2	HSP90AA2P		3.11039	2.49305	7.75437			-0.118077	-5.13699	1.79709	-5.16856	-5.21713	-5.56535	-5.27056	-5.01507		metabolic process;response to stimulus	cytoplasm	nucleotide binding;protein binding				11
A0AVT1	Ubiquitin-like modifier-activating enzyme 6	UBA6		3.09392	10.6097	32.8254	UBA6		-2.37148	-2.10402	-0.951054	-1.13112	-4.52944	-3.93243	-5.32799	-5.14349		metabolic process;response to stimulus	cytoplasm;cytosol	catalytic activity;nucleotide binding;protein binding	Ubiquitin mediated proteolysis		Synthesis of active ubiquitin: roles of E1 and E2 enzymes; Antigen processing: Ubiquitination & Proteasome degradation	4
O14776	Transcription elongation regulator 1	TCERG1		3.08765	7.23083	22.3263	TCERG1		-1.76761	-1.79539	-1.35717	-2.19252	-5.37544	-5.51972	-5.26872	-3.29941		metabolic process;regulation of biological process	nucleus	protein binding;RNA binding	Spliceosome			5
Q8IWJ2	GRIP and coiled-coil domain-containing protein 2	GCC2		3.08705	1.30328	4.02327			7.37147	8.34107	7.58509	6.4986	7.9338	8.04085	6.62094	-5.14756		cell organization and biogenesis;metabolic process;regulation of biological process;transport	cytoplasm;cytosol;Golgi;membrane	protein binding;structural molecule activity		Deregulation of Rab and Rab Effector Genes in Bladder Cancer	Retrograde transport at the Trans-Golgi-Network	2
P29401	Transketolase	TKT		3.08685	2.69189	8.30945			0.835626	0.584691	0.616382	0.0773756	-5.34236	-5.42666	0.113281	0.422425		metabolic process;regulation of biological process	cytosol	catalytic activity;metal ion binding;protein binding	Carbon metabolism; Pentose phosphate pathway; Biosynthesis of amino acids; Metabolic pathways	Pentose Phosphate Pathway	Insulin effects increased synthesis of Xylulose-5-Phosphate; Pentose phosphate pathway (hexose monophosphate shunt)	3
O15031	Plexin-B2	PLXNB2		3.06409	4.33306	13.2769			-5.00249	-0.443964	-1.81237	-1.842	-5.41736	-5.57064	-5.12464	-5.24454		cell proliferation;development;regulation of biological process;response to stimulus	cell surface;membrane	protein binding;receptor activity;signal transducer activity	Axon guidance			22
Q9BTC0	Death-inducer obliterator 1	DIDO1		3.04966	3.56084	10.8594			0.134692	-0.585408	-0.106893	-1.14436	-0.0254352	-3.47037	-5.28296	-5.12186		cell death;metabolic process;regulation of biological process;response to stimulus	cytoplasm;cytoskeleton;nucleus	metal ion binding;protein binding;RNA binding				20
O60306	RNA helicase aquarius	AQR		3.04825	4.11436	12.5416			-2.12564	-1.64098	1.17619	0.259493	-1.25138	-5.46324	-5.17889	-2.63041		metabolic process;response to stimulus	membrane;nucleus;spliceosomal complex	catalytic activity;DNA binding;nucleotide binding;protein binding;RNA binding	Spliceosome		Dual incision in TC-NER; Formation of TC-NER Pre-Incision Complex; mRNA Splicing - Major Pathway; Gap-filling DNA repair synthesis and ligation in TC-NER	15
P23142	Fibulin-1	FBLN1		2.98036	3.28373	9.7867			-1.95379	0.958007	-5.24808	-2.87494	-5.39076	-5.31408	-5.20251	-5.13288		cell organization and biogenesis;metabolic process;regulation of biological process;response to stimulus	extracellular	enzyme regulator activity;metal ion binding;protein binding;structural molecule activity			Molecules associated with elastic fibres	22
Q8WUA2	Peptidyl-prolyl cis-trans isomerase-like 4	PPIL4		2.9732	4.31905	12.8414			-0.835878	-0.611778	-0.814645	-0.744504	-5.30908	-2.73918	-5.27889	-1.57246		metabolic process;regulation of biological process	cytosol;nucleus	catalytic activity;RNA binding			mRNA Splicing - Major Pathway	6
P19012	Keratin, type I cytoskeletal 15	KRT15		2.97022	2.89489	8.59847			-5.13712	0.098152	0.698846	-1.13429	-5.45562	-5.58308	-1.06384	-5.25277		cell death;cell organization and biogenesis	cytosol;nucleus	protein binding;structural molecule activity			Formation of the cornified envelope	17
Q9H4A6	Golgi phosphoprotein 3	GOLPH3		2.96948	3.81073	11.3159			-0.516408	-0.447916	-1.20671	-5.17192	-5.30596	-3.27256	-5.34312	-5.29923		cell organization and biogenesis;cell proliferation;cellular component movement;metabolic process;regulation of biological process;transport	cytosol;endosome;Golgi;membrane;mitochondrion	protein binding	Transcriptional misregulation in cancer			5
Q9H875	PRKR-interacting protein 1	PRKRIP1		2.96143	2.86747	8.49182			0.797904	-0.980001	-1.06409	-2.33579	0.55559	-5.39294	-5.32415	-5.2662		metabolic process;regulation of biological process	nucleus	enzyme regulator activity;protein binding;RNA binding				7
Q9NPF4	Probable tRNA N6-adenosine threonylcarbamoyltransferase	OSGEP		2.95406	3.9863	11.7758			-0.167191	-2.41149	-1.61743	-5.06747	-5.20158	-5.57027	-5.23178	-5.07617		metabolic process	cytoplasm;membrane;nucleus	catalytic activity;metal ion binding;protein binding			tRNA modification in the nucleus and cytosol	14
Q7L266	Isoaspartyl peptidase/L-asparaginase	ASRGL1		2.93664	2.73459	8.03051			-5.19566	1.857	-1.11234	-1.43052	-5.42062	-5.45989	-5.27057	-1.477		metabolic process	cytoplasm;cytosol;nucleus	catalytic activity			Phenylalanine and tyrosine catabolism	11
P85037	Forkhead box protein K1	FOXK1		2.91481	4.2958	12.5215			0.386393	1.13296	0.457431	-0.520299	-5.35941	-2.31627	-1.25576	-1.27132		cell differentiation;development;metabolic process;regulation of biological process	nucleus	DNA binding;protein binding			UCH proteinases	7
Q9P219	Protein Daple	CCDC88C		2.91348	3.64222	10.6115			-0.361451	0.177766	-1.37486	-0.674606	-0.356873	-3.16008	-5.35634	-5.01378		cell organization and biogenesis;metabolic process;regulation of biological process;response to stimulus;transport	cytoplasm;cytoskeleton	catalytic activity;motor activity;protein binding		Ectoderm Differentiation	Negative regulation of TCF-dependent signaling by DVL-interacting proteins	14
Q8N8Y2	V-type proton ATPase subunit d 2	ATP6V0D2		2.89589	4.37931	12.682			-5.06764	-1.48349	-1.73168	-1.27986	-5.41743	-5.30983	-5.19537	-5.22359		cellular homeostasis;regulation of biological process;response to stimulus;transport	endosome;membrane	catalytic activity;protein binding;transporter activity	Viral carcinogenesis; Lysosome; Tuberculosis; Phagosome; Oxidative phosphorylation; Vibrio cholerae infection; Metabolic pathways; Epithelial cell signaling in Helicobacter pylori infection; Collecting duct acid secretion; Synaptic vesicle cycle; Rheumatoid arthritis		Transferrin endocytosis and recycling; ROS, RNS production in phagocytes; Ion channel transport; Insulin receptor recycling	8
Q15084	Protein disulfide-isomerase A6	PDIA6		2.88229	2.48669	7.16736			1.05945	1.45363	0.168004	-5.04815	-5.19369	-5.55756	-1.48324	-1.66174		cellular homeostasis;metabolic process;regulation of biological process;response to stimulus;transport	cytosol;endoplasmic reticulum;membrane;organelle lumen	catalytic activity;protein binding	Protein processing in endoplasmic reticulum	Photodynamic therapy-induced unfolded protein response	Post-translational protein phosphorylation; Regulation of Insulin-like Growth Factor (IGF) transport and uptake by Insulin-like Growth Factor Binding Proteins (IGFBPs); XBP1(S) activates chaperone genes	2
P09960	Leukotriene A-4 hydrolase	LTA4H		2.84339	2.24305	6.37787			3.19118	-5.14292	-3.03756	-2.26471	-5.23588	-5.4515	-5.27172	-2.66847		metabolic process;transport	cytoplasm;cytosol;extracellular;nucleus	catalytic activity;metal ion binding;protein binding;RNA binding	Arachidonic acid metabolism; Metabolic pathways	Eicosanoid Synthesis	Synthesis of Leukotrienes (LT) and Eoxins (EX); Neutrophil degranulation	12
O00193	Small acidic protein	SMAP		2.83742	3.75971	10.6679			-0.464039	-0.90607	-0.828972	-4.99268	-5.27559	-5.58436	-2.66646	-5.01504								11
P0DOX8	Immunoglobulin lambda-1 light chain	Immunoglobulin		2.83473	1.82326	5.16843			3.44095	4.49544	3.69596	4.34555	-5.33322	3.22936	3.09794	3.64491		response to stimulus	extracellular;membrane
P12270	Nucleoprotein TPR	TPR		2.82757	2.89132	8.17541			2.34712	0.532969	0.383844	-2.52828	-5.23482	0.860231	-3.20369	-2.99635		cell division;cell organization and biogenesis;metabolic process;regulation of biological process;response to stimulus;transport	chromosome;cytoplasm;cytoskeleton;membrane;nucleus	catalytic activity;motor activity;protein binding;RNA binding;structural molecule activity;transporter activity	Pathways in cancer; RNA transport; Thyroid cancer		Rev-mediated nuclear export of HIV RNA; ISG15 antiviral mechanism; NEP/NS2 Interacts with the Cellular Export Machinery; tRNA processing in the nucleus; Transcriptional regulation by small RNAs; Defective TPR may confer susceptibility towards thyroid papillary carcinoma (TPC); Nuclear Pore Complex (NPC) Disassembly; Regulation of Glucokinase by Glucokinase Regulatory Protein; Vpr-mediated nuclear…	1
P0DOY2	Immunoglobulin lambda constant 2	IGLC2		2.82481	3.91166	11.0497			-1.90007	-0.839532	-0.187472	-0.492846	-5.35463	-5.44374	-1.21786	-2.70293		cell organization and biogenesis;cellular component movement;defense response;metabolic process;regulation of biological process;response to stimulus;transport	extracellular;membrane	catalytic activity;protein binding			FCERI mediated Ca+2 mobilization; Scavenging of heme from plasma; Classical antibody-mediated complement activation; FCERI mediated MAPK activation; FCERI mediated NF-kB activation; CD22 mediated BCR regulation; Regulation of Complement cascade; Immunoregulatory interactions between a Lymphoid and a non-Lymphoid cell; Cell surface interactions at the vascular wall; FCGR activation; Regulation of …	22
Q9H6T3	RNA polymerase II-associated protein 3	RPAP3		2.81984	1.44734	4.08126			5.45886	-5.20762	-5.07912	-5.23689	-5.45308	-5.38857	-5.28326	-5.21922				protein binding				12
Q9UBB5	Methyl-CpG-binding domain protein 2	MBD2		2.80604	2.28095	6.40045			0.47542	-0.293182	-1.59647	2.95032	1.07033	-0.230748	-5.32721	-5.20045		cell organization and biogenesis;metabolic process;regulation of biological process;response to stimulus	chromosome;cytoplasm;cytosol;nucleus	DNA binding;nucleotide binding;protein binding;RNA binding			NoRC negatively regulates rRNA expression; RNA Polymerase I Promoter Opening	18
O75223	Gamma-glutamylcyclotransferase	GGCT		2.79706	1.56812	4.38613			2.52349	4.98867	5.27375	6.0631	-5.18828	4.09448	5.48189	3.27267		cell organization and biogenesis;metabolic process	cytosol	catalytic activity;protein binding	Glutathione metabolism		Glutathione synthesis and recycling	7
Q9H2H8	Peptidyl-prolyl cis-trans isomerase-like 3	PPIL3		2.79493	3.28649	9.1855			-5.16623	-0.154	-1.5987	-0.0447553	-5.28283	-2.37475	-5.20622	-5.27958		metabolic process	spliceosomal complex	catalytic activity;protein binding			mRNA Splicing - Major Pathway	2
P35219	Carbonic anhydrase-related protein	CA8		2.78931	2.55267	7.12018			-2.11093	2.24482	-2.57044	-5.19142	-5.39216	-5.38382	-2.71183	-5.29739		metabolic process;regulation of biological process;response to stimulus	cytoplasm	catalytic activity;metal ion binding;protein binding	Nitrogen metabolism			8
Q9GZZ9	Ubiquitin-like modifier-activating enzyme 5	UBA5		2.78527	3.59394	10.0101			-0.567707	-0.955768	-5.14234	-3.53771	-5.21859	-5.45116	-5.37009	-5.30475		metabolic process;regulation of biological process;response to stimulus	cytoplasm;cytosol;endoplasmic reticulum;nucleus	catalytic activity;metal ion binding;nucleotide binding;protein binding			Antigen processing: Ubiquitination & Proteasome degradation	3
Q9UK76	Jupiter microtubule associated homolog 1	JPT1		2.76271	3.56366	9.84538			0.50486	-0.00611279	-0.602975	-1.19578	-0.0437634	-3.13633	-5.34731	-3.82346			cytoplasm;membrane;nucleus					17
Q9H7E2	Tudor domain-containing protein 3	TDRD3		2.75636	3.31871	9.14756			-5.10304	-0.474153	0.0882779	-0.736399	-3.2034	-3.66426	-5.36171	-5.02141		cell organization and biogenesis;metabolic process;regulation of biological process	cytoplasm;nucleus	protein binding;RNA binding				13
O14745	Na(+)/H(+) exchange regulatory cofactor NHE-RF1	SLC9A3R1		2.75544	9.54404	26.298	SLC9A3R1		-2.62796	-1.59065	-2.63298	-1.77305	-3.80307	-5.36783	-5.1779	-5.29761		cell differentiation;cell organization and biogenesis;cellular homeostasis;regulation of biological process;response to stimulus;transport	cytoplasm;cytoskeleton;membrane;nucleus	protein binding;structural molecule activity				17
Q13561	Dynactin subunit 2	DCTN2		2.7449	4.13354	11.3461			-1.46356	-1.09594	-5.14573	-2.36687	-5.19405	-5.52514	-5.25474	-5.07778		cell organization and biogenesis;cell proliferation;regulation of biological process;transport	chromosome;cytoplasm;cytoskeleton;cytosol;membrane	catalytic activity;motor activity;protein binding	Huntington's disease; Vasopressin-regulated water reabsorption		COPI-independent Golgi-to-ER retrograde traffic; Regulation of PLK1 Activity at G2/M Transition; AURKA Activation by TPX2; Anchoring of the basal body to the plasma membrane; Recruitment of NuMA to mitotic centrosomes; Recruitment of mitotic centrosome proteins and complexes; Loss of Nlp from mitotic centrosomes; COPI-mediated anterograde transport; MHC class II antigen presentation; HSP90 chaper…	12
Q9H3K6	BolA-like protein 2	BOLA2		2.7391	3.78167	10.3584			-0.72591	-0.258061	1.82399	0.785127	-5.39548	-1.7277	-0.787057	-1.42102		cell organization and biogenesis;metabolic process;regulation of biological process;response to stimulus	cytoplasm;cytosol;nucleus	protein binding			Gene and protein expression by JAK-STAT signaling after Interleukin-12 stimulation; Interleukin-12 family signaling	16
Q15517	Corneodesmosin	CDSN		2.73242	2.85594	7.80363			-1.27233	0.0706906	-0.319856	-0.0371506	-5.34005	-2.18097	0.332034	-5.29936		cell death;cell differentiation;regulation of biological process	cytoskeleton;extracellular;membrane	protein binding			Formation of the cornified envelope	6
Q9C0J8	pre-mRNA 3' end processing protein WDR33	WDR33		2.72945	4.72966	12.9094			-1.05647	-1.05304	0.903838	0.452642	-5.24901	-1.59374	-1.90278	-2.92531		metabolic process;response to stimulus;transport	nucleus	protein binding;RNA binding	mRNA surveillance pathway		mRNA 3'-end processing; Transport of Mature mRNA Derived from an Intronless Transcript; mRNA Splicing - Major Pathway; Cleavage of Growing Transcript in the Termination Region ; Processing of Intronless Pre-mRNAs	2
Q99996	A-kinase anchor protein 9	AKAP9		2.72589	2.72091	7.41689			-5.07091	-0.0239768	-0.261361	-5.08657	-5.36325	-5.58279	-5.17647	-5.22387
Q9BRR8	G patch domain-containing protein 1	GPATCH1		2.71303	5.08775	13.8032			-0.970288	-0.672521	0.30356	-1.32578	-2.2388	-2.02983	-5.22771	-4.02079		metabolic process	spliceosomal complex					19
Q9Y243	RAC-gamma serine/threonine-protein kinase	AKT3		2.70196	3.36405	9.08951			-0.24429	-1.27626	-5.2372	-3.69521	-5.36041	-5.53576	-5.25914	-5.10548		cell organization and biogenesis;metabolic process;regulation of biological process;response to stimulus	cytoplasm;membrane;nucleus	catalytic activity;nucleotide binding;protein binding	Dopaminergic synapse; Chagas disease (American trypanosomiasis); Longevity regulating pathway - multiple species; T cell receptor signaling pathway; TNF signaling pathway; Osteoclast differentiation; Tight junction; Hepatitis B; Insulin signaling pathway; HIF-1 signaling pathway; Central carbon metabolism in cancer; Pancreatic cancer; FoxO signaling pathway; Prolactin signaling pathway; Phospholi…	Regulation of toll-like receptor signaling pathway; Integrin-mediated Cell Adhesion; Signaling Pathways in Glioblastoma; Signal Transduction of S1P Receptor; Focal Adhesion; Overview of nanoparticle effects; MAPK Signaling Pathway; Chemokine signaling pathway; ESC Pluripotency Pathways; Focal Adhesion-PI3K-Akt-mTOR-signaling pathway; ErbB Signaling Pathway; Toll-like receptor signaling pathway	Regulation of PTEN stability and activity; CTLA4 inhibitory signaling; G beta:gamma signalling through PI3Kgamma; AKT phosphorylates targets in the nucleus; AKT phosphorylates targets in the cytosol; Regulation of TP53 Activity through Association with Co-factors; Regulation of TP53 Activity through Acetylation; Regulation of TP53 Degradation; Negative regulation of the PI3K/AKT network; Activati…	1; CHR_HSCHR1_3_CTG32_1
P49454	Centromere protein F	CENPF		2.6986	3.44073	9.28517			0.364553	0.700996	1.46086	-1.51419	0.774997	-2.66731	-3.9102	-3.97968
Q9UNL2	Translocon-associated protein subunit gamma	SSR3		2.69499	2.28718	6.16391			0.524695	-0.0617075	0.814927	-0.104805	-5.25674	-5.33117	0.463652	0.51741		cell organization and biogenesis;transport	endoplasmic reticulum;membrane		Protein processing in endoplasmic reticulum		SRP-dependent cotranslational protein targeting to membrane	3
P12273	Prolactin-inducible protein	PIP		2.68549	3.86747	10.3861			-0.602171	-0.84031	-1.00873	-1.94689	-1.31082	-5.51519	-3.05786	-5.25619		metabolic process;regulation of biological process;response to stimulus;transport	extracellular;membrane;nucleus	catalytic activity;protein binding			Miscellaneous transport and binding events	7
O60508	Pre-mRNA-processing factor 17	CDC40		2.67691	2.97537	7.96478			-0.669633	-0.127845	-0.27468	-0.836471	-5.40757	-0.657065	-5.32195	-1.22968		cell organization and biogenesis;metabolic process;transport	cytoplasm;nucleus;spliceosomal complex	protein binding;RNA binding	Spliceosome	mRNA Processing	Cleavage of Growing Transcript in the Termination Region ; Transport of Mature mRNA derived from an Intron-Containing Transcript; mRNA 3'-end processing; mRNA Splicing - Major Pathway	6
Q06033	Inter-alpha-trypsin inhibitor heavy chain H3	ITIH3		2.67431	3.77674	10.1002			0.258888	0.670455	-1.95521	-3.03571	-5.17956	-1.8476	-2.62225	-5.1094		metabolic process;regulation of biological process;transport	extracellular;organelle lumen	enzyme regulator activity			Platelet degranulation	3
P53367	Arfaptin-1	ARFIP1		2.66081	9.66486	25.7163	ARFIP1		-2.33563	-2.02842	-2.27422	-2.62309	-4.09269	-5.39883	-5.12734	-5.28573		regulation of biological process;transport	cytoplasm;cytosol;membrane	protein binding				4
P31150	Rab GDP dissociation inhibitor alpha	GDI1		2.65535	2.05913	5.46772			3.05796	-1.83498	-4.55066	-4.56093	-5.27742	-2.7651	-5.22149	-5.246		metabolic process;regulation of biological process;response to stimulus;transport	cytoplasm;cytosol;Golgi	catalytic activity;enzyme regulator activity;protein binding		Integrated Breast Cancer Pathway	RAB GEFs exchange GTP for GDP on RABs; Rho GTPase cycle	X
P17900	Ganglioside GM2 activator	GM2A		2.64086	4.50321	11.8924			-1.83801	-1.06885	-1.2459	-0.709638	-5.39667	-2.13369	-2.77158	-5.1239		metabolic process;regulation of biological process;response to stimulus;transport	cytoplasm;extracellular;mitochondrion;organelle lumen;vacuole	catalytic activity;enzyme regulator activity;transporter activity	Lysosome		Glycosphingolipid metabolism; Neutrophil degranulation	5
Q7RTS7	Keratin, type II cytoskeletal 74	KRT74		2.64012	1.94542	5.13613			2.48366	2.75999	3.03302	3.45898	-5.33919	1.30187	2.62411	2.58838		cell death;cell organization and biogenesis	cytoplasm;cytosol	protein binding;structural molecule activity			Formation of the cornified envelope	12
O00461	Golgi integral membrane protein 4	GOLIM4		2.63039	4.87729	12.8292			-1.71298	-0.71344	-2.13536	-1.0556	-5.37657	-3.11684	-5.29719	-2.34835		transport	endosome;Golgi;membrane;organelle lumen				Intra-Golgi traffic	3
Q5SWX8	Protein odr-4 homolog	ODR4		2.62999	1.57574	4.14419			1.91095	4.00572	4.83832	5.22596	-5.25752	2.83957	4.85819	3.02076		metabolic process	membrane	catalytic activity;metal ion binding				1
Q16610	Extracellular matrix protein 1	ECM1		2.62538	2.95982	7.77065			-5.19137	-1.26052	-1.43293	0.66623	-5.23042	-2.13534	-5.29955	-5.05479		defense response;regulation of biological process;response to stimulus;transport	extracellular;organelle lumen	protein binding;signal transducer activity			Platelet degranulation	1
Q13043	Serine/threonine-protein kinase 4	STK4		2.62293	2.33637	6.12814			1.39727	2.27133	0.833432	1.169	-5.32715	-1.33958	2.40178	-0.555751		cell death;cell differentiation;cell organization and biogenesis;metabolic process;regulation of biological process;response to stimulus	cytoplasm;cytosol;nucleus	catalytic activity;enzyme regulator activity;metal ion binding;nucleotide binding;protein binding	FoxO signaling pathway; Non-small cell lung cancer; MAPK signaling pathway; Pathways in cancer; Ras signaling pathway		Signaling by Hippo	20
P25205	DNA replication licensing factor MCM3	MCM3		2.62087	2.67395	7.00806			0.976806	-1.06258	4.50159	-1.67494	-2.52787	-0.405824	-1.85187	-2.95702		metabolic process	cytoplasm;membrane;nucleus	catalytic activity;DNA binding;nucleotide binding;protein binding	DNA replication; Cell cycle	Cell Cycle; Retinoblastoma (RB) in Cancer; G1 to S cell cycle control; DNA Replication	M/G1 Transition; Assembly of the pre-replicative complex; Unwinding of DNA; Regulation of DNA replication; Activation of ATR in response to replication stress; Activation of the pre-replicative complex; Orc1 removal from chromatin; Removal of licensing factors from origins	6
P35749	Myosin-11	MYH11		2.61635	2.25342	5.89573			-0.376527	-5.14534	0.0649781	0.255572	0.116713	-5.29693	-5.22594	-5.26055		cell organization and biogenesis;metabolic process;transport	cytoskeleton;cytosol;extracellular	catalytic activity;motor activity;nucleotide binding;protein binding;structural molecule activity	Tight junction; Vascular smooth muscle contraction		RHO GTPases activate PAKs; EPHA-mediated growth cone collapse; RHO GTPases Activate ROCKs; Sema4D induced cell migration and growth-cone collapse; Smooth Muscle Contraction; RHO GTPases activate CIT; RHO GTPases activate PKNs	16; CHR_HSCHR16_1_CTG1
Q96QD8	Sodium-coupled neutral amino acid transporter 2	SLC38A2		2.61349	1.82457	4.7685			-5.07258	1.40407	1.62518	-5.23358	-5.42116	-1.75114	-5.38291	-5.17564		cell communication;response to stimulus;transport	membrane	protein binding;transporter activity	Glutamatergic synapse; Protein digestion and absorption; GABAergic synapse	Endochondral Ossification	Amino acid transport across the plasma membrane; Glutamate Neurotransmitter Release Cycle	12
Q9ULD2	Microtubule-associated tumor suppressor 1	MTUS1		2.61173	2.90177	7.57864			1.05305	0.349314	0.193581	-0.145009	-5.44925	-3.21005	-0.29963	-0.0370675		cell organization and biogenesis;cellular component movement;metabolic process;regulation of biological process;transport	cytoplasm;cytoskeleton;Golgi;membrane;mitochondrion;nucleus	catalytic activity;motor activity;protein binding;structural molecule activity				8
Q5VTR2	E3 ubiquitin-protein ligase BRE1A	RNF20		2.60737	1.45121	3.78384			-5.16714	4.62449	-5.15525	-5.23218	-5.40593	-5.43313	-5.28836	-5.23212		cell organization and biogenesis;metabolic process;regulation of biological process	nucleus	catalytic activity;metal ion binding;protein binding;RNA binding		ATM Signaling Network in Development and Disease	E3 ubiquitin ligases ubiquitinate target proteins	9
Q9Y6W5	Wiskott-Aldrich syndrome protein family member 2	WASF2		2.60594	2.57789	6.71784			0.000232683	-0.442969	-5.24175	-5.13993	-5.43371	-5.36489	-5.24744	-5.20214		cell organization and biogenesis;cellular component movement;regulation of biological process;response to stimulus;transport	cytoplasm;cytoskeleton;cytosol;endosome	protein binding	Choline metabolism in cancer; Salmonella infection; Adherens junction; Regulation of actin cytoskeleton; Bacterial invasion of epithelial cells; Fc gamma R-mediated phagocytosis; Shigellosis	Regulation of Actin Cytoskeleton	Regulation of actin dynamics for phagocytic cup formation; VEGFA-VEGFR2 Pathway; RHO GTPases Activate WASPs and WAVEs	1
P40222	Alpha-taxilin	TXLNA		2.60283	4.2629	11.0956			0.824303	0.616799	3.73685	0.162895	-3.1915	-1.23475	-0.745801	0.101573		cell proliferation;regulation of biological process;transport	cytoplasm;cytosol;extracellular;membrane	protein binding			Other interleukin signaling	1
P04637	Cellular tumor antigen p53	TP53		2.59984	2.82687	7.34942			-4.96849	-5.04488	-0.189267	-0.806485	-5.41403	-5.35228	-5.35382	-5.28836		cell communication;cell death;cell differentiation;cell organization and biogenesis;cell proliferation;development;metabolic process;regulation of biological process;response to stimulus	cytoplasm;cytosol;endoplasmic reticulum;mitochondrion;nucleus;organelle lumen	catalytic activity;DNA binding;metal ion binding;nucleotide binding;protein binding;RNA binding	Viral carcinogenesis; Hepatitis B; Central carbon metabolism in cancer; Pancreatic cancer; MicroRNAs in cancer; Chronic myeloid leukemia; Epstein-Barr virus infection; Neurotrophin signaling pathway; Huntington's disease; Non-small cell lung cancer; MAPK signaling pathway; Endometrial cancer; Breast cancer; Colorectal cancer; Pathways in cancer; Prostate cancer; Thyroid hormone signaling pathway;…	AMP-activated Protein Kinase (AMPK) Signaling; miRNA Regulation of DNA Damage Response; miRNAs involved in DNA damage response; Fluoropyrimidine Activity; TP53 Network; Folate Metabolism; Apoptosis Modulation and Signaling; Cell Cycle; Alzheimers Disease; Metastatic brain tumor; Signaling Pathways in Glioblastoma; Gastric cancer network 2; Oncostatin M Signaling Pathway; Spinal Cord Injury; Retin…	TP53 Regulates Transcription of Caspase Activators and Caspases; TP53 Regulates Transcription of Death Receptors and Ligands; TP53 Regulates Transcription of Genes Involved in G2 Cell Cycle Arrest; Ovarian tumor domain proteases; TP53 Regulates Transcription of Genes Involved in G1 Cell Cycle Arrest; TP53 regulates transcription of additional cell cycle genes whose exact role in the p53 pathway r…	17
Q9Y5S1	Transient receptor potential cation channel subfamily V member 2	TRPV2		2.56572	3.35665	8.61224			-0.140179	-1.65372	-1.21815	-1.07968	-5.37808	-2.71019	-5.37603	-0.890327		regulation of biological process;response to stimulus;transport	cell surface;cytoplasm;membrane	protein binding;transporter activity	NOD-like receptor signaling pathway; Inflammatory mediator regulation of TRP channels		TRP channels	17
Q07812	Apoptosis regulator BAX	BAX		2.55875	6.67991	17.0922			-1.28254	-2.07295	-2.39642	-3.24702	-5.27641	-5.40166	-5.33372	-3.22213		cell death;cell differentiation;cell organization and biogenesis;cell proliferation;cellular component movement;cellular homeostasis;metabolic process;regulation of biological process;response to stimulus;transport	cytoplasm;cytosol;endoplasmic reticulum;membrane;mitochondrion;nucleus	protein binding;transporter activity	Viral carcinogenesis; Prion diseases; Hepatitis B; Neurotrophin signaling pathway; Huntington's disease; Colorectal cancer; Pathways in cancer; Protein processing in endoplasmic reticulum; Apoptosis - multiple species; AGE-RAGE signaling pathway in diabetic complications; Tuberculosis; EGFR tyrosine kinase inhibitor resistance; HTLV-I infection; Apoptosis; p53 signaling pathway; Non-alcoholic fat…	miRNA Regulation of DNA Damage Response; TP53 Network; Integrated Breast Cancer Pathway; Leptin signaling pathway; TNF alpha Signaling Pathway; Amyotrophic lateral sclerosis (ALS); Nanomaterial induced apoptosis; Apoptosis; Aryl Hydrocarbon Receptor Pathway; Overview of nanoparticle effects; Rac1/Pak1/p38/MMP-2 pathway; Photodynamic therapy-induced HIF-1 survival signaling; Regulation of Apoptosi…	TP53 Regulates Transcription of Genes Involved in G2 Cell Cycle Arrest; Activation, translocation and oligomerization of BAX; TP53 Regulates Transcription of Genes Involved in Cytochrome C Release; Transcriptional regulation by RUNX2	19
Q9HB71	Calcyclin-binding protein	CACYBP		2.55502	3.2013	8.17938			-0.821871	-0.265539	-0.813775	-0.248963	-5.32138	-4.58331	-2.05704	-0.408482		cell differentiation;regulation of biological process;response to stimulus	cytoplasm;cytosol;nucleus	protein binding	Wnt signaling pathway	Gastric cancer network 2		1
Q9UMR5	Lysosomal thioesterase PPT2	PPT2		2.55257	2.63326	6.72157			-0.850261	-5.15215	-5.07168	0.0882713	-5.44607	-5.29606	-5.37626	-5.07771		metabolic process	organelle lumen;vacuole	catalytic activity	Lysosome; Fatty acid elongation; Metabolic pathways; Fatty acid metabolism		Fatty acyl-CoA biosynthesis	6
P02788	Lactotransferrin	LTF		2.54283	2.56076	6.51158			-5.05518	-5.18532	-0.979512	0.340442	-5.21392	-5.44413	-5.18558	-5.20725		cellular homeostasis;defense response;metabolic process;regulation of biological process;response to stimulus;transport	cell surface;cytoplasm;extracellular;nucleus;organelle lumen	catalytic activity;DNA binding;enzyme regulator activity;metal ion binding;protein binding			Neutrophil degranulation; Mtb iron assimilation by chelation; Amyloid fiber formation; Metal sequestration by antimicrobial proteins	3
O60216	Double-strand-break repair protein rad21 homolog	RAD21		2.53411	1.93922	4.91419			1.21006	-0.616058	-0.0917935	-5.09146	0.842859	-5.43602	-5.11898	-5.01354		cell death;cell division;cell organization and biogenesis;metabolic process;regulation of biological process;response to stimulus	chromosome;cytosol;membrane;nucleus	protein binding	Cell cycle		Meiotic synapsis; Separation of Sister Chromatids; Resolution of Sister Chromatid Cohesion; Cohesin Loading onto Chromatin; Establishment of Sister Chromatid Cohesion; SUMOylation of DNA damage response and repair proteins	8
Q9NZT2	Opioid growth factor receptor	OGFR		2.52757	7.60373	19.219			-2.36524	-2.54233	-2.28552	-3.88674	-5.41775	-5.47629	-5.21467	-5.08141		regulation of biological process;response to stimulus	cytoplasm;extracellular;membrane;nucleus	protein binding;receptor activity;signal transducer activity				20
O95347	Structural maintenance of chromosomes protein 2	SMC2		2.52548	3.89554	9.83813			-3.56346	-1.70744	-0.804475	-1.38937	-5.28625	-5.35261	-5.28263	-1.64519		cell division;cell organization and biogenesis;metabolic process;regulation of biological process	chromosome;cytoplasm;cytosol;nucleus	catalytic activity;motor activity;nucleotide binding;protein binding		Retinoblastoma (RB) in Cancer	Condensation of Prometaphase Chromosomes; Condensation of Prophase Chromosomes	9
O60563	Cyclin-T1	CCNT1		2.51773	3.04228	7.65963			-0.315218	-1.04501	-0.780218	-1.29797	-0.407296	-2.54807	-5.38729	-5.16666		cell division;metabolic process;regulation of biological process	nucleus	catalytic activity;DNA binding;enzyme regulator activity;protein binding;RNA binding	Transcriptional misregulation in cancer	Initiation of transcription and translation elongation at the HIV-1 LTR	RNA polymerase II transcribes snRNA genes; Interactions of Tat with host cellular proteins; Tat-mediated HIV elongation arrest and recovery; Pausing and recovery of HIV elongation; Formation of HIV-1 elongation complex containing HIV-1 Tat; HIV elongation arrest and recovery; SMAD2/SMAD3:SMAD4 heterotrimer regulates transcription; TP53 Regulates Transcription of DNA Repair Genes; Formation of RNA…	12
Q96ND0	Protein FAM210A	FAM210A		2.51555	2.45225	6.16876			-0.0126857	0.860206	-1.25147	-1.04493	-5.367	-5.40257	-0.706244	-0.03527			membrane;mitochondrion					18
Q9H1E1	Ribonuclease 7	RNASE7		2.51501	2.98854	7.5162			-1.84555	-1.1727	-0.274024	-0.159431	-5.27337	-5.42369	-0.417252	-2.39742		defense response;metabolic process;response to stimulus	cytoplasm;extracellular	catalytic activity			Antimicrobial peptides	14
Q9UKE5	TRAF2 and NCK-interacting protein kinase	TNIK		2.50737	1.76662	4.42957			4.42462	1.15973	0.452875	-2.08449	2.93145	-1.90489	-5.37599	-1.72732		cell organization and biogenesis;metabolic process;regulation of biological process;response to stimulus	cytoplasm;cytoskeleton;cytosol;endosome;membrane;nucleus	catalytic activity;nucleotide binding;protein binding;signal transducer activity			Oxidative Stress Induced Senescence	3
Q9P0J0	NADH dehydrogenase [ubiquinone] 1 alpha subcomplex subunit 13	NDUFA13		2.50632	2.53518	6.35396			-0.434739	-0.279467	-5.20614	-5.24516	-5.2418	-5.55618	-5.21508	-5.17771		cell death;cell organization and biogenesis;metabolic process;regulation of biological process;response to stimulus;transport	cytoplasm;membrane;mitochondrion;nucleus	catalytic activity;nucleotide binding;protein binding	Huntington's disease; Parkinson's disease; Alzheimer's disease; Oxidative phosphorylation; Non-alcoholic fatty liver disease (NAFLD); Metabolic pathways	Nucleotide-binding Oligomerization Domain (NOD) pathway; EGF/EGFR Signaling Pathway	Complex I biogenesis	19
P61970	Nuclear transport factor 2	NUTF2		2.50627	2.6522	6.64714			-5.01413	-5.16842	-0.131726	-0.780758	-5.26031	-5.5122	-5.32663	-5.02097		cell organization and biogenesis;regulation of biological process;transport	cytoplasm;cytosol;membrane;nucleus	protein binding;transporter activity				16
O60664	Perilipin-3	PLIN3		2.50586	3.95397	9.9081			-1.42057	-1.0249	-1.43876	-0.876574	-1.80559	-2.56373	-5.19042	-5.22453		transport	cytoplasm;cytosol;endosome;Golgi;membrane	protein binding			Triglyceride catabolism; Retrograde transport at the Trans-Golgi-Network	19
Q15648	Mediator of RNA polymerase II transcription subunit 1	MED1		2.49805	3.04401	7.60408			0.449027	0.107294	0.667643	0.84492	-5.45427	-0.979031	-1.11528	-0.374727		cell differentiation;cell organization and biogenesis;cell proliferation;development;metabolic process;regulation of biological process;response to stimulus;transport	chromosome;membrane;nucleus	catalytic activity;DNA binding;protein binding;receptor activity	Thyroid hormone signaling pathway; Endocrine resistance	Energy Metabolism; H19 action Rb-E2F1 signaling and CDK-beta-catenin activity	Nuclear Receptor transcription pathway; Transcriptional regulation of white adipocyte differentiation; Activation of gene expression by SREBF (SREBP); YAP1- and WWTR1 (TAZ)-stimulated gene expression; Transcriptional activation of mitochondrial biogenesis; RORA activates gene expression; PPARA activates gene expression; BMAL1:CLOCK,NPAS2 activates circadian gene expression; RUNX3 regulates YAP1-m…	17
Q13425	Beta-2-syntrophin	SNTB2		2.49106	2.70246	6.73199			-0.950109	-0.183202	-5.1186	-5.04017	-5.43887	-5.54362	-5.1203	-5.15355			cytoplasm;cytoskeleton;membrane	protein binding;RNA binding;structural molecule activity				16
Q8NAV1	Pre-mRNA-splicing factor 38A	PRPF38A		2.49064	2.32885	5.80032			-0.571574	-5.28165	-0.513242	0.12771	-5.2542	-0.487012	-5.30111	-5.15899		cell organization and biogenesis;metabolic process	membrane;nucleus;spliceosomal complex	protein binding;RNA binding	Spliceosome	Mecp2 and Associated Rett Syndrome	mRNA Splicing - Major Pathway	1
O15550	Lysine-specific demethylase 6A	KDM6A		2.48767	5.50119	13.6852			-2.62538	-3.43717	-0.950776	-0.867695	-3.58089	-3.71719	-5.2983	-5.23534		cell differentiation;cell organization and biogenesis;metabolic process;regulation of biological process;response to stimulus	nucleus	catalytic activity;DNA binding;metal ion binding;protein binding	Transcriptional misregulation in cancer	Mesodermal Commitment Pathway; Pathways Affected in Adenoid Cystic Carcinoma	HDMs demethylate histones; Activation of anterior HOX genes in hindbrain development during early embryogenesis	X
Q9UNS2	COP9 signalosome complex subunit 3	COPS3		2.47925	3.39046	8.40579			0.324648	0.403593	0.35515	0.396425	-0.813463	-1.14652	-1.29078	-5.18641		cell organization and biogenesis;metabolic process;regulation of biological process;response to stimulus	cytoplasm;cytosol;nucleus	protein binding			Cargo recognition for clathrin-mediated endocytosis; DNA Damage Recognition in GG-NER; Formation of TC-NER Pre-Incision Complex; Neddylation	17
Q6PGN9	Proline/serine-rich coiled-coil protein 1	PSRC1		2.4702	5.97259	14.7535			-1.3232	-1.88789	-1.05148	-1.35509	-2.76485	-5.31681	-4.05749	-3.35932		cell division;cell organization and biogenesis;regulation of biological process	cytoplasm;cytoskeleton;cytosol	protein binding		Aryl Hydrocarbon Receptor		1
Q5D862	Filaggrin-2	FLG2		2.46861	1.48086	3.65566			1.89344	3.84041	4.57602	4.38842	-5.22726	2.79199	5.22272	2.03641		transport	cytoplasm;extracellular;nucleus	metal ion binding;structural molecule activity			Neutrophil degranulation	1
Q9Y385	Ubiquitin-conjugating enzyme E2 J1	UBE2J1		2.46364	2.54751	6.27615			-5.08782	-5.20328	-0.233075	-0.542647	-5.22143	-5.36957	-5.2568	-5.07359		metabolic process;regulation of biological process	cytoplasm;endoplasmic reticulum;membrane	catalytic activity;nucleotide binding;protein binding	Ubiquitin mediated proteolysis; Protein processing in endoplasmic reticulum; Parkinson's disease	Parkin-Ubiquitin Proteasomal System pathway; Parkinsons Disease Pathway	Antigen processing: Ubiquitination & Proteasome degradation	6
P53634	Dipeptidyl peptidase 1	CTSC		2.45855	2.95522	7.26556			-0.502859	-1.04407	-1.33242	-2.24982	-5.41653	-4.05524	-0.275763	-5.21583		cell death;cell organization and biogenesis;metabolic process;regulation of biological process;response to stimulus;transport	endoplasmic reticulum;extracellular;Golgi;membrane;organelle lumen;vacuole	catalytic activity;enzyme regulator activity;protein binding	Lysosome; Apoptosis		Neutrophil degranulation; MHC class II antigen presentation; Cargo concentration in the ER; COPII (Coat Protein 2) Mediated Vesicle Transport	11
Q7L099	Protein RUFY3	RUFY3		2.44828	2.51858	6.16617			-0.594559	-0.632379	-0.274424	-0.326831	-5.31801	0.0137296	-1.1025	-5.21453		cell differentiation;cell organization and biogenesis;development;regulation of biological process	cytoplasm;cytosol;membrane	protein binding				4
Q13112	Chromatin assembly factor 1 subunit B	CHAF1B		2.44636	3.04915	7.45932			-1.18822	-1.98584	-1.37266	-2.09885	-0.672078	-5.34392	-5.31292	-5.10209		cell organization and biogenesis;metabolic process;regulation of biological process;response to stimulus	cytoplasm;cytosol;nucleus	protein binding				21
Q96HA7	Tonsoku-like protein	TONSL		2.43952	2.83611	6.91874			-0.288395	-0.520262	-0.770727	-1.01068	-0.814519	-1.11886	-5.27578	-5.13898		metabolic process;regulation of biological process;response to stimulus	cytoplasm;nucleus	protein binding				8
Q4G0A6	Probable ubiquitin carboxyl-terminal hydrolase MINDY-4	MINDY4		2.42995	4.1691	10.1307			-0.474901	-0.395554	-2.78432	-3.04718	-5.40307	-3.40064	-5.23644	-2.38162		metabolic process		catalytic activity				7
O15067	Phosphoribosylformylglycinamidine synthase	PFAS		2.42957	3.04153	7.38961			4.276	3.70002	4.01423	1.82347	3.63802	1.14418	1.22564	-1.9124		metabolic process;response to stimulus	cytoplasm;cytosol	catalytic activity;metal ion binding;nucleotide binding	Purine metabolism; Metabolic pathways		Purine ribonucleoside monophosphate biosynthesis	17
P31947	14-3-3 protein sigma	SFN		2.42192	6.56533	15.9007			-3.00027	-1.19832	-2.68096	-2.42107	-5.20984	-5.34505	-3.2198	-5.21361		cell differentiation;cell organization and biogenesis;regulation of biological process;response to stimulus	cytoplasm;cytosol;extracellular;membrane;mitochondrion;nucleus	enzyme regulator activity;protein binding	Aldosterone-regulated sodium reabsorption; p53 signaling pathway; Cell cycle	miRNA Regulation of DNA Damage Response; Myometrial Relaxation and Contraction Pathways; Calcium Regulation in the Cardiac Cell; DNA Damage Response	Translocation of GLUT4 to the plasma membrane; Chk1/Chk2(Cds1) mediated inactivation of Cyclin B:Cdk1 complex; TP53 Regulates Transcription of Genes Involved in G2 Cell Cycle Arrest; TP53 Regulates Metabolic Genes; Activation of BAD and translocation to mitochondria ; RHO GTPases activate PKNs	1
Q9BSF8	BTB/POZ domain-containing protein 10	BTBD10		2.4211	4.21878	10.2141			-1.65464	-1.88231	-5.11747	-2.90892	-5.17462	-5.58456	-5.34723	-5.14135		cell organization and biogenesis;cell proliferation;regulation of biological process	cytoplasm;nucleus	protein binding				11
Q86TG7	Retrotransposon-derived protein PEG10	PEG10		2.41929	2.48629	6.01505			3.86845	2.50047	2.09076	-1.60461	2.23956	-2.90364	-1.07464	-1.08338		cell death;cell differentiation;cell organization and biogenesis;regulation of biological process;reproduction	cytoplasm;cytosol;nucleus	DNA binding;metal ion binding;protein binding;RNA binding				7
Q7L576	Cytoplasmic FMR1-interacting protein 1	CYFIP1		2.41895	2.70499	6.54325			3.17734	0.402164	0.706655	-1.30222	1.63778	-2.79757	-3.51318	-2.01891		cell differentiation;cell growth;cell organization and biogenesis;development;regulation of biological process;response to stimulus;transport	cytoplasm;cytosol;extracellular;organelle lumen	protein binding;RNA binding	Regulation of actin cytoskeleton; RNA transport	Brain-Derived Neurotrophic Factor (BDNF) signaling pathway; G13 Signaling Pathway	Regulation of actin dynamics for phagocytic cup formation; VEGFA-VEGFR2 Pathway; Neutrophil degranulation; RHO GTPases Activate WASPs and WAVEs	15
Q5TDH0	Protein DDI1 homolog 2	DDI2		2.41788	2.62287	6.3418			-0.308058	-1.03247	-5.08884	-5.27766	-5.44633	-5.54839	-5.19676	-5.18707		metabolic process	cytosol	catalytic activity;protein binding				1
Q9BTM9	Ubiquitin-related modifier 1	URM1		2.4175	2.59092	6.26353			-5.04406	-1.6493	0.248025	-5.15336	-5.31028	-5.56204	-5.31816	-5.0782		metabolic process	cytoplasm;cytosol	catalytic activity;protein binding	Sulfur relay system		tRNA modification in the nucleus and cytosol	9
Q9UNH7	Sorting nexin-6	SNX6		2.41749	3.19811	7.73142			-4.96467	-4.18175	-0.569902	-1.31201	-5.20886	-4.95649	-5.33158	-5.20136		cell organization and biogenesis;regulation of biological process;transport	cytoplasm;cytosol;endosome;membrane;nucleus	protein binding	Endocytosis			14
Q69YN4	Protein virilizer homolog	VIRMA		2.41669	4.04998	9.78755			0.511955	-0.552274	-1.61335	-1.30781	-3.19484	-0.888621	-3.49429	-5.05048		metabolic process	cytosol;nucleus	RNA binding				8
Q14318	Peptidyl-prolyl cis-trans isomerase FKBP8	FKBP8		2.41549	2.26973	5.4825			1.78875	-5.07201	-2.76806	-0.752153	-2.59139	-5.51734	-5.26558	-3.09112		cell death;metabolic process;regulation of biological process;response to stimulus	cytoplasm;cytosol;endoplasmic reticulum;membrane;mitochondrion	catalytic activity;metal ion binding;protein binding		Senescence and Autophagy in Cancer	Ub-specific processing proteases	19
Q9NUU7	ATP-dependent RNA helicase DDX19A	DDX19A		2.41247	2.62976	6.34421			-0.556677	0.286598	-3.81362	-5.10147	-5.42571	-2.8205	-5.29126	-5.29758		metabolic process;regulation of biological process;transport	cytoplasm;membrane;nucleus;spliceosomal complex	catalytic activity;nucleotide binding;protein binding;RNA binding				16
Q9NPJ3	Acyl-coenzyme A thioesterase 13	ACOT13		2.40962	2.15962	5.20385			-5.19517	-1.55953	0.51199	-0.341418	-5.22427	-5.32154	-5.38607	-0.290723		cell organization and biogenesis;metabolic process	cytoplasm;cytoskeleton;cytosol;mitochondrion;nucleus	catalytic activity			Mitochondrial Fatty Acid Beta-Oxidation	6
Q6ZRV2	Protein FAM83H	FAM83H		2.39844	3.3647	8.07004			-4.96627	-2.60281	-0.861813	-0.619021	-5.21662	-5.3078	-5.28154	-2.83771		cell organization and biogenesis;regulation of biological process	cytoplasm;cytoskeleton	protein binding				8; CHR_HSCHR8_3_CTG7
O95197	Reticulon-3	RTN3		2.39267	2.33076	5.57675			-5.13109	-0.314879	-0.138904	-1.36501	-5.18094	-5.42689	-5.31823	-0.594509		cell death;cell organization and biogenesis;regulation of biological process;transport	endoplasmic reticulum;Golgi;membrane	protein binding	Alzheimer's disease		Synaptic adhesion-like molecules	11
O75608	Acyl-protein thioesterase 1	LYPLA1		2.38663	3.42745	8.18004			-0.857461	-1.079	-2.36831	-5.16036	-5.32978	-5.54169	-3.08897	-5.05119		metabolic process;regulation of biological process	cytoplasm;cytosol;mitochondrion	catalytic activity;protein binding	Choline metabolism in cancer; Glycerophospholipid metabolism		eNOS activation	8
O00566	U3 small nucleolar ribonucleoprotein protein MPP10	MPHOSPH10		2.38222	7.96484	18.974			2.14183	2.88208	3.4227	1.58867	-0.322278	0.587551	0.546142	-0.305033		metabolic process;regulation of biological process	chromosome;nucleus	protein binding;RNA binding	Ribosome biogenesis in eukaryotes		Major pathway of rRNA processing in the nucleolus and cytosol; rRNA modification in the nucleus and cytosol	2
Q96HE9	Proline-rich protein 11	PRR11		2.37368	3.21064	7.62103			-0.580352	0.35505	0.200999	-0.15508	-1.18192	-0.595678	-5.33304	-2.56347		regulation of biological process	cytoplasm;membrane;nucleus					17
P22314	Ubiquitin-like modifier-activating enzyme 1	UBA1		2.37219	5.07327	12.0348			-1.65208	-0.788452	-3.76234	-2.54249	-5.31168	-5.43145	-3.13838	-4.3526		metabolic process;response to stimulus	cytoplasm;cytosol;membrane;mitochondrion;nucleus	catalytic activity;nucleotide binding;protein binding;RNA binding	Ubiquitin mediated proteolysis; Parkinson's disease	Proteasome Degradation; Parkin-Ubiquitin Proteasomal System pathway; Parkinsons Disease Pathway	Synthesis of active ubiquitin: roles of E1 and E2 enzymes; Antigen processing: Ubiquitination & Proteasome degradation	X
Q96RQ1	Endoplasmic reticulum-Golgi intermediate compartment protein 2	ERGIC2		2.37093	2.57165	6.0972			-1.6064	-0.241091	-0.460556	-5.12362	-5.18852	-5.45721	-1.22981	-5.03981		transport	cytoplasm;endoplasmic reticulum;Golgi;membrane;nucleus	protein binding				12
Q9UL54	Serine/threonine-protein kinase TAO2	TAOK2		2.36857	2.56183	6.06789			-0.656406	-1.56691	-5.05275	-0.340399	-1.09065	-5.53302	-5.2953	-5.17178		cell death;cell organization and biogenesis;cellular component movement;metabolic process;regulation of biological process;response to stimulus;transport	cytoplasm;cytoskeleton;cytosol;membrane;nucleus	catalytic activity;nucleotide binding;protein binding;signal transducer activity	MAPK signaling pathway	MAPK Signaling Pathway		16
P45877	Peptidyl-prolyl cis-trans isomerase C	PPIC		2.36399	2.56412	6.06153			-1.28637	0.0150402	-5.12393	-5.04165	-5.18006	-5.38454	-5.09925	-5.229		metabolic process	cytoplasm	catalytic activity;protein binding				5
P33240	Cleavage stimulation factor subunit 2	CSTF2		2.35898	2.56372	6.04776			0.243557	-0.064825	-1.70897	-1.92313	0.132212	-5.43668	-5.10278	-2.48205		metabolic process	nucleus	protein binding;RNA binding	mRNA surveillance pathway	mRNA Processing	Cleavage of Growing Transcript in the Termination Region ; Processing of Intronless Pre-mRNAs; mRNA 3'-end processing; mRNA Splicing - Major Pathway; tRNA processing in the nucleus	X
O95391	Pre-mRNA-splicing factor SLU7	SLU7		2.34783	2.50252	5.8755			0.235132	-0.475874	1.14612	-0.239643	-5.18111	-3.47953	0.826923	-0.891849		cell organization and biogenesis;metabolic process;response to stimulus;transport	cytoplasm;cytosol;membrane;nucleus;spliceosomal complex	catalytic activity;metal ion binding;protein binding;RNA binding	Spliceosome		Cleavage of Growing Transcript in the Termination Region ; Transport of Mature mRNA derived from an Intron-Containing Transcript; mRNA 3'-end processing; mRNA Splicing - Major Pathway	5
Q9UBC2	Epidermal growth factor receptor substrate 15-like 1	EPS15L1		2.3473	3.58514	8.41539			-1.5898	-1.97236	-1.20301	-1.30284	-5.43857	-5.49629	-2.09172	-2.43062		cell differentiation;cell organization and biogenesis;cellular component movement;metabolic process;regulation of biological process;response to stimulus;transport	cytoplasm;cytoskeleton;cytosol;Golgi;membrane;nucleus	catalytic activity;metal ion binding;motor activity;nucleotide binding;protein binding;structural molecule activity;transporter activity	Endocytosis	EGF/EGFR Signaling Pathway	Cargo recognition for clathrin-mediated endocytosis; EGFR downregulation	19
P17174	Aspartate aminotransferase, cytoplasmic	GOT1		2.34321	2.61146	6.1192			-0.236666	0.899759	1.28177	0.763461	-5.30328	-1.42926	0.583705	-0.515678		metabolic process;regulation of biological process;response to stimulus	cytoplasm;cytosol;mitochondrion;nucleus;vacuole	catalytic activity	Phenylalanine, tyrosine and tryptophan biosynthesis; Arginine biosynthesis; Tyrosine metabolism; Carbon metabolism; Alanine, aspartate and glutamate metabolism; Phenylalanine metabolism; Biosynthesis of amino acids; 2-Oxocarboxylic acid metabolism; Metabolic pathways; Cysteine and methionine metabolism; Arginine and proline metabolism	Alanine and aspartate metabolism; Trans-sulfuration pathway; Amino Acid metabolism; Glycolysis and Gluconeogenesis	Gluconeogenesis; Amino acid synthesis and interconversion (transamination); Methionine salvage pathway	10
Q9P013	Spliceosome-associated protein CWC15 homolog	CWC15		2.34093	4.58059	10.7229			-1.4963	-0.556317	-1.36273	-1.36915	-5.28194	-1.77793	-3.67694	-3.41141		metabolic process	mitochondrion;nucleus;spliceosomal complex	protein binding;RNA binding	Spliceosome		mRNA Splicing - Major Pathway	11
O60493	Sorting nexin-3	SNX3		2.34031	2.7407	6.4141			-0.79274	0.277032	-1.52691	-1.34106	-5.37026	-0.73401	-1.44292	-5.19775		cell organization and biogenesis;metabolic process;regulation of biological process;response to stimulus;transport	cytoplasm;cytosol;endosome;membrane	protein binding	Endocytosis		WNT ligand biogenesis and trafficking; Ub-specific processing proteases	6
P62937	Peptidyl-prolyl cis-trans isomerase A	PPIA		2.33765	7.17508	16.7728			3.49439	3.77861	2.72758	1.86845	0.627044	1.12685	0.206355	0.558189		cell organization and biogenesis;cellular component movement;metabolic process;regulation of biological process;response to stimulus;transport	cytoplasm;cytosol;extracellular;membrane;nucleus;organelle lumen	catalytic activity;protein binding;RNA binding		Prolactin Signaling Pathway	Budding and maturation of HIV virion; Gene and protein expression by JAK-STAT signaling after Interleukin-12 stimulation; Minus-strand DNA synthesis; Binding and entry of HIV virion; Basigin interactions; APOBEC3G mediated resistance to HIV-1 infection; Uncoating of the HIV Virion; Calcineurin activates NFAT; Platelet degranulation ; Plus-strand DNA synthesis; Integration of provirus; Neutrophil …	7
P25490	Transcriptional repressor protein YY1	YY1		2.30596	3.34119	7.70466			-1.45212	-2.02437	-0.667486	-1.22655	-5.29329	-5.42941	-2.05306	-1.81862		cell differentiation;cell organization and biogenesis;metabolic process;regulation of biological process;response to stimulus	cytoplasm;nucleus	DNA binding;metal ion binding;protein binding;RNA binding		Sterol Regulatory Element-Binding Proteins (SREBP) signalling	TFAP2 (AP-2) family regulates transcription of growth factors and their receptors; UCH proteinases; DNA Damage Recognition in GG-NER; Activation of anterior HOX genes in hindbrain development during early embryogenesis	14
P00374	Dihydrofolate reductase	DHFR		2.29707	1.43765	3.30238			-5.19245	3.5352	-5.197	-5.14788	-5.30767	-5.45498	-5.22984	-5.19794		cell organization and biogenesis;metabolic process;regulation of biological process;response to stimulus	cytoplasm;cytosol;mitochondrion	catalytic activity;nucleotide binding;protein binding;RNA binding;translation regulator activity	Folate biosynthesis; Antifolate resistance; One carbon pool by folate; Metabolic pathways	Fluoropyrimidine Activity; Folate Metabolism; One Carbon Metabolism; Retinoblastoma (RB) in Cancer; Trans-sulfuration and one carbon metabolism; Nucleotide Metabolism	Activation of E2F1 target genes at G1/S; Metabolism of folate and pterines; eNOS activation and regulation; Tetrahydrobiopterin (BH4) synthesis, recycling, salvage and regulation	5; 18
Q15813	Tubulin-specific chaperone E	TBCE		2.29598	2.74356	6.29914			-1.42918	-0.918291	-1.64926	-3.02405	-5.40109	-0.474881	-5.22104	-5.10767		cell organization and biogenesis;metabolic process;response to stimulus	cytoplasm;cytoskeleton	protein binding			Post-chaperonin tubulin folding pathway	1; CHR_HSCHR1_5_CTG32_1
Q15785	Mitochondrial import receptor subunit TOM34	TOMM34		2.29237	4.46996	10.2468			-0.70877	-1.30188	-1.20732	-0.945497	-5.44026	-2.59756	-2.81999	-2.47513		transport	cytoplasm;cytosol;membrane;mitochondrion;nucleus	protein binding				20
Q6WCQ1	Myosin phosphatase Rho-interacting protein	MPRIP		2.28996	2.02977	4.64809			6.18825	5.63641	5.03198	2.63963	6.3998	3.66447	-0.112756	0.384898			cytoplasm;cytoskeleton;cytosol	protein binding			Signaling by BRAF and RAF fusions	17
P37840	Alpha-synuclein	SNCA		2.27629	3.11544	7.09163			-1.25676	-2.53429	-0.902312	-3.53322	-1.26379	-5.48349	-5.32857	-5.25589		cell communication;cell death;cell organization and biogenesis;cellular component movement;metabolic process;regulation of biological process;response to stimulus;transport	cytoplasm;cytoskeleton;cytosol;endoplasmic reticulum;extracellular;Golgi;membrane;mitochondrion;nucleus;ribosome;vacuole	catalytic activity;DNA binding;enzyme regulator activity;metal ion binding;protein binding;transporter activity	Parkinson's disease; Alzheimer's disease	Alzheimers Disease; Parkin-Ubiquitin Proteasomal System pathway; Parkinsons Disease Pathway; Ectoderm Differentiation	Amyloid fiber formation	4
O14880	Microsomal glutathione S-transferase 3	MGST3		2.27562	2.04695	4.65809			-1.41938	-0.604324	0.239581	0.391169	-5.2607	-0.699498	-5.28208	0.746837		metabolic process;response to stimulus	endoplasmic reticulum;membrane	antioxidant activity;catalytic activity;protein binding	Glutathione metabolism; Metabolism of xenobiotics by cytochrome P450; Drug metabolism - cytochrome P450; Chemical carcinogenesis; Platinum drug resistance	NRF2 pathway; Metapathway biotransformation	Glutathione conjugation; Aflatoxin activation and detoxification	1
Q9HDC9	Adipocyte plasma membrane-associated protein	APMAP		2.27304	3.03054	6.88854			-1.13741	-1.66478	-1.25047	-0.926516	-5.20302	-5.51946	-1.86262	-1.48626		metabolic process	cell surface;endoplasmic reticulum;membrane	catalytic activity				20
P08590	Myosin light chain 3	MYL3		2.27229	2.51745	5.7204			-0.704648	-0.796369	-5.23102	-5.15926	-5.17968	-5.46775	-5.19516	-5.13789		cellular component movement;regulation of biological process	cytosol	catalytic activity;metal ion binding;motor activity;protein binding;structural molecule activity	Dilated cardiomyopathy; Adrenergic signaling in cardiomyocytes; Cardiac muscle contraction; Hypertrophic cardiomyopathy (HCM)	Striated Muscle Contraction; Regulation of Actin Cytoskeleton	Striated Muscle Contraction	3
O94903	Pyridoxal phosphate homeostasis protein	PLPBP		2.27213	3.04282	6.91368			-1.95181	-0.414454	-5.06181	-1.79835	-5.20992	-5.55772	-5.27253	-2.27479			cytoplasm;mitochondrion					8
P27105	Erythrocyte band 7 integral membrane protein	STOM		2.27001	2.26031	5.13093			-0.344509	-1.94134	0.371685	-1.4902	-5.45433	-5.58759	-0.115464	-1.32704		cell organization and biogenesis;regulation of biological process;transport	cytoplasm;cytoskeleton;cytosol;endoplasmic reticulum;membrane;mitochondrion	protein binding			Neutrophil degranulation; Stimuli-sensing channels	9
Q96KP4	Cytosolic non-specific dipeptidase	CNDP2		2.26859	4.00087	9.07634			-1.36208	-0.965416	-1.68645	-2.16776	-2.46179	-2.36225	-5.17032	-5.26171		metabolic process	cytoplasm;cytosol	catalytic activity;metal ion binding	Histidine metabolism; beta-Alanine metabolism; Metabolic pathways; Arginine and proline metabolism		Glutathione synthesis and recycling	18
Q93074	Mediator of RNA polymerase II transcription subunit 12	MED12		2.26302	2.78952	6.31275			0.460135	0.810957	0.781079	0.0240126	-5.17408	-0.891669	-0.0909511	-0.819217		metabolic process;regulation of biological process;response to stimulus	membrane;nucleus	catalytic activity;DNA binding;protein binding;receptor activity	Thyroid hormone signaling pathway		Transcriptional regulation of white adipocyte differentiation; PPARA activates gene expression; Generic Transcription Pathway	X
O43765	Small glutamine-rich tetratricopeptide repeat-containing protein alpha	SGTA		2.25288	2.90095	6.53551			-0.229315	-1.10848	-5.05223	-2.66581	-5.18885	-5.44891	-2.41849	-5.01113		metabolic process;regulation of biological process	cytoplasm;cytosol;membrane;nucleus	protein binding				19
P51884	Lumican	LUM		2.24916	2.50603	5.63646			-1.02413	-0.524974	-5.11496	-5.2439	-5.19781	-5.30846	-5.38657	-5.01176		cell organization and biogenesis;metabolic process;regulation of biological process;response to stimulus	extracellular;organelle lumen	protein binding;structural molecule activity	Proteoglycans in cancer		ECM proteoglycans; Integrin cell surface interactions; Keratan sulfate biosynthesis; Defective CHST6 causes MCDC1; Defective ST3GAL3 causes MCT12 and EIEE15; Keratan sulfate degradation; Defective B4GALT1 causes B4GALT1-CDG (CDG-2d)	12
P36957	Dihydrolipoyllysine-residue succinyltransferase component of 2-oxoglutarate dehydrogenase complex, mitochondrial	DLST		2.23935	4.36226	9.76864			-5.06296	-2.62385	-2.47553	-1.8909	-5.22546	-5.48292	-5.1131	-5.18917		metabolic process	membrane;mitochondrion;nucleus;organelle lumen	catalytic activity	Citrate cycle (TCA cycle); Carbon metabolism; Lysine degradation; Metabolic pathways	TCA Cycle and Deficiency of Pyruvate Dehydrogenase complex (PDHc); Amino Acid metabolism; TCA Cycle	Lysine catabolism; Glyoxylate metabolism and glycine degradation; Citric acid cycle (TCA cycle)	14
Q04917	14-3-3 protein eta	YWHAH		2.2377	3.42831	7.67153			1.25296	-0.880559	-1.45144	-1.70433	-5.38589	-2.99589	-1.89412	-1.45828		cell organization and biogenesis;metabolic process;regulation of biological process;response to stimulus;transport	cytoplasm;cytosol;membrane;mitochondrion	catalytic activity;protein binding	Viral carcinogenesis; Epstein-Barr virus infection; Hippo signaling pathway; Oocyte meiosis; Cell cycle; PI3K-Akt signaling pathway	Cell Cycle; Myometrial Relaxation and Contraction Pathways; Calcium Regulation in the Cardiac Cell; Sudden Infant Death Syndrome (SIDS) Susceptibility Pathways	Translocation of GLUT4 to the plasma membrane; Chk1/Chk2(Cds1) mediated inactivation of Cyclin B:Cdk1 complex; TP53 Regulates Metabolic Genes; Activation of BAD and translocation to mitochondria ; RHO GTPases activate PKNs	22
Q9HC07	Transmembrane protein 165	TMEM165		2.23554	3.64209	8.14204			-2.53548	-1.34027	-1.37106	-4.99054	-3.08143	-5.5639	-5.38046	-5.15372		cellular homeostasis;metabolic process;transport	endosome;Golgi;membrane;vacuole					4
P12277	Creatine kinase B-type	CKB		2.23298	1.86422	4.16278			0.604967	0.229561	-5.23288	-5.23394	-5.24482	-5.50794	-2.65322	-5.15825		cellular homeostasis;metabolic process	cytoplasm;cytosol;mitochondrion;nucleus	catalytic activity;nucleotide binding;protein binding	Metabolic pathways; Arginine and proline metabolism	Urea cycle and metabolism of amino groups	Creatine metabolism	14
Q86XP3	ATP-dependent RNA helicase DDX42	DDX42		2.22906	2.68421	5.98328			-1.80795	0.225667	0.300738	-4.07855	-5.20394	-1.23858	-4.71614	-3.11769		metabolic process;regulation of biological process	cytoplasm;cytosol;membrane;nucleus	catalytic activity;nucleotide binding;protein binding;RNA binding	Spliceosome		mRNA Splicing - Major Pathway; mRNA Splicing - Minor Pathway	17
P10644	cAMP-dependent protein kinase type I-alpha regulatory subunit	PRKAR1A		2.22739	3.01338	6.71197			-1.38099	-0.876639	0.423045	-0.0263871	-5.43975	-3.27575	-1.19742	-0.857594		cell organization and biogenesis;cell proliferation;coagulation;metabolic process;regulation of biological process;response to stimulus	cytoplasm;cytosol;membrane	catalytic activity;enzyme regulator activity;nucleotide binding;protein binding	Insulin signaling pathway	miRs in Muscle Cell Differentiation; Mesodermal Commitment Pathway; Myometrial Relaxation and Contraction Pathways; G Protein Signaling Pathways; Calcium Regulation in the Cardiac Cell; Sudden Infant Death Syndrome (SIDS) Susceptibility Pathways	Signaling by GPCR; PKA activation in glucagon signalling; PKA activation; DARPP-32 events; Glucagon-like Peptide-1 (GLP1) regulates insulin secretion; Hedgehog 'off' state; Vasopressin regulates renal water homeostasis via Aquaporins; Factors involved in megakaryocyte development and platelet production	17
Q8WVV4	Protein POF1B	POF1B		2.22701	3.31135	7.3744			-4.92588	-1.55905	-2.68446	-0.570737	-5.26397	-5.40619	-2.85142	-5.12658		cell organization and biogenesis		protein binding				X
Q13485	Mothers against decapentaplegic homolog 4	SMAD4		2.22679	2.66413	5.93246			-1.09967	-5.15776	-0.893766	-5.07604	-5.34755	-5.58479	-5.1801	-5.02197		cell differentiation;cell organization and biogenesis;cell proliferation;cellular component movement;cellular homeostasis;metabolic process;regulation of biological process;response to stimulus	cytoplasm;cytosol;nucleus	DNA binding;metal ion binding;protein binding;signal transducer activity	TGF-beta signaling pathway; Hepatitis B; Pancreatic cancer; FoxO signaling pathway; Chronic myeloid leukemia; Hippo signaling pathway; Colorectal cancer; Pathways in cancer; AGE-RAGE signaling pathway in diabetic complications; HTLV-I infection; Wnt signaling pathway; Adherens junction; Cell cycle; Signaling pathways regulating pluripotency of stem cells	Androgen receptor signaling pathway; Bone Morphogenic Protein (BMP) Signalling and Regulation; Heart Development; Cell Cycle; Endoderm Differentiation; Mesodermal Commitment Pathway; Ectoderm Differentiation; Extracellular vesicle-mediated signaling in recipient cells; Hepatitis C and Hepatocellular Carcinoma; Hematopoietic Stem Cell Gene Regulation by GABP alpha/beta Complex; TGF-beta Signaling …	Signaling by NODAL; RUNX3 regulates BCL2L11 (BIM) transcription; Transcriptional regulation of pluripotent stem cells; Ub-specific processing proteases; RUNX2 regulates bone development; TGF-beta receptor signaling activates SMADs; SMAD4 MH2 Domain Mutants in Cancer; Signaling by BMP; Signaling by Activin; SMAD2/SMAD3:SMAD4 heterotrimer regulates transcription; Downregulation of SMAD2/3:SMAD4 tra…	18
Q9UKN8	General transcription factor 3C polypeptide 4	GTF3C4		2.2223	4.36594	9.70241			0.757429	1.8603	1.43223	-0.604704	-2.70468	-2.42393	0.0510482	-0.366372		cell organization and biogenesis;metabolic process;regulation of biological process	mitochondrion;nucleus	catalytic activity;DNA binding;enzyme regulator activity;protein binding			RNA Polymerase III Abortive And Retractive Initiation; RNA Polymerase III Transcription Initiation From Type 1 Promoter; RNA Polymerase III Transcription Initiation From Type 2 Promoter	9
P50395	Rab GDP dissociation inhibitor beta	GDI2		2.21931	3.58822	7.96337			-2.19495	-0.853865	-0.0607741	-0.833182	-5.3505	-3.93881	-2.08777	-1.44292		metabolic process;regulation of biological process;response to stimulus;transport	cytoplasm;cytosol;extracellular;membrane;organelle lumen	catalytic activity;enzyme regulator activity;protein binding;RNA binding			Neutrophil degranulation; RAB GEFs exchange GTP for GDP on RABs; Rho GTPase cycle	10
P26038	Moesin	MSN		2.21674	2.14165	4.74748			1.19024	1.91393	1.54156	0.890197	-5.2067	0.544088	0.453986	0.87759		cell differentiation;cell organization and biogenesis;cell proliferation;cellular component movement;regulation of biological process;response to stimulus	cell surface;cytoplasm;cytoskeleton;cytosol;membrane;nucleus	protein binding;RNA binding;structural molecule activity	Proteoglycans in cancer; Regulation of actin cytoskeleton; Leukocyte transendothelial migration; Measles	Glial Cell Differentiation; AGE/RAGE pathway; Regulation of Actin Cytoskeleton	Gene and protein expression by JAK-STAT signaling after Interleukin-12 stimulation; Interleukin-12 family signaling; Recycling pathway of L1	X
Q5GLZ8	Probable E3 ubiquitin-protein ligase HERC4	HERC4		2.21589	4.47153	9.90843			-2.14159	-1.79853	-2.39458	-3.21834	-5.19792	-5.57855	-5.15268	-2.48746		cell differentiation;metabolic process	cytoplasm;cytosol	catalytic activity	Ubiquitin mediated proteolysis		Antigen processing: Ubiquitination & Proteasome degradation	10
Q96BD5	PHD finger protein 21A	PHF21A		2.21233	1.87484	4.14778			1.16435	1.62173	2.0943	1.89335	-5.42289	0.51256	1.32921	1.50553		cell organization and biogenesis;coagulation;metabolic process;regulation of biological process	nucleus	catalytic activity;DNA binding;metal ion binding;protein binding			HDACs deacetylate histones; Factors involved in megakaryocyte development and platelet production	11
O75054	Immunoglobulin superfamily member 3	IGSF3		2.20979	2.39593	5.29452			-5.07006	-1.05734	-0.28845	-1.6224	-5.32156	-5.37012	-5.13964	-1.0461		regulation of biological process;response to stimulus	cell surface;membrane					1
P11055	Myosin-3	MYH3		2.20866	2.53536	5.59975			-0.27234	-1.72017	-5.03531	-5.28571	-5.27287	-5.55428	-5.20257	-5.11844		cell organization and biogenesis;cellular component movement;metabolic process;regulation of biological process;transport	cytoplasm;cytoskeleton;cytosol;Golgi	catalytic activity;motor activity;nucleotide binding;protein binding;structural molecule activity;transporter activity	Tight junction	Striated Muscle Contraction	Translocation of GLUT4 to the plasma membrane; Striated Muscle Contraction	17
Q8WZA9	Immunity-related GTPase family Q protein	IRGQ		2.20649	0.838458	1.85005			-2.95454	-5.30253	8.14797	-5.18329	-5.3938	0.345519	-5.16462	-3.90547				nucleotide binding				19
Q5JSZ5	Protein PRRC2B	PRRC2B		2.19617	3.04632	6.69024			-2.12254	-1.05275	0.297104	0.422517	-3.02396	-5.56888	-1.49626	-1.15125		cell differentiation		protein binding;RNA binding				9
P26006	Integrin alpha-3	ITGA3		2.19592	2.99584	6.57861			-0.892435	-1.66631	-5.03553	-0.349704	-4.20198	-3.67484	-3.78046	-5.07036		cell differentiation;cell organization and biogenesis;cellular component movement;regulation of biological process;response to stimulus	cell surface;membrane	metal ion binding;protein binding	Arrhythmogenic right ventricular cardiomyopathy (ARVC); Dilated cardiomyopathy; Hematopoietic cell lineage; Pathways in cancer; Focal adhesion; Regulation of actin cytoskeleton; Small cell lung cancer; ECM-receptor interaction; PI3K-Akt signaling pathway; Hypertrophic cardiomyopathy (HCM)	Integrin-mediated Cell Adhesion; Arrhythmogenic Right Ventricular Cardiomyopathy; Primary Focal Segmental Glomerulosclerosis FSGS; Focal Adhesion; Focal Adhesion-PI3K-Akt-mTOR-signaling pathway	Integrin cell surface interactions; Laminin interactions; Basigin interactions; MET activates PTK2 signaling	17
Q15007	Pre-mRNA-splicing regulator WTAP	WTAP		2.19136	3.5057	7.68226			2.82695	2.34408	1.06481	0.76438	0.40726	0.783738	-3.08539	0.12918		metabolic process;regulation of biological process	membrane;nucleus	protein binding			Processing of Capped Intron-Containing Pre-mRNA	6
Q9UBF2	Coatomer subunit gamma-2	COPG2		2.18949	2.5311	5.54181			-0.807114	-0.967937	-3.61312	-2.28293	-5.23857	-5.39252	-5.27051	-0.527464		transport	cytoplasm;cytosol;Golgi;membrane	structural molecule activity			COPI-dependent Golgi-to-ER retrograde traffic; COPI-mediated anterograde transport	7
Q99622	Protein C10	C12orf57		2.17822	2.68364	5.84555			-5.09223	-1.06573	-1.06221	-1.69157	-5.28401	-5.3494	-5.37675	-1.61444		cell organization and biogenesis;regulation of biological process;response to stimulus	cytoplasm					12
Q9BYG5	Partitioning defective 6 homolog beta	PARD6B		2.1684	2.56786	5.56816			-5.20532	-0.555414	-1.63107	-5.16184	-5.26347	-5.48081	-5.34448	-5.13849		cell division;cell organization and biogenesis;regulation of biological process	cytoplasm;cytosol;membrane;nucleus	protein binding	Endocytosis; Tight junction; Hippo signaling pathway; Rap1 signaling pathway; Axon guidance		Tight junction interactions	20
Q6NZY4	Zinc finger CCHC domain-containing protein 8	ZCCHC8		2.16762	12.0026	26.0171	ZCCHC8		0.500638	-0.0123502	0.933416	0.580638	-1.65043	-1.94923	-1.96266	-1.10582		metabolic process	nucleus;spliceosomal complex	metal ion binding;protein binding;RNA binding				12
Q92995	Ubiquitin carboxyl-terminal hydrolase 13	USP13		2.16445	2.84866	6.16578			-2.03082	-1.61991	-1.91094	-2.37897	-5.33483	-0.90456	-5.31527	-5.04378		cell differentiation;cell proliferation;metabolic process;regulation of biological process	cytosol	catalytic activity;metal ion binding;protein binding			Regulation of PTEN stability and activity; Ub-specific processing proteases	3
Q6RFH5	WD repeat-containing protein 74	WDR74		2.16237	2.40853	5.20814			-0.795062	-1.30848	-5.14149	-0.8647	-5.17333	-5.34454	-5.09591	-1.14544			nucleus	protein binding				11
P55060	Exportin-2	CSE1L		2.16157	3.94064	8.51796			-1.19561	-1.08219	-1.43408	-0.398244	-3.29137	-2.30285	-5.34476	-1.81741		cell death;cell proliferation;transport	cytoplasm;cytosol;membrane;nucleus	protein binding;transporter activity				20
Q9HCI7	E3 ubiquitin-protein ligase MSL2	MSL2		2.16125	2.91318	6.29611			-0.93879	-1.29629	-1.22463	-1.59985	-1.30899	-1.90639	-5.31209	-5.17709		cell organization and biogenesis;metabolic process		catalytic activity;metal ion binding			HATs acetylate histones	3
Q9BRX5	DNA replication complex GINS protein PSF3	GINS3		2.16091	2.26141	4.8867			0.60932	-3.1298	-5.0935	-5.16891	-5.36591	-5.57573	-5.36946	-5.11543		metabolic process	nucleus				Unwinding of DNA	16
P50895	Basal cell adhesion molecule	BCAM		2.15559	2.27807	4.91059			0.725411	-0.435149	0.401337	-0.173853	1.019	-5.42966	-2.40999	-1.28397		regulation of biological process;response to stimulus	cell surface;extracellular;membrane	protein binding;receptor activity;signal transducer activity				19
Q6P4E1	Protein CASC4	CASC4		2.15557	1.24478	2.68321			-4.95176	2.46017	0.823971	-5.26096	-5.46682	-5.37388	-5.35728	0.647133
O14578	Citron Rho-interacting kinase	CIT		2.15109	2.91679	6.27426			-1.85428	-1.4222	-0.697361	-1.62873	-5.43966	-5.31823	-1.64087	-1.80816		cell death;cell differentiation;cell division;cell organization and biogenesis;development;metabolic process;regulation of biological process;response to stimulus;transport	cytoplasm;cytosol;membrane	catalytic activity;metal ion binding;motor activity;nucleotide binding;protein binding;structural molecule activity;transporter activity		G13 Signaling Pathway	RHO GTPases activate CIT	12
Q9UHB7	AF4/FMR2 family member 4	AFF4		2.14893	4.57355	9.82824			-2.48234	-1.07881	-2.80065	-1.72075	-2.46039	-3.70887	-5.29117	-5.21784		metabolic process;regulation of biological process	nucleus	protein binding			Formation of RNA Pol II elongation complex ; RNA Polymerase II Pre-transcription Events	5
Q9GZQ8	Microtubule-associated proteins 1A/1B light chain 3B	MAP1LC3B		2.13482	3.09127	6.59931			-2.01309	-1.12198	-2.56657	-2.53757	-5.22717	-1.21807	-5.14198	-5.19129		cell communication;cell organization and biogenesis;metabolic process;response to stimulus	cytoplasm;cytoskeleton;cytosol;membrane;mitochondrion;vacuole	protein binding		Senescence and Autophagy in Cancer	TBC/RABGAPs; Macroautophagy; Receptor Mediated Mitophagy; Pink/Parkin Mediated Mitophagy	16
Q86U42	Polyadenylate-binding protein 2	PABPN1		2.13395	2.86051	6.10418			-0.702965	-1.41557	-2.50387	-5.27257	-2.51996	-5.50456	-5.14538	-5.26087		metabolic process;regulation of biological process;response to stimulus;transport	cytoplasm;nucleus	protein binding;RNA binding	mRNA surveillance pathway; Influenza A	mRNA Processing	Inhibition of Host mRNA Processing and RNA Silencing; mRNA 3'-end processing; mRNA Splicing - Major Pathway; Cleavage of Growing Transcript in the Termination Region ; Processing of Intronless Pre-mRNAs	14
P57737	Coronin-7	CORO7		2.13372	2.53625	5.41165			-1.74027	-0.461254	-5.16473	-5.12644	-5.34922	-5.45082	-5.17926	-5.04828		cell organization and biogenesis;transport	cytoplasm;cytosol;Golgi;membrane	protein binding				16; CHR_HSCHR16_3_CTG1
P56945	Breast cancer anti-estrogen resistance protein 1	BCAR1		2.12954	2.53618	5.4009			0.816455	1.46182	-2.06737	-2.49977	-2.74743	-0.713745	-5.22318	-2.12268		cell division;cell organization and biogenesis;cell proliferation;cellular component movement;regulation of biological process;response to stimulus	cytoplasm;cytoskeleton;cytosol;membrane	protein binding;signal transducer activity	Rap1 signaling pathway; Focal adhesion; Regulation of actin cytoskeleton; Leukocyte transendothelial migration; Bacterial invasion of epithelial cells; Chemokine signaling pathway	Integrin-mediated Cell Adhesion; Focal Adhesion; TGF-beta Signaling Pathway; VEGFA-VEGFR2 Signaling Pathway; Chemokine signaling pathway; miR-509-3p alteration of YAP1/ECM axis; EGF/EGFR Signaling Pathway; Regulation of Actin Cytoskeleton	p130Cas linkage to MAPK signaling for integrins; PTK6 Regulates RHO GTPases, RAS GTPase and MAP kinases; VEGFA-VEGFR2 Pathway; Downstream signal transduction	16
Q15382	GTP-binding protein Rheb	RHEB		2.12421	2.89795	6.15584			0.398916	-0.877149	-2.61313	-3.72107	-5.28258	-2.07686	-5.1528	-2.79701		regulation of biological process;response to stimulus	cytoplasm;cytosol;endoplasmic reticulum;Golgi;membrane;spliceosomal complex	catalytic activity;metal ion binding;nucleotide binding;protein binding	Insulin signaling pathway; Phospholipase D signaling pathway; Thyroid hormone signaling pathway; Choline metabolism in cancer; AMPK signaling pathway; mTOR signaling pathway; Longevity regulating pathway; PI3K-Akt signaling pathway	Target Of Rapamycin (TOR) Signaling; Follicle Stimulating Hormone (FSH) signaling pathway; BDNF-TrkB Signaling; PI3K-AKT-mTOR signaling pathway and therapeutic opportunities; Angiopoietin Like Protein 8 Regulatory Pathway; Focal Adhesion-PI3K-Akt-mTOR-signaling pathway; Insulin Signaling	Energy dependent regulation of mTOR by LKB1-AMPK; Regulation of PTEN gene transcription; mTORC1-mediated signalling; TP53 Regulates Metabolic Genes; Macroautophagy	7
Q9BWF3	RNA-binding protein 4	RBM4		2.12377	4.53665	9.63481			-1.17781	-3.34316	-1.83269	-1.19387	-3.45977	-2.46055	-5.19844	-4.92387		cell differentiation;metabolic process;regulation of biological process;response to stimulus	cytoplasm;cytosol;nucleus	metal ion binding;protein binding;RNA binding			BMAL1:CLOCK,NPAS2 activates circadian gene expression	11
P19388	DNA-directed RNA polymerases I, II, and III subunit RPABC1	POLR2E		2.11859	2.32843	4.93299			-1.34945	-1.43252	-0.489345	-0.803321	-5.3209	-5.40759	-0.63693	-1.18356		metabolic process;regulation of biological process;response to stimulus	cytosol;nucleus	catalytic activity;DNA binding;protein binding	Epstein-Barr virus infection; Huntington's disease; Purine metabolism; Cytosolic DNA-sensing pathway; RNA polymerase; Metabolic pathways; Pyrimidine metabolism	Eukaryotic Transcription Initiation	Signaling by FGFR2 IIIa TM; RNA polymerase II transcribes snRNA genes; Abortive elongation of HIV-1 transcript in the absence of Tat; Activation of anterior HOX genes in hindbrain development during early embryogenesis; Tat-mediated HIV elongation arrest and recovery; NoRC negatively regulates rRNA expression; Formation of HIV-1 elongation complex containing HIV-1 Tat; MicroRNA (miRNA) biogenesis…	19
P23526	Adenosylhomocysteinase	AHCY		2.11698	4.2538	9.00521			4.43933	3.48711	3.42854	1.57366	2.30112	-0.701722	1.37661	1.48471		defense response;metabolic process;response to stimulus;transport	cytoplasm;cytosol;nucleus	catalytic activity;nucleotide binding;protein binding	Metabolic pathways; Cysteine and methionine metabolism	Folate Metabolism; Trans-sulfuration pathway; One Carbon Metabolism; Trans-sulfuration and one carbon metabolism	Metabolism of ingested SeMet, Sec, MeSec into H2Se; Defective AHCY causes Hypermethioninemia with S-adenosylhomocysteine hydrolase deficiency (HMAHCHD); Sulfur amino acid metabolism; Methylation	20
P57772	Selenocysteine-specific elongation factor	EEFSEC		2.11557	2.05668	4.35105			-2.33037	-3.24642	0.499968	0.843015	-1.47414	-5.53385	-5.10462	-0.583444		metabolic process;regulation of biological process	cytoplasm;mitochondrion;nucleus	catalytic activity;nucleotide binding;RNA binding		Selenium Metabolism and Selenoproteins	Selenocysteine synthesis	3
Q96K17	Transcription factor BTF3 homolog 4	BTF3L4		2.11346	1.93772	4.09529			0.506348	0.384742	1.48554	2.07596	0.303475	-5.43886	-0.265393	1.39953				protein binding				1
Q9NXW2	DnaJ homolog subfamily B member 12	DNAJB12		2.10665	3.06522	6.45735			-5.01865	-1.48829	-1.46725	-2.03851	-5.26948	-5.54419	-5.38084	-2.2448		cell organization and biogenesis;metabolic process;response to stimulus	endoplasmic reticulum;membrane	protein binding				10
Q13200	26S proteasome non-ATPase regulatory subunit 2	PSMD2		2.10221	2.58501	5.43424			0.61173	0.553511	-0.0520352	-0.419359	-5.32706	-1.22015	-1.06876	-0.0990454		metabolic process;regulation of biological process;response to stimulus;transport	cytoplasm;cytosol;extracellular;membrane;nucleus;organelle lumen;proteasome	catalytic activity;enzyme regulator activity;nucleotide binding;protein binding	Epstein-Barr virus infection; Proteasome	Proteasome Degradation; TNF alpha Signaling Pathway; Parkin-Ubiquitin Proteasomal System pathway	Regulation of RAS by GAPs; CDT1 association with the CDC6:ORC:origin complex; Downstream TCR signaling; UCH proteinases; NIK-->noncanonical NF-kB signaling; Hh mutants that don't undergo autocatalytic processing are degraded by ERAD; SCF-beta-TrCP mediated degradation of Emi1; Neutrophil degranulation; Cross-presentation of soluble exogenous antigens (endosomes); Separation of Sister Chromatids; …	3
P99999	Cytochrome c	CYCS		2.09898	3.01016	6.31826			3.22854	3.97438	2.71964	2.56115	-1.29058	-0.0117933	2.75641	2.63375		cell death;cell organization and biogenesis;metabolic process;regulation of biological process;response to stimulus;transport	cytosol;membrane;mitochondrion;nucleus	catalytic activity;metal ion binding;protein binding	Hepatitis B; Huntington's disease; Colorectal cancer; Pathways in cancer; Apoptosis - multiple species; Tuberculosis; Toxoplasmosis; Apoptosis; Parkinson's disease; Alzheimer's disease; p53 signaling pathway; Non-alcoholic fatty liver disease (NAFLD); Small cell lung cancer; Herpes simplex infection; Amyotrophic lateral sclerosis (ALS); Sulfur metabolism; Viral myocarditis; Metabolic pathways; In…	miRNA Regulation of DNA Damage Response; Alzheimers Disease; AGE/RAGE pathway; Parkinsons Disease Pathway; Nanomaterial induced apoptosis; Apoptosis; Fas Ligand (FasL) pathway and Stress induction of Heat Shock Proteins (HSP) regulation; Apoptosis Modulation by HSP70; Oxidative Damage; DNA Damage Response	Transcriptional activation of mitochondrial biogenesis; Activation of caspases through apoptosome-mediated cleavage; TP53 Regulates Metabolic Genes; Respiratory electron transport; Release of apoptotic factors from the mitochondria; Formation of apoptosome; Detoxification of Reactive Oxygen Species	7
L0R6Q1	SLC35A4 upstream open reading frame protein	SLC35A4		2.0986	2.70948	5.68613			-4.9958	-1.37972	-5.13242	-1.1225	-5.21083	-5.46976	-5.20786	-5.1364		regulation of biological process;response to stimulus;transport	Golgi;membrane	transporter activity				5
P01591	Immunoglobulin J chain	JCHAIN		2.09668	1.64622	3.45159			-0.435891	-0.250216	-5.20041	-0.813844	0.773033	-5.40785	-5.30893	-5.14332		cellular component movement;defense response;regulation of biological process;response to stimulus;transport	extracellular	DNA binding;protein binding			Scavenging of heme from plasma; Cell surface interactions at the vascular wall	4
O75448	Mediator of RNA polymerase II transcription subunit 24	MED24		2.09618	10.6431	22.3099			0.692386	0.320664	0.793863	0.221132	-1.89071	-2.0677	-1.30828	-1.08998		metabolic process;regulation of biological process;response to stimulus	nucleus	protein binding;receptor activity	Thyroid hormone signaling pathway		Transcriptional regulation of white adipocyte differentiation; PPARA activates gene expression; Generic Transcription Pathway	17
Q15075	Early endosome antigen 1	EEA1		2.0918	5.01069	10.4814			-0.395049	-0.118385	-1.19616	-0.791568	-3.08446	-3.63314	-3.16801	-0.982758		cell organization and biogenesis;metabolic process;transport	cytoplasm;cytosol;endosome;membrane	catalytic activity;metal ion binding;motor activity;protein binding;transporter activity	Endocytosis; Tuberculosis; Phagosome	VEGFA-VEGFR2 Signaling Pathway	Toll Like Receptor 9 (TLR9) Cascade	12
P30046	D-dopachrome decarboxylase	DDT		2.09039	2.36079	4.93498			-0.717308	-1.13529	-1.05946	-1.36546	-2.15518	-5.31685	-0.0709111	-5.09613		metabolic process;regulation of biological process	cytoplasm	catalytic activity;protein binding				22; CHR_HSCHR22_1_CTG7
Q9UKY7	Protein CDV3 homolog	CDV3		2.08713	5.11944	10.685			-0.0210601	-0.513872	-2.6027	-0.770709	-2.5531	-3.0979	-3.39359	-3.21229		cell proliferation	cytoplasm					3
Q8N6T3	ADP-ribosylation factor GTPase-activating protein 1	ARFGAP1		2.07536	4.02312	8.34945			-5.01611	-2.06543	-1.9497	-2.25182	-3.54536	-5.56712	-5.30038	-5.17165		cell organization and biogenesis;cellular homeostasis;metabolic process;regulation of biological process;response to stimulus;transport	cytoplasm;cytosol;endosome;Golgi;membrane	catalytic activity;enzyme regulator activity;metal ion binding;nucleotide binding;protein binding;RNA binding;signal transducer activity	Endocytosis		COPI-dependent Golgi-to-ER retrograde traffic; Clathrin-mediated endocytosis; COPI-mediated anterograde transport; XBP1(S) activates chaperone genes	20
Q8WUF5	RelA-associated inhibitor	PPP1R13L		2.07336	2.05655	4.26399			0.723589	0.0591146	-2.13055	-2.92908	-0.444559	-5.47647	-5.2689	-1.38046		cell death;metabolic process;regulation of biological process	cytoplasm;cytosol;nucleus	protein binding			Regulation of TP53 Activity through Association with Co-factors	19
O75330	Hyaluronan mediated motility receptor	HMMR		2.06716	2.99029	6.18141			-2.45754	-1.94538	-0.793826	-1.00633	-5.44655	-1.94713	-5.21663	-1.86142		metabolic process;regulation of biological process	cell surface;cytoplasm;cytosol;membrane	protein binding	ECM-receptor interaction		Hyaluronan uptake and degradation; AURKA Activation by TPX2	5
Q9UMX5	Neudesin	NENF		2.06172	5.33587	11.0011			-2.77754	-2.73316	-1.99652	-3.28982	-5.21482	-5.53636	-5.16421	-3.12853		regulation of biological process	extracellular;membrane	metal ion binding;protein binding				1
Q8NEF9	Serum response factor-binding protein 1	SRFBP1		2.05967	2.4827	5.11356			-1.70196	-0.764102	-0.768723	-1.06149	-0.653292	-1.57731	-5.20666	-5.0977		metabolic process;regulation of biological process	cytoplasm;nucleus	RNA binding				5
P19174	1-phosphatidylinositol 4,5-bisphosphate phosphodiesterase gamma-1	PLCG1		2.0571	2.34099	4.81564			0.375676	-1.43766	-1.802	-5.18229	-3.61532	-5.47558	-2.08704	-5.09673		cellular component movement;metabolic process;regulation of biological process;response to stimulus	cytoplasm;cytosol;membrane	catalytic activity;metal ion binding;protein binding;signal transducer activity	Th1 and Th2 cell differentiation; T cell receptor signaling pathway; HIF-1 signaling pathway; MicroRNAs in cancer; Phospholipase D signaling pathway; Epstein-Barr virus infection; Neurotrophin signaling pathway; VEGF signaling pathway; Rap1 signaling pathway; Non-small cell lung cancer; Natural killer cell mediated cytotoxicity; ErbB signaling pathway; Pathways in cancer; Thyroid hormone signalin…	Angiogenesis; IL-1 signaling pathway; RANKL/RANK (Receptor activator of NFKB (ligand)) Signaling Pathway; Leptin signaling pathway; Signaling Pathways in Glioblastoma; B Cell Receptor Signaling Pathway; Corticotropin-releasing hormone signaling pathway; Brain-Derived Neurotrophic Factor (BDNF) signaling pathway; PDGF Pathway; Primary Focal Segmental Glomerulosclerosis FSGS; T-Cell Receptor and Co…	EGFR interacts with phospholipase C-gamma; FCERI mediated Ca+2 mobilization; Signaling by FGFR4 in disease; PECAM1 interactions; ISG15 antiviral mechanism; DAG and IP3 signaling; Signaling by FGFR2 in disease; FCERI mediated MAPK activation; Downstream signal transduction; Signaling by FGFR1 in disease; Signaling by FGFR3 point mutants in cancer; DAP12 signaling; Frs2-mediated activation; Synthes…	20
P43304	Glycerol-3-phosphate dehydrogenase, mitochondrial	GPD2		2.05623	4.03675	8.30047			-1.43445	-1.40708	-1.22538	-1.85715	-2.84712	-2.06671	-5.36883	-3.86632		metabolic process;transport	membrane;mitochondrion	catalytic activity;metal ion binding	Glycerophospholipid metabolism	Fatty Acid Beta Oxidation	Triglyceride catabolism; Synthesis of PA	2
Q00765	Receptor expression-enhancing protein 5	REEP5		2.05486	4.8155	9.89516			-1.65747	-2.17994	-2.57091	-2.69217	-3.62915	-5.52254	-5.17093	-2.9973			endoplasmic reticulum;membrane	protein binding			Olfactory Signaling Pathway; GPCR downstream signalling	5
Q6DKJ4	Nucleoredoxin	NXN		2.05225	2.53499	5.20244			-1.12683	-5.15416	-1.27711	-5.22178	-5.28766	-5.35449	-5.29398	-5.05275		cell differentiation;cellular homeostasis;development;metabolic process;regulation of biological process;response to stimulus	cytoplasm;cytosol;nucleus	antioxidant activity;catalytic activity				17
Q02447	Transcription factor Sp3	SP3		2.04765	3.08144	6.3097			-0.586637	0.00562034	0.142941	-1.09862	-5.23954	-1.78835	-0.972559	-1.72683		cell differentiation;metabolic process;regulation of biological process	nucleus	DNA binding;metal ion binding;protein binding		Selenium Metabolism and Selenoproteins; Mecp2 and Associated Rett Syndrome; Sudden Infant Death Syndrome (SIDS) Susceptibility Pathways	SUMOylation of transcription factors	2
P21926	CD9 antigen	CD9		2.03484	2.73422	5.5637			-4.97539	-1.00067	-1.8913	-5.14623	-5.25881	-5.57727	-5.12174	-5.19512		cell organization and biogenesis;cellular component movement;metabolic process;regulation of biological process;response to stimulus;transport	cell surface;membrane	protein binding	Hematopoietic cell lineage		Platelet degranulation ; Sperm:Oocyte Membrane Binding; Uptake and function of diphtheria toxin	12
P40306	Proteasome subunit beta type-10	PSMB10		2.03474	1.83507	3.73388			0.21439	-0.288773	-5.15916	-5.18837	-5.3283	-5.38967	-5.34899	-2.49392		metabolic process;regulation of biological process;response to stimulus;transport	cytoplasm;cytosol;nucleus;proteasome	catalytic activity;protein binding	Proteasome	Proteasome Degradation	Regulation of RAS by GAPs; CDT1 association with the CDC6:ORC:origin complex; Downstream TCR signaling; UCH proteinases; NIK-->noncanonical NF-kB signaling; Hh mutants that don't undergo autocatalytic processing are degraded by ERAD; SCF-beta-TrCP mediated degradation of Emi1; Cross-presentation of soluble exogenous antigens (endosomes); Separation of Sister Chromatids; Vpu mediated degradation o…	16
P06744	Glucose-6-phosphate isomerase	GPI		2.03423	1.87581	3.81583			1.34528	1.82732	1.88423	2.2957	-4.09158	-1.09892	2.04613	2.36		metabolic process;regulation of biological process;response to stimulus;transport	cytoplasm;cytosol;extracellular;membrane;organelle lumen	catalytic activity;protein binding	Carbon metabolism; Starch and sucrose metabolism; Pentose phosphate pathway; Glycolysis / Gluconeogenesis; Amino sugar and nucleotide sugar metabolism; Metabolic pathways	Cori Cycle; Glycolysis and Gluconeogenesis	Glycolysis; Neutrophil degranulation; Gluconeogenesis; TP53 Regulates Metabolic Genes	19
Q9UKU9	Angiopoietin-related protein 2	ANGPTL2		2.03344	2.81297	5.72001			-4.99319	-5.06137	-1.58743	-1.35215	-5.29099	-5.39248	-5.21105	-5.23339		development	extracellular	protein binding				9
Q15293	Reticulocalbin-1	RCN1		2.03212	2.5845	5.25203			0.759702	0.693425	-0.215775	0.0216179	-0.233573	-0.89031	-0.689892	-5.05574		metabolic process	endoplasmic reticulum;organelle lumen	metal ion binding;protein binding			Post-translational protein phosphorylation; Regulation of Insulin-like Growth Factor (IGF) transport and uptake by Insulin-like Growth Factor Binding Proteins (IGFBPs)	11
Q16637	Survival motor neuron protein	SMN1		2.02831	3.42648	6.94997			1.49126	2.50869	-0.0203514	-0.933453	-2.0037	-2.13637	-1.61159	0.684563		cell organization and biogenesis;cellular component movement;metabolic process;response to stimulus;transport	cytoplasm;cytosol;nucleus	protein binding;RNA binding;transporter activity	RNA transport		snRNP Assembly	5; CHR_HSCHR5_1_CTG1_1; CHR_HSCHR5_2_CTG1_1
Q9H2G2	STE20-like serine/threonine-protein kinase	SLK		2.02763	2.70791	5.49062			-0.577168	-2.03888	-0.631121	-3.44868	-5.47013	-1.35551	-5.28474	-2.69598		cell death;cell organization and biogenesis;metabolic process;regulation of biological process;response to stimulus	cytoplasm	catalytic activity;nucleotide binding;protein binding	Oocyte meiosis			10
Q71SY5	Mediator of RNA polymerase II transcription subunit 25	MED25		2.02617	11.3417	22.9802	MED25		1.23713	1.49324	0.887217	1.26019	-1.31074	-0.890802	-0.692484	-0.332854		metabolic process;regulation of biological process	nucleus	protein binding			Transcriptional regulation of white adipocyte differentiation; PPARA activates gene expression; Generic Transcription Pathway	19
O14641	Segment polarity protein dishevelled homolog DVL-2	DVL2		2.02593	3.04883	6.17671			-1.83534	-1.2931	-2.02417	-1.72875	-5.3877	-5.36566	-2.38819	-1.84355		cell organization and biogenesis;development;metabolic process;regulation of biological process;response to stimulus	cytoplasm;cytosol;membrane;nucleus	protein binding	Hippo signaling pathway; Breast cancer; Pathways in cancer; HTLV-I infection; Melanogenesis; Wnt signaling pathway; mTOR signaling pathway; Notch signaling pathway; Basal cell carcinoma; Signaling pathways regulating pluripotency of stem cells	Neural Crest Differentiation; Notch Signaling Pathway; Wnt Signaling Pathway Netpath; Regulation of Wnt/B-catenin Signaling by Small Molecule Compounds; ESC Pluripotency Pathways; Wnt Signaling in Kidney Disease; Wnt Signaling Pathway and Pluripotency; Wnt Signaling Pathway; DNA Damage Response (only ATM dependent)	WNT mediated activation of DVL; Cargo recognition for clathrin-mediated endocytosis; Signaling by Hippo; Degradation of DVL; Negative regulation of TCF-dependent signaling by DVL-interacting proteins; Disassembly of the destruction complex and recruitment of AXIN to the membrane; RHO GTPases Activate Formins; Asymmetric localization of PCP proteins; WNT5A-dependent internalization of FZD4	17
Q9UK61	Protein TASOR	TASOR		2.02295	3.22093	6.5158			-4.92963	-3.26373	-1.32003	-1.24829	-5.23533	-5.35893	-5.14051	-3.11873		metabolic process;regulation of biological process	chromosome;nucleus	protein binding;RNA binding				3
Q8N357	Solute carrier family 35 member F6	SLC35F6		2.01527	2.30914	4.65354			0.0930509	0.740658	-0.574879	-0.191739	-5.38872	-2.27153	0.0275807	-0.361313		regulation of biological process;transport	cytosol;membrane;mitochondrion;vacuole	protein binding;transporter activity				2
Q6L8Q7	2',5'-phosphodiesterase 12	PDE12		2.01215	2.20759	4.44201			-2.37719	0.086478	-5.26506	-5.25024	-5.3245	-5.34554	-5.11287	-5.07172		metabolic process;regulation of biological process;response to stimulus	mitochondrion;organelle lumen	catalytic activity;metal ion binding				3
O43242	26S proteasome non-ATPase regulatory subunit 3	PSMD3		2.01111	0.850781	1.71102			0.146403	4.8636	-5.30418	-3.85856	-5.33851	-5.40834	-5.1935	3.74317		metabolic process;regulation of biological process;response to stimulus;transport	cytosol;extracellular;membrane;nucleus;organelle lumen;proteasome	catalytic activity;enzyme regulator activity;protein binding	Epstein-Barr virus infection; Proteasome	Proteasome Degradation; Parkin-Ubiquitin Proteasomal System pathway	Regulation of RAS by GAPs; CDT1 association with the CDC6:ORC:origin complex; Downstream TCR signaling; UCH proteinases; NIK-->noncanonical NF-kB signaling; Hh mutants that don't undergo autocatalytic processing are degraded by ERAD; SCF-beta-TrCP mediated degradation of Emi1; Neutrophil degranulation; Cross-presentation of soluble exogenous antigens (endosomes); Separation of Sister Chromatids; …	17
Q9BV57	1,2-dihydroxy-3-keto-5-methylthiopentene dioxygenase	ADI1		2.00876	3.37204	6.77361			-5.06176	-4.01396	-1.14961	-2.81342	-5.26756	-5.2961	-5.3024	-5.20771		metabolic process;regulation of biological process	cytoplasm;cytosol;membrane;nucleus	catalytic activity;metal ion binding;protein binding	Metabolic pathways; Cysteine and methionine metabolism		Methionine salvage pathway	2
Q9UKG1	DCC-interacting protein 13-alpha	APPL1		2.0078	3.80008	7.6298			-2.61536	-0.831288	-0.701657	-0.895978	-3.56478	-2.79812	-5.15429	-1.55829		cell proliferation;regulation of biological process;response to stimulus	cytoplasm;cytosol;endosome;membrane;nucleus	protein binding	Colorectal cancer; Pathways in cancer; Longevity regulating pathway	Follicle Stimulating Hormone (FSH) signaling pathway	Ligand-independent caspase activation via DCC	3
Q53H96	Pyrroline-5-carboxylate reductase 3	PYCR3		2.00744	2.68689	5.39376			-5.20891	-1.62286	-1.32512	-5.09135	-5.42828	-5.4254	-5.14749	-5.27682		metabolic process	cytoplasm;cytosol	catalytic activity;protein binding	Biosynthesis of amino acids; Metabolic pathways; Arginine and proline metabolism	Urea cycle and metabolism of amino groups	Amino acid synthesis and interconversion (transamination)	8; CHR_HSCHR8_3_CTG7
Q9NSB4	Keratin, type II cuticular Hb2	KRT82		2.0069	1.77055	3.55332			1.11542	4.48978	5.64473	4.20779	-1.92657	2.7036	4.89148	1.76162		cell death	cytosol	structural molecule activity			Formation of the cornified envelope	12
P53814	Smoothelin	SMTN		2.00626	3.0634	6.14598			-0.0760574	-1.47341	-4.46809	-1.52344	-3.39324	-3.90649	-5.30058	-2.96572			cytoplasm;cytoskeleton	protein binding;structural molecule activity				22
P60983	Glia maturation factor beta	GMFB		2.00599	2.1609	4.33475			-2.19112	-1.16985	-2.35723	-1.20062	0.0691286	-5.58595	-5.31538	-4.1106		metabolic process;regulation of biological process;response to stimulus		enzyme regulator activity;protein binding;signal transducer activity				14
P00441	Superoxide dismutase [Cu-Zn]	SOD1		2.00588	3.84943	7.72149			-1.48372	-0.973249	-2.32677	-0.933134	-5.46368	-3.65281	-2.07995	-2.54396		cell organization and biogenesis;cellular component movement;cellular homeostasis;metabolic process;regulation of biological process;response to stimulus;transport	cytoplasm;cytosol;extracellular;membrane;mitochondrion;nucleus;organelle lumen;vacuole	antioxidant activity;catalytic activity;metal ion binding;protein binding	Peroxisome; Longevity regulating pathway - multiple species; Prion diseases; Huntington's disease; Amyotrophic lateral sclerosis (ALS)	Selenium Micronutrient Network; Vitamin B12 Metabolism; Folate Metabolism; AGE/RAGE pathway; Dopamine metabolism; Amyotrophic lateral sclerosis (ALS); Copper homeostasis; Association Between Physico-Chemical Features and Toxicity Associated Pathways; One carbon metabolism and related pathways; Oxidative Stress	Platelet degranulation ; Gene and protein expression by JAK-STAT signaling after Interleukin-12 stimulation; Interleukin-12 family signaling; Detoxification of Reactive Oxygen Species	21
P49721	Proteasome subunit beta type-2	PSMB2		2.00277	2.17233	4.35069			-4.94271	-1.13051	0.00733669	-1.01843	-5.42888	-5.53233	-2.06097	-2.07321		metabolic process;regulation of biological process;response to stimulus;transport	cytoplasm;cytosol;membrane;nucleus;proteasome	catalytic activity;enzyme regulator activity;protein binding	Proteasome	Proteasome Degradation	Regulation of RAS by GAPs; CDT1 association with the CDC6:ORC:origin complex; Downstream TCR signaling; UCH proteinases; NIK-->noncanonical NF-kB signaling; Hh mutants that don't undergo autocatalytic processing are degraded by ERAD; SCF-beta-TrCP mediated degradation of Emi1; Cross-presentation of soluble exogenous antigens (endosomes); Separation of Sister Chromatids; Vpu mediated degradation o…	1
Q9Y3B2	Exosome complex component CSL4	EXOSC1		1.99969	2.03791	4.0752			-0.623009	0.556111	1.23619	0.354476	-5.25519	-2.22482	0.415104	0.589898		metabolic process;regulation of biological process	cytoplasm;cytosol;nucleus	catalytic activity;protein binding;RNA binding	RNA degradation		Major pathway of rRNA processing in the nucleolus and cytosol; mRNA decay by 3' to 5' exoribonuclease; ATF4 activates genes; Butyrate Response Factor 1 (BRF1) binds and destabilizes mRNA; Tristetraprolin (TTP, ZFP36) binds and destabilizes mRNA; KSRP (KHSRP) binds and destabilizes mRNA	10
Q9UHV7	Mediator of RNA polymerase II transcription subunit 13	MED13		1.99691	3.06511	6.12074			-1.77779	-2.41673	-2.15126	-0.788548	-5.28367	-5.3269	-3.02992	-1.48146		metabolic process;regulation of biological process;response to stimulus	membrane;nucleus	protein binding;receptor activity	Thyroid hormone signaling pathway		Transcriptional regulation of white adipocyte differentiation; PPARA activates gene expression; Generic Transcription Pathway	17
P53350	Serine/threonine-protein kinase PLK1	PLK1		1.99645	4.58777	9.15927			-5.04207	-2.58376	-2.58472	-3.10749	-5.2999	-5.41117	-5.35605	-5.23672		cell division;cell organization and biogenesis;cell proliferation;metabolic process;regulation of biological process;response to stimulus	chromosome;cytoplasm;cytoskeleton;cytosol;nucleus	catalytic activity;metal ion binding;nucleotide binding;protein binding	FoxO signaling pathway; Progesterone-mediated oocyte maturation; Oocyte meiosis; Cell cycle	Regulation of toll-like receptor signaling pathway; Cell Cycle; Integrated Cancer pathway; TNF alpha Signaling Pathway	Regulation of PLK1 Activity at G2/M Transition; AURKA Activation by TPX2; Anchoring of the basal body to the plasma membrane; Polo-like kinase mediated events; Phosphorylation of Emi1; APC/C:Cdh1 mediated degradation of Cdc20 and other APC/C:Cdh1 targeted proteins in late mitosis/early G1; Recruitment of NuMA to mitotic centrosomes; Loss of Nlp from mitotic centrosomes; Recruitment of mitotic cen…	16
Q9HC36	rRNA methyltransferase 3, mitochondrial	MRM3		1.99635	1.84337	3.68002			1.60437	1.09272	1.13352	-0.206923	-5.44718	-0.692138	0.689062	1.08854		metabolic process	mitochondrion;organelle lumen	catalytic activity;protein binding;RNA binding			rRNA modification in the mitochondrion	17
P49916	DNA ligase 3	LIG3		1.99574	5.07746	10.1333			-2.05578	-3.64082	-2.00482	-1.44072	-5.22657	-3.17906	-5.10113	-3.61834		cell division;cell organization and biogenesis;metabolic process;regulation of biological process;response to stimulus	mitochondrion;nucleus	catalytic activity;DNA binding;metal ion binding;nucleotide binding;protein binding	Base excision repair		Resolution of AP sites via the single-nucleotide replacement pathway; Gap-filling DNA repair synthesis and ligation in TC-NER; APEX1-Independent Resolution of AP Sites via the Single Nucleotide Replacement Pathway; HDR through MMEJ (alt-NHEJ); Gap-filling DNA repair synthesis and ligation in GG-NER	17
Q86YZ3	Hornerin	HRNR		1.99515	2.8546	5.69536			1.93257	4.10196	4.6576	3.70874	-0.938948	2.23035	3.67488	1.45397		cell organization and biogenesis;development;transport	cytoplasm;cytoskeleton;extracellular;nucleus;organelle lumen	metal ion binding			Neutrophil degranulation	1
P62942	Peptidyl-prolyl cis-trans isomerase FKBP1A	FKBP1A		1.99251	3.26232	6.5002			-3.07352	-1.28528	-1.87355	-5.23535	-3.58139	-5.53364	-5.29912	-5.02357		cell organization and biogenesis;cell proliferation;cellular homeostasis;metabolic process;regulation of biological process;response to stimulus;transport	cytoplasm;cytosol;endoplasmic reticulum;membrane	catalytic activity;protein binding;signal transducer activity		Target Of Rapamycin (TOR) Signaling; Spinal Cord Injury; Calcium Regulation in the Cardiac Cell; TGF-beta Receptor Signaling	TGFBR2 Kinase Domain Mutants in Cancer; TGFBR1 LBD Mutants in Cancer; TGF-beta receptor signaling activates SMADs; TGF-beta receptor signaling in EMT (epithelial to mesenchymal transition); Calcineurin activates NFAT; TGFBR1 KD Mutants in Cancer	20
P17066	Heat shock 70 kDa protein 6	HSPA6		1.99044	2.59082	5.15689			-0.678434	-5.06971	-2.48783	-5.22034	-5.3944	-5.52234	-5.33737	-5.16398		cell organization and biogenesis;metabolic process;response to stimulus;transport	cytoplasm;cytosol;extracellular;organelle lumen	catalytic activity;nucleotide binding;protein binding	Endocytosis; Longevity regulating pathway - multiple species; Epstein-Barr virus infection; Spliceosome; MAPK signaling pathway; Protein processing in endoplasmic reticulum; Toxoplasmosis; Measles; Influenza A; Estrogen signaling pathway; Legionellosis; Antigen processing and presentation	Parkin-Ubiquitin Proteasomal System pathway	Neutrophil degranulation; Regulation of HSF1-mediated heat shock response	1
Q6UWP8	Suprabasin	SBSN		1.98813	1.92034	3.81788			-2.17881	1.32912	1.01315	1.04942	-5.34425	-0.807778	1.06567	-1.65328			extracellular					19
P50281	Matrix metalloproteinase-14	MMP14		1.98735	3.77722	7.50666			-2.16568	-1.15553	-3.34288	-2.35375	-3.7224	-5.51579	-5.37462	-2.35442		cell differentiation;cell organization and biogenesis;cell proliferation;cellular component movement;metabolic process;regulation of biological process;response to stimulus	cytoplasm;cytoskeleton;cytosol;endosome;membrane;nucleus;organelle lumen	catalytic activity;enzyme regulator activity;metal ion binding;protein binding	TNF signaling pathway; GnRH signaling pathway	Matrix Metalloproteinases; AGE/RAGE pathway; VEGFA-VEGFR2 Signaling Pathway; Senescence and Autophagy in Cancer	Collagen degradation; Activation of Matrix Metalloproteinases	14
P35998	26S proteasome regulatory subunit 7	PSMC2		1.98404	2.82678	5.60845			-0.96615	-0.0698832	0.301572	-0.619887	-5.25252	-2.01588	-0.987481	-1.03463		cell differentiation;metabolic process;regulation of biological process;response to stimulus;transport	cytoplasm;cytosol;extracellular;membrane;nucleus;organelle lumen;proteasome	catalytic activity;nucleotide binding;protein binding	Epstein-Barr virus infection; Proteasome	Proteasome Degradation; Parkin-Ubiquitin Proteasomal System pathway	Regulation of RAS by GAPs; CDT1 association with the CDC6:ORC:origin complex; Downstream TCR signaling; UCH proteinases; NIK-->noncanonical NF-kB signaling; Hh mutants that don't undergo autocatalytic processing are degraded by ERAD; SCF-beta-TrCP mediated degradation of Emi1; Neutrophil degranulation; Cross-presentation of soluble exogenous antigens (endosomes); Separation of Sister Chromatids; …	7
Q7Z7C8	Transcription initiation factor TFIID subunit 8	TAF8		1.97223	2.02005	3.98401			-1.02091	-1.06312	-1.24279	-5.02655	-0.534969	-5.32301	-5.21545	-5.16887		cell differentiation;cell proliferation;development;metabolic process;regulation of biological process	cytoplasm;nucleus	protein binding	Basal transcription factors		RNA polymerase II transcribes snRNA genes	6
O15066	Kinesin-like protein KIF3B	KIF3B		1.97218	4.46839	8.81247			-2.60091	-5.05778	-2.49552	-2.92396	-5.46728	-5.30466	-5.10835	-5.08659		cell organization and biogenesis;cellular component movement;regulation of biological process;transport	cytoplasm;cytoskeleton;cytosol;membrane	catalytic activity;motor activity;nucleotide binding;protein binding			Translocation of GLUT4 to the plasma membrane; COPI-dependent Golgi-to-ER retrograde traffic; Kinesins; Intraflagellar transport; MHC class II antigen presentation	20
Q9NXG2	THUMP domain-containing protein 1	THUMPD1		1.96857	2.21655	4.36343			-5.18135	-2.45921	-1.22965	-0.502836	-5.38374	-1.37699	-5.32254	-5.16404		metabolic process		protein binding;RNA binding			rRNA modification in the nucleus and cytosol	16
Q8TF42	Ubiquitin-associated and SH3 domain-containing protein B	UBASH3B		1.96834	1.67679	3.30048			0.628155	0.590152	1.02455	-5.21555	-1.84922	-2.9455	-0.891317	-5.16001		metabolic process;regulation of biological process;response to stimulus	cytoplasm;nucleus	catalytic activity;protein binding				11
Q9H5V9	UPF0428 protein CXorf56	CXorf56		1.96693	2.04972	4.03166			-5.02304	-5.14123	-0.471323	-0.474122	-5.21707	-3.25492	-5.233	-5.27245								X
Q9BZF3	Oxysterol-binding protein-related protein 6	OSBPL6		1.96621	2.96226	5.82442			-5.13023	-1.44804	-1.92563	-1.87807	-5.45359	-2.43778	-5.15689	-5.19856		metabolic process;transport	cytoplasm;cytosol;endoplasmic reticulum;membrane;nucleus	protein binding;transporter activity			Synthesis of bile acids and bile salts	2
Q9UBQ7	Glyoxylate reductase/hydroxypyruvate reductase	GRHPR		1.96484	1.68758	3.31584			-5.12721	1.33942	-5.22034	-1.5333	-5.20032	-2.88649	-5.11762	-5.19639		cell organization and biogenesis;metabolic process	cytoplasm;cytosol;organelle lumen	catalytic activity;nucleotide binding;protein binding	Glycine, serine and threonine metabolism; Pyruvate metabolism; Metabolic pathways; Glyoxylate and dicarboxylate metabolism		Glyoxylate metabolism and glycine degradation	9
A0JLT2	Mediator of RNA polymerase II transcription subunit 19	MED19		1.96368	2.75203	5.40409			-5.02593	-5.18866	-1.61541	-1.56368	-5.2709	-5.56419	-5.30435	-5.10895		metabolic process;regulation of biological process	nucleus	protein binding			Transcriptional regulation of white adipocyte differentiation; PPARA activates gene expression	11
Q9BX68	Histidine triad nucleotide-binding protein 2, mitochondrial	HINT2		1.96322	3.69858	7.26114			1.01948	0.864473	0.0493575	-1.02799	-0.689672	-3.58274	-0.352168	-2.323		cell death;metabolic process;regulation of biological process	mitochondrion	catalytic activity;nucleotide binding				9
Q6Y1H2	Very-long-chain (3R)-3-hydroxyacyl-CoA dehydratase 2	HACD2		1.96069	4.30024	8.43145			-4.99435	-3.22264	-1.99008	-3.13031	-5.27071	-5.31034	-5.34143	-5.25767		metabolic process	endoplasmic reticulum;membrane	catalytic activity;protein binding	Fatty acid elongation; Biosynthesis of unsaturated fatty acids; Fatty acid metabolism		Synthesis of very long-chain fatty acyl-CoAs	3
Q99832	T-complex protein 1 subunit eta	CCT7		1.95762	1.95861	3.83421			-0.0133852	0.672842	1.03581	0.866913	-5.19164	-1.5515	0.620586	0.854256		metabolic process;regulation of biological process;transport	cytoplasm;cytosol;mitochondrion	nucleotide binding;protein binding			Prefoldin mediated transfer of substrate to CCT/TriC; Cooperation of PDCL (PhLP1) and TRiC/CCT in G-protein beta folding; Association of TriC/CCT with target proteins during biosynthesis; Formation of tubulin folding intermediates by CCT/TriC; Folding of actin by CCT/TriC	2
Q9BXS5	AP-1 complex subunit mu-1	AP1M1		1.95359	3.54668	6.92874			-1.11868	-1.17957	-0.555525	-1.70948	-2.88844	-5.3899	-2.04164	-2.05762		cell organization and biogenesis;regulation of biological process;transport	cytosol;Golgi;membrane	protein binding	Lysosome		Neutrophil degranulation; Nef mediated downregulation of MHC class I complex cell surface expression; MHC class II antigen presentation; Golgi Associated Vesicle Biogenesis; Lysosome Vesicle Biogenesis	19
P07196	Neurofilament light polypeptide	NEFL		1.95274	2.99129	5.84121			-5.05956	-2.49274	-2.115	-1.17969	-5.38515	-5.54742	-5.19049	-2.53489		cell organization and biogenesis;cellular component movement;metabolic process;regulation of biological process;response to stimulus;transport	cytoplasm;cytosol	catalytic activity;motor activity;protein binding;structural molecule activity	Amyotrophic lateral sclerosis (ALS)	Amyotrophic lateral sclerosis (ALS); Association Between Physico-Chemical Features and Toxicity Associated Pathways	Ras activation uopn Ca2+ infux through NMDA receptor; Unblocking of NMDA receptor, glutamate binding and activation; RAF/MAP kinase cascade; CREB phosphorylation through the activation of CaMKII; Interleukin-20 family signaling	8
P42694	Probable helicase with zinc finger domain	HELZ		1.95273	2.72037	5.31215			-1.11815	-2.49889	-1.81048	-1.45506	-5.1905	-5.50087	-1.16412	-2.838			membrane;nucleus	catalytic activity;DNA binding;metal ion binding;nucleotide binding;protein binding;RNA binding				17
P52943	Cysteine-rich protein 2	CRIP2		1.94741	2.70356	5.26495			-1.11604	-1.11348	-2.18411	-1.48587	-5.18379	-2.01752	-5.1899	-1.29794		regulation of biological process		metal ion binding;protein binding				14
Q5T280	Putative methyltransferase C9orf114	SPOUT1		1.93804	2.01017	3.89578			0.178591	1.01228	0.985586	0.80098	-5.23065	0.586846	-0.0937876	-0.0371119		cell division;metabolic process;regulation of biological process;response to stimulus	chromosome;cytoplasm;cytoskeleton	catalytic activity;RNA binding				9
Q14195	Dihydropyrimidinase-related protein 3	DPYSL3		1.93708	1.82269	3.53069			-0.253217	-0.158736	-3.24164	-5.23079	-5.42936	-0.923487	-5.10388	-5.17597		cell organization and biogenesis;regulation of biological process;response to stimulus	cytoplasm;cytosol	catalytic activity;protein binding			CRMPs in Sema3A signaling	5
Q9NUN5	Probable lysosomal cobalamin transporter	LMBRD1		1.93417	1.45631	2.81676			-5.15959	2.15514	-5.025	-5.10273	-5.23251	-5.4491	-5.16926	-5.01801		metabolic process;regulation of biological process;transport	membrane;vacuole	protein binding;transporter activity	Vitamin digestion and absorption		Defective LMBRD1 causes methylmalonic aciduria and homocystinuria type cblF; Cobalamin (Cbl, vitamin B12) transport and metabolism	6
P54709	Sodium/potassium-transporting ATPase subunit beta-3	ATP1B3		1.92979	2.81407	5.43057			-1.14981	-0.435605	-0.250877	-0.248861	-5.37654	-1.21949	-1.72208	-1.48622		cell organization and biogenesis;cellular component movement;cellular homeostasis;regulation of biological process;transport	cytoplasm;membrane	catalytic activity;enzyme regulator activity;protein binding;transporter activity	Bile secretion; cGMP-PKG signaling pathway; Endocrine and other factor-regulated calcium reabsorption; Protein digestion and absorption; Proximal tubule bicarbonate reclamation; Thyroid hormone signaling pathway; Insulin secretion; Adrenergic signaling in cardiomyocytes; Thyroid hormone synthesis; Pancreatic secretion; Aldosterone-regulated sodium reabsorption; Carbohydrate digestion and absorpti…	Calcium Regulation in the Cardiac Cell	Ion homeostasis; Basigin interactions; Ion transport by P-type ATPases	3
Q86TB9	Protein PAT1 homolog 1	PATL1		1.92957	2.12237	4.09525			-1.53868	-1.29948	-1.20263	-5.11641	-5.31427	-0.959337	-5.33368	-5.26819		cell organization and biogenesis;metabolic process	cytoplasm;cytosol;nucleus	protein binding;RNA binding	RNA degradation		mRNA decay by 5' to 3' exoribonuclease	11
Q6NUM9	All-trans-retinol 13,14-reductase	RETSAT		1.92787	2.52048	4.85915			-0.115608	-0.346463	-0.616446	-0.693916	0.0335619	-2.53303	-5.20865	-1.77579		metabolic process	endoplasmic reticulum;membrane	catalytic activity	Retinol metabolism	Vitamin A and Carotenoid Metabolism	Signaling by GPCR; Retinoid metabolism and transport	2
P25054	Adenomatous polyposis coli protein	APC		1.92514	3.06735	5.90506			-3.24335	-2.23594	-2.26666	-2.06565	-5.40949	-5.40221	-1.68955	-5.01091		cell organization and biogenesis;cellular component movement;metabolic process;regulation of biological process;response to stimulus	chromosome;cytoplasm;cytoskeleton;cytosol;membrane;nucleus	enzyme regulator activity;protein binding	MicroRNAs in cancer; Hippo signaling pathway; Endometrial cancer; Breast cancer; Colorectal cancer; Pathways in cancer; HTLV-I infection; Wnt signaling pathway; Regulation of actin cytoskeleton; Basal cell carcinoma; Signaling pathways regulating pluripotency of stem cells	Cell Cycle; Regulation of Microtubule Cytoskeleton; Irinotecan Pathway; Gastric Cancer Network 1; Brain-Derived Neurotrophic Factor (BDNF) signaling pathway; Endoderm Differentiation; Extracellular vesicle-mediated signaling in recipient cells; Copper homeostasis; Wnt Signaling Pathway Netpath; Wnt/beta-catenin Signaling Pathway in Leukemia; Regulation of Wnt/B-catenin Signaling by Small Molecule…	S37 mutants of beta-catenin aren't phosphorylated; Beta-catenin phosphorylation cascade; AXIN missense mutants destabilize the destruction complex; S33 mutants of beta-catenin aren't phosphorylated; Apoptotic cleavage of cellular proteins; Disassembly of the destruction complex and recruitment of AXIN to the membrane; APC truncation mutants have impaired AXIN binding; S45 mutants of beta-catenin …	5
Q9H8M2	Bromodomain-containing protein 9	BRD9		1.92204	2.62726	5.04971			-0.854508	-0.702385	-1.0395	-1.10148	-5.36672	-0.279829	-3.05884	-2.68064		cell organization and biogenesis;metabolic process;regulation of biological process		protein binding				5
Q9Y316	Protein MEMO1	MEMO1		1.9194	4.67697	8.97696			-1.48658	-2.7051	-2.75996	-2.55251	-5.2959	-5.31183	-3.54271	-3.03129		regulation of biological process	cytosol;nucleus	protein binding			ERBB2 Regulates Cell Motility	2
Q9BZJ0	Crooked neck-like protein 1	CRNKL1		1.91739	3.04137	5.83151			-1.25671	-0.989669	-0.400721	-0.409145	-1.49569	-2.43072	-5.30772	-1.49168		cell organization and biogenesis;metabolic process	cytoplasm;nucleus;spliceosomal complex	catalytic activity;protein binding;RNA binding	Spliceosome		mRNA Splicing - Major Pathway	20
Q9BTE3	Mini-chromosome maintenance complex-binding protein	MCMBP		1.91613	3.14624	6.0286			-1.01002	-3.45696	-4.19642	-5.01277	-5.31238	-5.43614	-5.39108	-5.2011		cell division;cell organization and biogenesis;metabolic process	cytosol;membrane;nucleus	protein binding				10
O95302	Peptidyl-prolyl cis-trans isomerase FKBP9	FKBP9		1.90781	2.15805	4.11715			-5.1473	-2.57491	-1.90796	0.042346	-1.59966	-5.42308	-5.15856	-5.03777		metabolic process	cytoplasm;endoplasmic reticulum	catalytic activity;metal ion binding			Association of TriC/CCT with target proteins during biosynthesis	7
Q8IZ83	Aldehyde dehydrogenase family 16 member A1	ALDH16A1		1.90551	3.77608	7.19535			-1.96657	-5.23239	-2.67576	-3.48414	-5.22959	-5.31798	-5.1815	-5.25182		metabolic process	membrane	catalytic activity				19
Q9P2I0	Cleavage and polyadenylation specificity factor subunit 2	CPSF2		1.90526	1.90326	3.62621			-0.361897	0.519786	1.21304	1.2882	-5.36909	-0.420672	0.517094	0.310757		metabolic process;transport	membrane;nucleus	protein binding;RNA binding	mRNA surveillance pathway	mRNA Processing	mRNA 3'-end processing; Transport of Mature mRNA Derived from an Intronless Transcript; mRNA Splicing - Major Pathway; Cleavage of Growing Transcript in the Termination Region ; Processing of Intronless Pre-mRNAs	14
Q9NUQ2	1-acyl-sn-glycerol-3-phosphate acyltransferase epsilon	AGPAT5		1.90235	1.74496	3.31954			-5.04428	-0.5492	0.145344	-0.310113	-5.38377	-1.91771	-0.850262	-5.21592		cell differentiation;metabolic process	endoplasmic reticulum;membrane;mitochondrion;nucleus	catalytic activity;protein binding	Phospholipase D signaling pathway; Glycerolipid metabolism; Glycerophospholipid metabolism; Metabolic pathways	Triacylglyceride Synthesis	Synthesis of PA	8
P31949	Protein S100-A11	S100A11		1.90197	2.44433	4.64905			0.0518412	0.936072	-0.966924	-0.872361	-1.56062	0.175605	-1.98723	-5.087		regulation of biological process;response to stimulus;transport	cytoplasm;extracellular;nucleus;organelle lumen	metal ion binding;protein binding			Neutrophil degranulation	1
Q10471	Polypeptide N-acetylgalactosaminyltransferase 2	GALNT2		1.89234	2.58348	4.88884			-0.888091	-1.01148	-5.28678	-2.97481	-5.3114	-3.66436	-5.13057	-3.6242		metabolic process	extracellular;Golgi;membrane	catalytic activity;metal ion binding;protein binding	Mucin type O-glycan biosynthesis; Metabolic pathways	Globo Sphingolipid Metabolism	COPI-independent Golgi-to-ER retrograde traffic; O-linked glycosylation of mucins	1
Q7KZ85	Transcription elongation factor SPT6	SUPT6H		1.89079	2.30032	4.34943			-1.12107	-1.93326	-3.43305	-2.51057	-5.2238	-5.58948	-0.716059	-5.03177		cell organization and biogenesis;metabolic process;regulation of biological process;transport	nucleus	DNA binding;protein binding;RNA binding			Formation of RNA Pol II elongation complex ; RNA Polymerase II Pre-transcription Events	17
P51610	Host cell factor 1	HCFC1		1.89005	2.99381	5.65845			-0.436875	-0.195341	-0.929759	-1.59845	-1.60008	-1.96839	-5.389	-1.76315		cell organization and biogenesis;metabolic process;regulation of biological process;response to stimulus	cytoplasm;membrane;nucleus	catalytic activity;protein binding	Herpes simplex infection	Mitochondrial Gene Expression	Transcriptional activation of mitochondrial biogenesis; HATs acetylate histones; UCH proteinases	X
A0FGR8	Extended synaptotagmin-2	ESYT2		1.88944	3.08475	5.82843			1.1744	1.42596	1.09859	1.1388	0.629508	0.19128	-3.2251	-0.31569		metabolic process;transport	endoplasmic reticulum;membrane	metal ion binding;protein binding			Glycosphingolipid metabolism	7
Q9UJY5	ADP-ribosylation factor-binding protein GGA1	GGA1		1.8872	2.46846	4.65849			-1.30109	-1.75138	-5.28767	-5.26354	-5.2045	-5.33787	-5.38155	-5.22856		metabolic process;regulation of biological process;transport	endosome;Golgi;membrane	protein binding	Lysosome		TBC/RABGAPs; Amyloid fiber formation	22
Q9BV36	Melanophilin	MLPH		1.88531	2.08808	3.93668			-0.328619	-0.736293	-1.88186	-5.23107	-1.33865	-5.32299	-4.41399	-4.64348		cellular component movement;transport	cytoplasm;cytoskeleton	metal ion binding;protein binding		Deregulation of Rab and Rab Effector Genes in Bladder Cancer		2
Q9BWU0	Kanadaptin	SLC4A1AP		1.88152	3.49481	6.57554			-4.97107	-1.86309	-2.14536	-2.00388	-5.27481	-3.08636	-5.1258	-5.02251			cytoplasm;membrane;nucleus	protein binding;RNA binding				2
P62333	26S proteasome regulatory subunit 10B	PSMC6		1.88142	3.1249	5.87926			-1.37398	-0.729938	-0.595422	-0.645891	-5.24177	-2.38879	-1.57689	-1.66348		cell organization and biogenesis;metabolic process;regulation of biological process;response to stimulus;transport	cytoplasm;cytosol;membrane;nucleus;proteasome	catalytic activity;nucleotide binding;protein binding;RNA binding	Epstein-Barr virus infection; Proteasome	Proteasome Degradation; Parkin-Ubiquitin Proteasomal System pathway	Regulation of RAS by GAPs; CDT1 association with the CDC6:ORC:origin complex; Downstream TCR signaling; UCH proteinases; NIK-->noncanonical NF-kB signaling; Hh mutants that don't undergo autocatalytic processing are degraded by ERAD; SCF-beta-TrCP mediated degradation of Emi1; Cross-presentation of soluble exogenous antigens (endosomes); Separation of Sister Chromatids; Vpu mediated degradation o…	14
O60911	Cathepsin L2	CTSV		1.88081	2.07878	3.90978			-5.11084	-1.04023	-0.879947	-2.04647	-5.26757	-1.03253	-5.24529	-5.05532		cell communication;cell death;cell differentiation;cell organization and biogenesis;metabolic process;regulation of biological process;response to stimulus	cytoplasm;extracellular;organelle lumen;vacuole	catalytic activity;protein binding	Lysosome; Apoptosis	Endochondral Ossification	RUNX1 regulates transcription of genes involved in differentiation of keratinocytes; Assembly of collagen fibrils and other multimeric structures; Endosomal/Vacuolar pathway; Activation of Matrix Metalloproteinases; MHC class II antigen presentation; Trafficking and processing of endosomal TLR	9
P35232	Prohibitin	PHB		1.88067	2.27945	4.28689			0.367552	0.815894	1.19937	1.11383	-3.69573	-2.23193	0.910982	0.99066		cell differentiation;cell organization and biogenesis;metabolic process;regulation of biological process;response to stimulus;transport	cell surface;cytoplasm;endosome;membrane;mitochondrion;nucleus	DNA binding;protein binding		Integrated Breast Cancer Pathway	Paradoxical activation of RAF signaling by kinase inactive BRAF; Processing of SMDT1; RAF activation; Signaling by RAS mutants; Signaling by moderate kinase activity BRAF mutants; Interleukin-20 family signaling	17
Q9UJZ1	Stomatin-like protein 2, mitochondrial	STOML2		1.88057	2.8875	5.43016			-1.20745	-1.52685	-2.1721	-5.00229	-5.45585	-5.46816	-3.31343	-3.19354		cell organization and biogenesis;cellular homeostasis;metabolic process;regulation of biological process;response to stimulus;transport	cytoplasm;cytoskeleton;membrane;mitochondrion	protein binding			Processing of SMDT1	9
Q75N03	E3 ubiquitin-protein ligase Hakai	CBLL1		1.87746	1.67877	3.15183			0.022004	-0.357734	-0.551487	-2.27542	0.556214	-0.697365	-5.24578	-5.28556		metabolic process;regulation of biological process	cytosol;nucleus	catalytic activity;metal ion binding;protein binding			InlA-mediated entry of Listeria monocytogenes into host cells	7
P54105	Methylosome subunit pICln	CLNS1A		1.87586	2.63404	4.94109			-5.01577	-2.1581	-1.6453	-1.53558	-5.29352	-5.37477	-5.2418	-1.94811		cell organization and biogenesis;cellular homeostasis;transport	cytoplasm;cytoskeleton;cytosol;membrane;nucleus	protein binding;RNA binding	RNA transport		snRNP Assembly	11
Q92575	UBX domain-containing protein 4	UBXN4		1.86913	1.46478	2.73786			1.02819	-0.331738	-5.15891	-5.04942	-5.2716	-1.38752	-5.18453	-5.14473		metabolic process;response to stimulus	cytosol;endoplasmic reticulum;membrane;nucleus	protein binding				2
Q9NZN8	CCR4-NOT transcription complex subunit 2	CNOT2		1.86823	3.16252	5.90833			-0.173745	-0.772826	-1.95759	-1.90397	-1.19606	-2.38701	-5.12799	-3.57002		cell differentiation;development;metabolic process;regulation of biological process;response to stimulus	cytoplasm;cytosol;membrane;nucleus	catalytic activity;protein binding	RNA degradation		TP53 regulates transcription of additional cell cycle genes whose exact role in the p53 pathway remain uncertain; Deadenylation of mRNA	12
P12035	Keratin, type II cytoskeletal 3	KRT3		1.86301	1.42956	2.66329			-0.0828051	0.183558	-0.586396	-1.32226	-5.41283	0.184564	1.25198	-5.28368		cell death;cell differentiation;cell organization and biogenesis	cytosol	structural molecule activity			Formation of the cornified envelope	12
Q99547	M-phase phosphoprotein 6	MPHOSPH6		1.859	2.27333	4.22613			-0.942582	-0.375912	0.032378	0.160064	-1.85708	-5.49421	-0.754223	-0.456555		metabolic process	cytoplasm;nucleus	protein binding;RNA binding	RNA degradation		Major pathway of rRNA processing in the nucleolus and cytosol	16
O00401	Neural Wiskott-Aldrich syndrome protein	WASL		1.85481	2.36818	4.39254			-2.06033	-1.95374	-1.6731	-1.04957	-5.33757	-5.57755	-1.82661	-1.41426		cell division;cell organization and biogenesis;cellular component movement;metabolic process;regulation of biological process;response to stimulus;transport	cytoplasm;cytoskeleton;cytosol;membrane;nucleus	catalytic activity;enzyme regulator activity;protein binding	Endocytosis; Pathogenic Escherichia coli infection; Choline metabolism in cancer; Salmonella infection; Adherens junction; Regulation of actin cytoskeleton; Bacterial invasion of epithelial cells; Fc gamma R-mediated phagocytosis; Chemokine signaling pathway; Shigellosis	Pathogenic Escherichia coli infection; Factors and pathways affecting insulin-like growth factor (IGF1)-Akt signaling; Chemokine signaling pathway; G13 Signaling Pathway	Nephrin family interactions; DCC mediated attractive signaling; EPHB-mediated forward signaling; Clathrin-mediated endocytosis; RHO GTPases Activate WASPs and WAVEs; NOSTRIN mediated eNOS trafficking; Regulation of actin dynamics for phagocytic cup formation	7
Q13153	Serine/threonine-protein kinase PAK 1	PAK1		1.84476	2.55351	4.7106			-2.01228	-1.27893	-5.09169	-5.23834	-5.34183	-5.34935	-5.12997	-5.1791		cell death;cell organization and biogenesis;metabolic process;regulation of biological process;response to stimulus;transport	cytoplasm;cytosol;membrane	catalytic activity;nucleotide binding;protein binding	T cell receptor signaling pathway; MAPK signaling pathway; Natural killer cell mediated cytotoxicity; ErbB signaling pathway; Renal cell carcinoma; Focal adhesion; Proteoglycans in cancer; Regulation of actin cytoskeleton; Hippo signaling pathway -multiple species; Ras signaling pathway; Fc gamma R-mediated phagocytosis; Epithelial cell signaling in Helicobacter pylori infection; Chemokine signal…	Integrin-mediated Cell Adhesion; Prolactin Signaling Pathway; Regulation of Microtubule Cytoskeleton; Focal Adhesion; Signaling of Hepatocyte Growth Factor Receptor; Fas Ligand (FasL) pathway and Stress induction of Heat Shock Proteins (HSP) regulation; Rac1/Pak1/p38/MMP-2 pathway; Association Between Physico-Chemical Features and Toxicity Associated Pathways; MAPK Signaling Pathway; T-Cell antig…	RHO GTPases activate PAKs; Sema3A PAK dependent Axon repulsion; Signal transduction by L1; Smooth Muscle Contraction; FCERI mediated MAPK activation; CD209 (DC-SIGN) signaling; Ephrin signaling; Activation of RAC1; EPHB-mediated forward signaling; RHO GTPases Activate ROCKs; Generation of second messenger molecules; CD28 dependent Vav1 pathway; DSCAM interactions; VEGFR2 mediated vascular permeab…	11
Q9Y3C7	Mediator of RNA polymerase II transcription subunit 31	MED31		1.84431	2.77582	5.11949			-2.7566	-0.875425	-0.449854	-0.994202	-5.41471	-0.963647	-2.59687	-3.4781		metabolic process;regulation of biological process	nucleus	catalytic activity;protein binding			Transcriptional regulation of white adipocyte differentiation; PPARA activates gene expression; Generic Transcription Pathway	17
P60201	Myelin proteolipid protein	PLP1		1.84071	3.0289	5.57535			2.1593	2.37315	1.66616	0.0713844	0.165105	-2.73064	1.10593	0.366742		cell communication;cell differentiation;cell organization and biogenesis;defense response;metabolic process;regulation of biological process;response to stimulus	membrane	protein binding;structural molecule activity		Glial Cell Differentiation; Sudden Infant Death Syndrome (SIDS) Susceptibility Pathways		X
Q9BZ23	Pantothenate kinase 2, mitochondrial	PANK2		1.83884	2.56949	4.72489			-2.29577	-1.25086	-5.26502	-5.17435	-5.31241	-5.44451	-5.30691	-5.27752		cell organization and biogenesis;metabolic process;regulation of biological process	cytoplasm;cytosol;mitochondrion	catalytic activity;nucleotide binding	Pantothenate and CoA biosynthesis; Metabolic pathways		Coenzyme A biosynthesis	20
Q969V3	Nicalin	NCLN		1.83653	2.40204	4.41142			-1.35029	1.09442	1.03089	0.668065	-3.30328	-2.88609	-0.992636	1.27896		metabolic process;regulation of biological process	endoplasmic reticulum;membrane	protein binding				19
Q14244	Ensconsin	MAP7		1.83612	2.71728	4.98924			-5.12708	-5.15124	-2.36463	-1.39199	-5.35038	-5.57516	-5.24356	-5.2103		cell organization and biogenesis;response to stimulus	cytoplasm;cytoskeleton;cytosol;membrane	protein binding;structural molecule activity				6
Q8IX01	SURP and G-patch domain-containing protein 2	SUGP2		1.83573	3.28584	6.03193			1.27263	0.0271137	1.6302	3.78375	1.22407	-0.34976	-1.07183	-0.431723		metabolic process	nucleus	RNA binding		mRNA Processing		19
Q9HAV4	Exportin-5	XPO5		1.83537	2.56534	4.70835			-0.752183	-2.47301	-0.641291	-3.3788	-3.06477	-1.23566	-5.27869	-5.00764		metabolic process;regulation of biological process;transport	cytoplasm;cytosol;nucleus	protein binding;RNA binding;transporter activity	RNA transport	miRNA Biogenesis; RNA interference	MicroRNA (miRNA) biogenesis	6
Q8WWC4	m-AAA protease-interacting protein 1, mitochondrial	MAIP1		1.83141	2.05731	3.76779			-1.78073	-1.59274	-0.915704	-0.956858	-5.23199	-1.28535	-5.36918	-0.685162		cell organization and biogenesis;cellular homeostasis;transport	membrane;mitochondrion;organelle lumen	protein binding			Processing of SMDT1	2
P25815	Protein S100-P	S100P		1.83056	4.15689	7.60943			-2.83612	-5.16705	-3.17976	-2.42525	-5.26041	-5.34846	-5.31166	-5.00988		cellular component movement;response to stimulus;transport	cytoplasm;extracellular;membrane;nucleus;organelle lumen	metal ion binding;protein binding		Gastric Cancer Network 1	Neutrophil degranulation	4
P31350	Ribonucleoside-diphosphate reductase subunit M2	RRM2		1.82892	5.4032	9.88203			-1.8632	-1.63012	-1.64374	-2.70639	-5.17794	-3.19317	-3.0687	-3.71933		metabolic process;regulation of biological process	cytoplasm;cytosol	catalytic activity;metal ion binding;protein binding	Glutathione metabolism; Purine metabolism; p53 signaling pathway; Metabolic pathways; Pyrimidine metabolism	Fluoropyrimidine Activity; Retinoblastoma (RB) in Cancer; Hepatitis C and Hepatocellular Carcinoma; Nucleotide Metabolism	Activation of E2F1 target genes at G1/S; Interconversion of nucleotide di- and triphosphates; Transcriptional Regulation by E2F6	2
P53004	Biliverdin reductase A	BLVRA		1.82452	4.80753	8.77141			-2.00667	-1.90465	-3.26431	-2.52023	-5.19754	-3.17866	-5.18296	-3.43476		metabolic process	cytoplasm;cytosol	catalytic activity;metal ion binding;protein binding	Porphyrin and chlorophyll metabolism		Heme degradation	7
Q9BW91	ADP-ribose pyrophosphatase, mitochondrial	NUDT9		1.82108	3.66618	6.6764			0.954163	-0.508073	-0.0352119	-2.08607	-1.34128	-3.43831	-1.1528	-3.02712		metabolic process	membrane;mitochondrion;organelle lumen	catalytic activity	Purine metabolism		Phosphate bond hydrolysis by NUDT proteins	4
P04632	Calpain small subunit 1	CAPNS1		1.81646	2.57865	4.68402			-2.16564	-1.35296	-5.12266	-5.24447	-5.2706	-5.58046	-5.20382	-5.09668		cell death;cell organization and biogenesis;metabolic process;regulation of biological process	cytoplasm;cytosol;membrane	catalytic activity;metal ion binding;protein binding		Integrin-mediated Cell Adhesion	Degradation of the extracellular matrix; Formation of the cornified envelope; Deregulated CDK5 triggers multiple neurodegenerative pathways in Alzheimer's disease models	19
Q96QR8	Transcriptional activator protein Pur-beta	PURB		1.81639	3.65984	6.64771			-1.55783	-1.27376	-2.25473	-1.88737	-5.38347	-3.85467	-2.95501	-2.04611		cell differentiation;cell proliferation;metabolic process;regulation of biological process	nucleus	DNA binding;protein binding;RNA binding				7
Q7Z434	Mitochondrial antiviral-signaling protein	MAVS		1.81516	2.48898	4.51789			-1.00895	-2.39305	-5.26876	-5.03623	-5.19482	-5.47687	-5.1513	-5.14463		cellular component movement;defense response;metabolic process;regulation of biological process;response to stimulus;transport	membrane;mitochondrion	protein binding;signal transducer activity;transporter activity	NOD-like receptor signaling pathway; Hepatitis B; Cytosolic DNA-sensing pathway; Measles; Herpes simplex infection; Hepatitis C; RIG-I-like receptor signaling pathway; Influenza A	RIG-I-like Receptor Signaling	Ovarian tumor domain proteases; TRAF3-dependent IRF activation pathway; NF-kB activation through FADD/RIP-1 pathway mediated by caspase-8 and -10; Negative regulators of DDX58/IFIH1 signaling; TRAF6 mediated NF-kB activation; TRAF6 mediated IRF7 activation	20
P61769	Beta-2-microglobulin	B2M		1.81453	1.63571	2.96805			1.23201	0.516107	-5.12634	-2.22314	-5.40959	-2.26753	-2.21544	-2.96691		cell differentiation;defense response;metabolic process;regulation of biological process;response to stimulus;transport	cell surface;cytosol;extracellular;Golgi;membrane;organelle lumen	protein binding	Antigen processing and presentation		DAP12 signaling; Neutrophil degranulation; Endosomal/Vacuolar pathway; Immunoregulatory interactions between a Lymphoid and a non-Lymphoid cell; Interferon gamma signaling; Amyloid fiber formation; Antigen Presentation: Folding, assembly and peptide loading of class I MHC; ER-Phagosome pathway; Nef mediated downregulation of MHC class I complex cell surface expression	15; CHR_HSCHR15_3_CTG8
Q9UGU0	Transcription factor 20	TCF20		1.81247	1.88346	3.41371			-1.94825	-5.16588	-0.52446	-0.0353817	-5.38625	-5.31689	-1.93715	-2.28355		metabolic process;regulation of biological process	nucleus	DNA binding;metal ion binding;RNA binding		Matrix Metalloproteinases		22; CHR_HSCHR22_4_CTG1; CHR_HSCHR22_5_CTG1; CHR_HSCHR22_6_CTG1; CHR_HSCHR22_7_CTG1; CHR_HSCHR22_8_CTG1; CHR_HSCHR22_1_CTG1; CHR_HSCHR22_3_CTG1
Q96CW5	Gamma-tubulin complex component 3	TUBGCP3		1.81238	2.53426	4.59305			-5.08066	-5.1979	-2.10785	-1.23319	-5.18902	-5.50489	-5.13074	-5.04449		cell organization and biogenesis	cytoplasm;cytoskeleton;cytosol;membrane	protein binding;structural molecule activity			Recruitment of NuMA to mitotic centrosomes; Recruitment of mitotic centrosome proteins and complexes	13
Q68CP9	AT-rich interactive domain-containing protein 2	ARID2		1.8091	3.31376	5.99492			-1.10365	-1.91872	-0.126724	-0.851889	-1.73028	-1.88973	-2.51313	-5.10425		cell organization and biogenesis;cell proliferation;metabolic process;regulation of biological process	membrane;nucleus	DNA binding;metal ion binding;protein binding			RUNX1 interacts with co-factors whose precise effect on RUNX1 targets is not known; RMTs methylate histone arginines	12
P51608	Methyl-CpG-binding protein 2	MECP2		1.80433	2.22289	4.01082			-0.917606	-1.54357	0.724871	-0.272441	-5.31252	-2.76427	-0.646346	-0.502925		cell communication;cell differentiation;cell organization and biogenesis;defense response;metabolic process;regulation of biological process;response to stimulus;transport	cytoplasm;cytosol;mitochondrion;nucleus	DNA binding;nucleotide binding;protein binding;RNA binding		Ectoderm Differentiation; Mecp2 and Associated Rett Syndrome; Lung fibrosis; Sudden Infant Death Syndrome (SIDS) Susceptibility Pathways		X
Q12972	Nuclear inhibitor of protein phosphatase 1	PPP1R8		1.80329	2.75809	4.97363			-1.45068	-1.93963	-2.23322	-1.76674	-5.18862	-5.32833	-2.27295	-1.81353		cell proliferation;metabolic process;regulation of biological process	cytoplasm;nucleus;spliceosomal complex	catalytic activity;DNA binding;enzyme regulator activity;protein binding;RNA binding				1
Q32P44	Echinoderm microtubule-associated protein-like 3	EML3		1.79777	2.92937	5.26633			4.44201	3.51985	2.84807	2.46845	3.77604	1.98188	-0.0526417	0.382016			cytoplasm;cytoskeleton	protein binding				11
O75390	Citrate synthase, mitochondrial	CS		1.79608	2.07435	3.7257			-1.26265	0.278227	0.437981	-0.315987	-5.41284	-2.05987	-0.426512	-0.147537		metabolic process	mitochondrion;nucleus;organelle lumen	catalytic activity;RNA binding	Citrate cycle (TCA cycle); Carbon metabolism; Biosynthesis of amino acids; 2-Oxocarboxylic acid metabolism; Metabolic pathways; Glyoxylate and dicarboxylate metabolism	TCA Cycle and Deficiency of Pyruvate Dehydrogenase complex (PDHc); Amino Acid metabolism; TCA Cycle	Mitochondrial protein import; Metabolism of proteins; Citric acid cycle (TCA cycle)	12
Q9BUT1	3-hydroxybutyrate dehydrogenase type 2	BDH2		1.79267	2.55796	4.58558			-1.79173	-1.8179	-5.22583	-5.28924	-5.29095	-5.52408	-5.25214	-5.22821		cell differentiation;metabolic process	cytoplasm;cytosol;mitochondrion	catalytic activity;nucleotide binding	Butanoate metabolism; Synthesis and degradation of ketone bodies; Metabolic pathways		Synthesis of Ketone Bodies	4
O95983	Methyl-CpG-binding domain protein 3	MBD3		1.79193	2.78151	4.98425			-5.0666	-5.10311	-2.33351	-1.57572	-5.22317	-5.48118	-5.31102	-5.23128		cell organization and biogenesis;metabolic process;regulation of biological process;response to stimulus	chromosome;cytoplasm;nucleus	catalytic activity;DNA binding;nucleotide binding;protein binding			ERCC6 (CSB) and EHMT2 (G9a) positively regulate rRNA expression; Regulation of TP53 Activity through Acetylation; Regulation of PTEN gene transcription; HDACs deacetylate histones; RNA Polymerase I Transcription Initiation	19
Q9UJY4	ADP-ribosylation factor-binding protein GGA2	GGA2		1.79097	2.04091	3.6552			-2.13234	-1.34686	-1.47137	-0.578779	-1.10932	-5.31651	-5.28739	-0.979998		metabolic process;transport	endosome;Golgi;membrane	protein binding	Lysosome		TBC/RABGAPs; Amyloid fiber formation	16
O43663	Protein regulator of cytokinesis 1	PRC1		1.79058	2.18426	3.9111			-1.51022	-1.50858	-5.02743	-1.68624	-5.41777	-1.30079	-5.1008	-5.07542		cell division;cell organization and biogenesis;regulation of biological process	cytoplasm;cytoskeleton;cytosol;membrane;nucleus	protein binding			RHO GTPases activate CIT	15
Q6IA69	Glutamine-dependent NAD(+) synthetase	NADSYN1		1.78902	1.75054	3.13176			-5.0404	-1.4915	-1.57464	-1.06663	-5.26154	-5.57492	-0.338407	-5.15439		metabolic process	cytoplasm;cytosol	catalytic activity;nucleotide binding;protein binding	Nicotinate and nicotinamide metabolism; Metabolic pathways	NAD Biosynthesis II (from tryptophan); NAD+ biosynthetic pathways	Nicotinate metabolism	11
Q16875	6-phosphofructo-2-kinase/fructose-2,6-bisphosphatase 3	PFKFB3		1.78673	2.60565	4.65558			-0.72136	-2.7965	-2.84515	-5.11632	-2.68973	-5.52563	-5.16686	-5.24401		metabolic process;regulation of biological process	cytosol	catalytic activity;nucleotide binding	HIF-1 signaling pathway; Fructose and mannose metabolism; AMPK signaling pathway	AMP-activated Protein Kinase (AMPK) Signaling; Focal Adhesion-PI3K-Akt-mTOR-signaling pathway	Glycolysis	10
Q8NEY8	Periphilin-1	PPHLN1		1.7863	1.75352	3.13232			-5.02545	-2.09682	-0.00365288	-0.177668	-5.31773	-5.49231	-1.74872	-1.89004		metabolic process;regulation of biological process	chromosome;cytoplasm;cytosol;Golgi;nucleus	protein binding;RNA binding				12
Q96K37	Solute carrier family 35 member E1	SLC35E1		1.78131	2.19716	3.91382			-1.73885	-1.40228	-1.71805	-5.11074	-1.42638	-5.3561	-5.2964	-5.01628		transport	Golgi;membrane					19
A0A0C4DH72	Immunoglobulin kappa variable 1-6	IGKV1-6		1.78118	0.90954	1.62006			1.61387	2.39429	4.8509	4.06887	-5.3483	5.85671	1.12078	4.17402		response to stimulus	extracellular;membrane					2; CHR_HG2290_PATCH
Q9NVE7	Pantothenate kinase 4	PANK4		1.7807	2.00445	3.56931			-2.55552	1.92718	-3.19701	-3.29079	-3.17246	-4.25764	-3.47634	-3.33251		metabolic process	cytoplasm	catalytic activity;nucleotide binding	Pantothenate and CoA biosynthesis; Metabolic pathways		Coenzyme A biosynthesis	1; CHR_HSCHR1_1_CTG3
O43301	Heat shock 70 kDa protein 12A	HSPA12A		1.77817	4.1963	7.46173			-2.62311	-3.00189	-3.36549	-5.25165	-5.45479	-5.43055	-5.31815	-5.15133				nucleotide binding			Regulation of HSF1-mediated heat shock response	10
Q9UHR4	Brain-specific angiogenesis inhibitor 1-associated protein 2-like protein 1	BAIAP2L1		1.77748	2.87795	5.1155			-1.52403	-1.53418	-2.35118	-2.51944	-2.02408	-2.44384	-5.29809	-5.27276		cell organization and biogenesis;regulation of biological process;response to stimulus	cytoplasm;cytoskeleton;cytosol;membrane	protein binding				7
O95182	NADH dehydrogenase [ubiquinone] 1 alpha subcomplex subunit 7	NDUFA7		1.77714	2.54482	4.5225			-1.80473	-1.62477	-1.28907	-5.26764	-3.32225	-5.44741	-5.26952	-3.05558		cell organization and biogenesis;metabolic process;transport	membrane;mitochondrion;ribosome	catalytic activity;structural molecule activity	Huntington's disease; Parkinson's disease; Alzheimer's disease; Oxidative phosphorylation; Non-alcoholic fatty liver disease (NAFLD); Metabolic pathways	Electron Transport Chain; Oxidative phosphorylation	Complex I biogenesis	19
Q6KC79	Nipped-B-like protein	NIPBL		1.77671	3.31552	5.89073			-5.00089	-1.62981	-2.24835	-2.8977	-5.28774	-5.32762	-5.096	-3.17223		cell differentiation;cell organization and biogenesis;development;metabolic process;regulation of biological process;response to stimulus	chromosome;nucleus	DNA binding;protein binding			Cohesin Loading onto Chromatin	5
Q6PI26	Protein SHQ1 homolog	SHQ1		1.77516	1.25312	2.22449			1.22603	2.10009	1.80111	3.00257	-5.39424	2.06262	1.93265	2.42813		cell organization and biogenesis;regulation of biological process;transport	cytoplasm;cytosol;nucleus	protein binding				3
O60488	Long-chain-fatty-acid--CoA ligase 4	ACSL4		1.77008	2.81549	4.98364			-2.29635	-2.99265	-1.31198	-2.39935	-3.53442	-5.56711	-1.68955	-5.28958		cell differentiation;metabolic process;regulation of biological process;response to stimulus;transport	cytoplasm;endoplasmic reticulum;membrane;mitochondrion	catalytic activity;nucleotide binding	Peroxisome; Fatty acid degradation; PPAR signaling pathway; Fatty acid biosynthesis; Metabolic pathways; Adipocytokine signaling pathway; Fatty acid metabolism	Fatty Acid Beta Oxidation; Fatty Acid Biosynthesis; Mitochondrial LC-Fatty Acid Beta-Oxidation; PPAR signaling pathway	Synthesis of very long-chain fatty acyl-CoAs	X
Q96EL2	28S ribosomal protein S24, mitochondrial	MRPS24		1.76743	1.81427	3.20661			-1.42535	-0.672005	-0.36804	-5.28934	-5.33974	-5.42366	-2.3571	-1.70397		cell organization and biogenesis;metabolic process	membrane;mitochondrion;ribosome	RNA binding;structural molecule activity			Mitochondrial translation initiation; Mitochondrial translation elongation; Mitochondrial translation termination	7
Q92888	Rho guanine nucleotide exchange factor 1	ARHGEF1		1.7648	3.17582	5.60469			-1.34648	-1.2806	-1.84057	-1.90244	-5.3877	-1.64506	-3.6773	-2.71923		cell proliferation;regulation of biological process;response to stimulus	cytoplasm;cytosol;membrane	enzyme regulator activity;protein binding;RNA binding	Vascular smooth muscle contraction; Pathways in cancer; Proteoglycans in cancer; Regulation of actin cytoskeleton; Platelet activation	G Protein Signaling Pathways; EGF/EGFR Signaling Pathway; Regulation of Actin Cytoskeleton; G13 Signaling Pathway	G alpha (12/13) signalling events; NRAGE signals death through JNK; Signalling by NGF; Rho GTPase cycle	19
Q6ZW49	PAX-interacting protein 1	PAXIP1		1.75689	1.86544	3.27739			-4.99068	-5.12219	-0.607224	-0.851878	-5.19992	-5.35927	-5.37552	-2.66483		cell differentiation;cell organization and biogenesis;cellular component movement;metabolic process;regulation of biological process;response to stimulus	chromosome;nucleus	protein binding			Nonhomologous End-Joining (NHEJ); Activation of anterior HOX genes in hindbrain development during early embryogenesis	7
Q9UL18	Protein argonaute-1	AGO1		1.75549	3.06032	5.37236			-0.427423	-0.928313	-2.08016	-0.631288	-5.17924	-1.85007	-2.43507	-1.62475		cell organization and biogenesis;metabolic process;regulation of biological process;response to stimulus	cytoplasm;cytosol;nucleus	catalytic activity;DNA binding;protein binding;RNA binding			Post-transcriptional silencing by small RNAs; Ca2+ pathway; RUNX1 regulates genes involved in megakaryocyte differentiation and platelet function; MicroRNA (miRNA) biogenesis; Competing endogenous RNAs (ceRNAs) regulate PTEN translation; Small interfering RNA (siRNA) biogenesis; Transcriptional regulation by small RNAs; Regulation of RUNX1 Expression and Activity; MAPK6/MAPK4 signaling; TP53 Regu…	1
Q13451	Peptidyl-prolyl cis-trans isomerase FKBP5	FKBP5		1.7554	2.45485	4.30925			-5.12068	-2.30374	-2.76059	-1.05772	-5.38266	-5.43907	-2.18397	-5.25866		metabolic process	cytoplasm;cytosol;membrane;nucleus	catalytic activity;protein binding	Estrogen signaling pathway	Farnesoid X Receptor Pathway; Mecp2 and Associated Rett Syndrome	HSP90 chaperone cycle for steroid hormone receptors (SHR)	6
Q16539	Mitogen-activated protein kinase 14	MAPK14		1.75253	1.99315	3.49305			0.910393	0.250164	-0.251132	-1.54338	-5.38285	0.179458	-1.09565	-1.34504		cell death;cell differentiation;cell organization and biogenesis;cellular component movement;metabolic process;regulation of biological process;response to stimulus;transport	cytoplasm;cytosol;extracellular;mitochondrion;nucleus;organelle lumen	catalytic activity;nucleotide binding;protein binding;signal transducer activity	Dopaminergic synapse; Chagas disease (American trypanosomiasis); Th1 and Th2 cell differentiation; T cell receptor signaling pathway; TNF signaling pathway; NOD-like receptor signaling pathway; Osteoclast differentiation; FoxO signaling pathway; Prolactin signaling pathway; Epstein-Barr virus infection; Neurotrophin signaling pathway; VEGF signaling pathway; Leishmaniasis; Rap1 signaling pathway;…	Regulation of toll-like receptor signaling pathway; Physiological and Pathological Hypertrophy of the Heart; Angiogenesis; Energy Metabolism; MicroRNAs in cardiomyocyte hypertrophy; IL-1 signaling pathway; RANKL/RANK (Receptor activator of NFKB (ligand)) Signaling Pathway; Human Thyroid Stimulating Hormone (TSH) signaling pathway; Leptin signaling pathway; Follicle Stimulating Hormone (FSH) signa…	NOD1/2 Signaling Pathway; ERK/MAPK targets; ADP signalling through P2Y purinoceptor 1; KSRP (KHSRP) binds and destabilizes mRNA; Platelet sensitization by LDL; Activated TLR4 signalling; CDO in myogenesis; Neutrophil degranulation; activated TAK1 mediates p38 MAPK activation; Activation of the AP-1 family of transcription factors; Regulation of TP53 Activity through Phosphorylation; p38MAPK event…	6
O95639	Cleavage and polyadenylation specificity factor subunit 4	CPSF4		1.75086	2.26918	3.97302			-0.402662	-1.00417	-0.436863	-0.288185	-0.714819	-2.80397	-5.1592	-0.457327		metabolic process;regulation of biological process;transport	nucleus	catalytic activity;metal ion binding;protein binding;RNA binding	mRNA surveillance pathway; Influenza A	mRNA Processing	Inhibition of Host mRNA Processing and RNA Silencing; mRNA 3'-end processing; Transport of Mature mRNA Derived from an Intronless Transcript; mRNA Splicing - Major Pathway; tRNA processing in the nucleus; Cleavage of Growing Transcript in the Termination Region ; Processing of Intronless Pre-mRNAs	7
Q32P41	tRNA (guanine(37)-N1)-methyltransferase	TRMT5		1.74847	2.68185	4.68913			-5.00232	-2.31431	-5.28095	-1.62437	-5.18182	-5.52204	-5.35337	-5.1586		cell organization and biogenesis;metabolic process	cytoplasm;mitochondrion;nucleus;organelle lumen	catalytic activity			Synthesis of wybutosine at G37 of tRNA(Phe)	14
Q9BRL6	Serine/arginine-rich splicing factor 8	SRSF8		1.74391	9.64586	16.8216			-0.677402	-1.28538	-0.469355	-1.41917	-2.4132	-2.64748	-2.51594	-3.25035		metabolic process	cytosol;nucleus	protein binding;RNA binding	Spliceosome; Herpes simplex infection			11
Q9NW64	Pre-mRNA-splicing factor RBM22	RBM22		1.74381	2.48567	4.33454			-5.09645	-5.27452	-1.63018	-1.84324	-5.30208	-5.31776	-5.17492	-5.02487		cell organization and biogenesis;metabolic process;regulation of biological process;response to stimulus;transport	cytoplasm;nucleus;spliceosomal complex	metal ion binding;nucleotide binding;protein binding;RNA binding;transporter activity	Spliceosome		mRNA Splicing - Major Pathway	5
Q92785	Zinc finger protein ubi-d4	DPF2		1.74199	2.81911	4.91088			-0.85601	-1.29166	-0.494373	-0.371448	-1.19635	-1.94468	-5.10473	-1.73572		cell death;metabolic process;regulation of biological process;response to stimulus	cytoplasm;cytosol;nucleus	DNA binding;metal ion binding;protein binding				11
O43896	Kinesin-like protein KIF1C	KIF1C		1.74136	1.6908	2.9443			0.0926977	0.722069	1.25222	0.960405	-5.17724	-0.330294	0.867529	0.701943		cellular component movement;transport	cytoplasm;cytoskeleton;endoplasmic reticulum;Golgi	catalytic activity;motor activity;nucleotide binding;protein binding;RNA binding			COPI-dependent Golgi-to-ER retrograde traffic; Kinesins	17
Q15545	Transcription initiation factor TFIID subunit 7	TAF7		1.74132	2.29038	3.98828			-1.19915	-0.917658	-2.10339	-5.21787	-3.08501	-5.55307	-2.74837	-5.01689		cell organization and biogenesis;metabolic process;regulation of biological process;response to stimulus;transport	cytoplasm;Golgi;nucleus	DNA binding;protein binding	Basal transcription factors	Eukaryotic Transcription Initiation	RNA Polymerase II Transcription Initiation; HIV Transcription Initiation; RNA Polymerase II Transcription Pre-Initiation And Promoter Opening; RNA Polymerase II HIV Promoter Escape; Regulation of TP53 Activity through Phosphorylation; RNA Polymerase II Pre-transcription Events; RNA Polymerase II Promoter Escape	5
Q02413	Desmoglein-1	DSG1		1.73951	3.15797	5.49333			-0.707107	0.345995	-0.124738	-0.430749	-4.14026	-1.6204	-0.348696	-1.76528		cell death;cell organization and biogenesis;regulation of biological process;response to stimulus;transport	cytoskeleton;cytosol;membrane	metal ion binding;protein binding	Staphylococcus aureus infection		Apoptotic cleavage of cell adhesion proteins; Formation of the cornified envelope; Neutrophil degranulation	18
P21281	V-type proton ATPase subunit B, brain isoform	ATP6V1B2		1.73922	2.18406	3.79857			-0.862369	-0.359306	0.498522	-0.219061	-5.26355	-1.54834	-0.414217	-0.672986		cellular homeostasis;metabolic process;regulation of biological process;response to stimulus;transport	cytoplasm;cytosol;membrane	catalytic activity;nucleotide binding;protein binding;transporter activity	Phagosome; mTOR signaling pathway; Oxidative phosphorylation; Vibrio cholerae infection; Metabolic pathways; Epithelial cell signaling in Helicobacter pylori infection; Collecting duct acid secretion; Synaptic vesicle cycle; Rheumatoid arthritis		Transferrin endocytosis and recycling; ROS, RNS production in phagocytes; Ion channel transport; Insulin receptor recycling	8
O00625	Pirin	PIR		1.7381	1.944	3.37888			-5.20999	-2.14766	-2.44652	-0.683892	-5.42823	-5.45245	-5.28162	-1.27818		cell differentiation;metabolic process;regulation of biological process	cytoplasm;cytosol;nucleus	catalytic activity;metal ion binding;protein binding			Digestion	X
P48960	CD97 antigen	CD97		1.73747	1.85265	3.21893			-2.04779	-1.63564	-1.00222	-5.2882	-0.972505	-5.57614	-5.29071	-5.08438		cell communication;cellular component movement;defense response;regulation of biological process;response to stimulus;transport	cell surface;extracellular;membrane	metal ion binding;protein binding;receptor activity;signal transducer activity		GPCRs, Class B Secretin-like	Neutrophil degranulation; Class B/2 (Secretin family receptors)	19
Q92481	Transcription factor AP-2-beta	TFAP2B		1.73682	2.08681	3.62441			-0.555024	0.331667	-0.0663153	0.102632	-5.19533	0.0407641	-1.35215	-0.627606		cell death;cell differentiation;cellular homeostasis;metabolic process;regulation of biological process;response to stimulus	nucleus	DNA binding;enzyme regulator activity;protein binding		Neural Crest Differentiation; Preimplantation Embryo	SUMOylation of transcription factors; TFAP2 (AP-2) family regulates transcription of growth factors and their receptors; Negative regulation of activity of TFAP2 (AP-2) family transcription factors; Activation of the TFAP2 (AP-2) family of transcription factors	6
Q9Y277	Voltage-dependent anion-selective channel protein 3	VDAC3		1.7348	2.80551	4.867			-2.57915	-5.10188	-1.61399	-2.13535	-5.26084	-5.39325	-5.14345	-2.57204		cell communication;defense response;regulation of biological process;response to stimulus;transport	membrane;mitochondrion;nucleus	nucleotide binding;transporter activity	Viral carcinogenesis; NOD-like receptor signaling pathway; Hepatitis B; cGMP-PKG signaling pathway; Huntington's disease; HTLV-I infection; Parkinson's disease; Calcium signaling pathway		Mitochondrial calcium ion transport; Ub-specific processing proteases	8
P43487	Ran-specific GTPase-activating protein	RANBP1		1.73274	1.87924	3.25623			-0.447559	0.132959	0.237533	0.59167	-5.37762	-1.11791	0.0263815	0.0527949		cell organization and biogenesis;metabolic process;regulation of biological process;response to stimulus;transport	cytoplasm;cytosol;nucleus	enzyme regulator activity;protein binding	Viral carcinogenesis; HTLV-I infection		Rev-mediated nuclear export of HIV RNA	22
P60953	Cell division control protein 42 homolog	CDC42		1.73136	3.38429	5.85943			-0.771935	-2.76381	-2.87299	-3.41419	-5.21789	-2.49769	-5.23067	-3.80211		cell communication;cell differentiation;cell division;cell organization and biogenesis;cellular component movement;coagulation;metabolic process;regulation of biological process;response to stimulus;transport	cytoplasm;cytoskeleton;cytosol;membrane;vacuole	catalytic activity;nucleotide binding;protein binding	Viral carcinogenesis; Endocytosis; T cell receptor signaling pathway; Tight junction; Pathogenic Escherichia coli infection; Pancreatic cancer; Neurotrophin signaling pathway; VEGF signaling pathway; Rap1 signaling pathway; MAPK signaling pathway; Pathways in cancer; AGE-RAGE signaling pathway in diabetic complications; Renal cell carcinoma; Focal adhesion; Proteoglycans in cancer; Salmonella inf…	Androgen receptor signaling pathway; Target Of Rapamycin (TOR) Signaling; Integrin-mediated Cell Adhesion; Integrated Breast Cancer Pathway; RANKL/RANK (Receptor activator of NFKB (ligand)) Signaling Pathway; Leptin signaling pathway; Regulation of Microtubule Cytoskeleton; Metastatic brain tumor; Pathogenic Escherichia coli infection; RalA downstream regulated genes; B Cell Receptor Signaling Pa…	RHO GTPases activate PAKs; G alpha (12/13) signalling events; DCC mediated attractive signaling; Gene and protein expression by JAK-STAT signaling after Interleukin-12 stimulation; RHO GTPases activate KTN1; Rho GTPase cycle; VEGFA-VEGFR2 Pathway; EGFR downregulation; RHO GTPases activate IQGAPs; Factors involved in megakaryocyte development and platelet production; CDO in myogenesis; EPHB-mediat…	1
Q9Y285	Phenylalanine--tRNA ligase alpha subunit	FARSA		1.73124	2.24346	3.88396			0.396633	-0.910772	-0.994331	-0.896055	-1.51122	-2.31418	-5.3173	-0.186784		cell organization and biogenesis;metabolic process;regulation of biological process	cytoplasm;cytosol;membrane	catalytic activity;nucleotide binding;protein binding;RNA binding	Aminoacyl-tRNA biosynthesis		Cytosolic tRNA aminoacylation	19
O43432	Eukaryotic translation initiation factor 4 gamma 3	EIF4G3		1.72999	1.19786	2.07228			2.53765	2.18972	1.39243	0.926765	1.78017	-5.47794	3.22688	0.597498		metabolic process;regulation of biological process	cytosol	protein binding;RNA binding	RNA transport; Viral myocarditis	Translation Factors	ISG15 antiviral mechanism	1
Q8IZD2	Inactive histone-lysine N-methyltransferase 2E	KMT2E		1.72357	1.64337	2.83246			-5.09467	-5.08042	-0.34713	-0.584032	-5.20122	-5.3986	-5.31641	-2.08431		cell differentiation;cell organization and biogenesis;metabolic process;regulation of biological process	cytoplasm;membrane;nucleus	catalytic activity;metal ion binding;protein binding	Lysine degradation	Histone Modifications	PKMTs methylate histone lysines; RUNX1 regulates genes involved in megakaryocyte differentiation and platelet function	7
P48059	LIM and senescent cell antigen-like-containing domain protein 1	LIMS1		1.72234	1.14401	1.97037			-4.93807	0.478172	0.470346	0.730948	-5.21978	-5.52609	0.193141	0.404778		cell organization and biogenesis;regulation of biological process;response to stimulus	cytosol;membrane	metal ion binding;protein binding		Primary Focal Segmental Glomerulosclerosis FSGS	Regulation of cytoskeletal remodeling and cell spreading by IPP complex components	2
P43155	Carnitine O-acetyltransferase	CRAT		1.72231	2.62716	4.5248			-1.11094	-1.17866	-3.15266	-2.7023	-1.70911	-2.77422	-5.30112	-5.24937		metabolic process;transport	endoplasmic reticulum;membrane;mitochondrion;organelle lumen	catalytic activity;protein binding	Peroxisome	Fatty Acid Beta Oxidation	Beta-oxidation of pristanoyl-CoA	9
P49593	Protein phosphatase 1F	PPM1F		1.72228	1.73753	2.99251			-1.35383	-0.580911	-1.28837	-1.87648	-5.47154	0.122244	-5.12391	-1.5155		cell death;cell organization and biogenesis;metabolic process;regulation of biological process;response to stimulus	cytosol	catalytic activity;metal ion binding;protein binding				22
Q6P1N0	Coiled-coil and C2 domain-containing protein 1A	CC2D1A		1.7218	2.78249	4.79089			-4.98566	-1.76822	-5.1814	-2.36627	-5.33778	-5.3255	-5.30709	-5.21838		metabolic process;regulation of biological process;response to stimulus	cytoplasm;cytoskeleton;cytosol;membrane;nucleus	DNA binding;protein binding;signal transducer activity		Sudden Infant Death Syndrome (SIDS) Susceptibility Pathways		19
Q9NV70	Exocyst complex component 1	EXOC1		1.72086	3.47829	5.98567			-2.62608	-0.578679	-2.25909	-1.1422	-5.26191	-3.4207	-2.66401	-2.1429		defense response;regulation of biological process;response to stimulus;transport	cytoplasm;cytosol;membrane	protein binding			Translocation of GLUT4 to the plasma membrane; Insulin processing; VxPx cargo-targeting to cilium	4
Q99590	Protein SCAF11	SCAF11		1.72051	2.55789	4.40087			-0.876613	-0.773008	-0.466678	-1.29725	-0.801283	-1.42968	-5.10861	-2.95602		cell organization and biogenesis;metabolic process	nucleus	catalytic activity;metal ion binding;protein binding;RNA binding		Apoptosis		12
Q6NUK1	Calcium-binding mitochondrial carrier protein SCaMC-1	SLC25A24		1.71793	1.97028	3.3848			0.684494	0.717	-0.68082	-0.96154	-0.16517	-5.36363	-0.743946	-0.839839		regulation of biological process;response to stimulus;transport	membrane;mitochondrion	metal ion binding;protein binding;transporter activity				1; CHR_HSCHR1_6_CTG3
P40692	DNA mismatch repair protein Mlh1	MLH1		1.71695	2.6284	4.51285			-5.05026	-5.24258	-1.54859	-2.43152	-5.26233	-5.45538	-5.31647	-5.1066		cell organization and biogenesis;metabolic process;regulation of biological process;response to stimulus	chromosome;membrane;nucleus	catalytic activity;DNA binding;nucleotide binding;protein binding	Endometrial cancer; Colorectal cancer; Fanconi anemia pathway; Pathways in cancer; Mismatch repair; Platinum drug resistance	Ovarian Infertility Genes; Mismatch repair	Mismatch repair (MMR) directed by MSH2:MSH3 (MutSbeta); Mismatch repair (MMR) directed by MSH2:MSH6 (MutSalpha); TP53 Regulates Transcription of DNA Repair Genes; Defective Mismatch Repair Associated With MLH1; Meiotic recombination; Defective Mismatch Repair Associated With PMS2	3
O14744	Protein arginine N-methyltransferase 5	PRMT5		1.71521	1.91659	3.28736			1.06281	-1.57749	0.201299	0.699859	-5.23624	-0.365134	-0.404935	-0.468064		cell organization and biogenesis;cell proliferation;metabolic process;regulation of biological process	cytoplasm;cytosol;Golgi;nucleus	catalytic activity;DNA binding;nucleotide binding;protein binding	RNA transport		snRNP Assembly; Regulation of TP53 Activity through Methylation; RMTs methylate histone arginines	14
Q9BYT8	Neurolysin, mitochondrial	NLN		1.71243	4.55478	7.79975			-2.49945	-2.54957	-2.22702	-1.21242	-5.44749	-3.23596	-3.18764	-3.46709		metabolic process;regulation of biological process	cytoplasm;extracellular;membrane;mitochondrion	catalytic activity;metal ion binding	Renin-angiotensin system		Peptide ligand-binding receptors	5
P25311	Zinc-alpha-2-glycoprotein	AZGP1		1.71035	1.96082	3.35369			-1.19011	0.258015	0.414453	0.438363	-5.22174	-0.925291	0.366558	-1.1402		metabolic process;regulation of biological process;response to stimulus;transport	extracellular;membrane;nucleus	catalytic activity;protein binding;transporter activity			Miscellaneous transport and binding events	7
Q96RN5	Mediator of RNA polymerase II transcription subunit 15	MED15		1.71031	2.40973	4.12139			-1.72326	-1.25148	-1.63738	-0.591245	-3.17549	-5.54709	-2.68297	-0.639058		metabolic process;regulation of biological process	cytoplasm;membrane;nucleus	protein binding		Sterol Regulatory Element-Binding Proteins (SREBP) signalling; SREBF and miR33 in cholesterol and lipid homeostasis	Transcriptional regulation of white adipocyte differentiation; PPARA activates gene expression; Generic Transcription Pathway	22
Q5BJD5	Transmembrane protein 41B	TMEM41B		1.70732	1.97276	3.36813			-0.209433	-1.39752	-1.97245	-2.36395	-0.425024	-5.29828	-1.98942	-5.05993			membrane					11
P01857	Immunoglobulin heavy constant gamma 1	IGHG1		1.70552	4.69984	8.01566			9.21495	9.14994	8.73838	8.51554	6.143	6.5225	8.22556	7.90567		cell organization and biogenesis;cellular component movement;defense response;metabolic process;regulation of biological process;response to stimulus;transport	extracellular;membrane	catalytic activity;metal ion binding;protein binding			Regulation of Complement cascade; Classical antibody-mediated complement activation; FCGR activation; Regulation of actin dynamics for phagocytic cup formation; Interleukin-4 and 13 signaling; Role of phospholipids in phagocytosis	14; CHR_HSCHR14_3_CTG1
O60244	Mediator of RNA polymerase II transcription subunit 14	MED14		1.70519	2.94772	5.02643			-0.0656825	0.586368	1.41198	0.96736	-2.2057	-2.6118	0.459785	0.436974		metabolic process;regulation of biological process;response to stimulus	membrane;nucleus	protein binding;receptor activity	Thyroid hormone signaling pathway		Transcriptional regulation of white adipocyte differentiation; PPARA activates gene expression; Generic Transcription Pathway	X
P46108	Adapter molecule crk	CRK		1.70109	2.03119	3.45524			-1.59358	-1.24336	-1.9527	-1.44727	-5.43086	-0.882531	-1.59467	-5.13321		cell organization and biogenesis;regulation of biological process;response to stimulus	cytoplasm;cytoskeleton;cytosol;membrane;nucleus	protein binding	Insulin signaling pathway; MicroRNAs in cancer; Chronic myeloid leukemia; Neurotrophin signaling pathway; Rap1 signaling pathway; MAPK signaling pathway; ErbB signaling pathway; Pathways in cancer; Renal cell carcinoma; Focal adhesion; Regulation of actin cytoskeleton; Bacterial invasion of epithelial cells; Fc gamma R-mediated phagocytosis; Chemokine signaling pathway; Shigellosis	Integrin-mediated Cell Adhesion; B Cell Receptor Signaling Pathway; Kit receptor signaling pathway; Focal Adhesion; Signaling of Hepatocyte Growth Factor Receptor; Rac1/Pak1/p38/MMP-2 pathway; MAPK Signaling Pathway; VEGFA-VEGFR2 Signaling Pathway; Angiopoietin Like Protein 8 Regulatory Pathway; Chemokine signaling pathway; EGF/EGFR Signaling Pathway; Insulin Signaling; Regulation of Actin Cytosk…	VEGFA-VEGFR2 Pathway; ARMS-mediated activation; MET activates RAP1 and RAC1; Downstream signal transduction; p130Cas linkage to MAPK signaling for integrins; MET receptor recycling; Regulation of signaling by CBL; PTK6 Regulates RHO GTPases, RAS GTPase and MAP kinases; Regulation of actin dynamics for phagocytic cup formation	17
P08779	Keratin, type I cytoskeletal 16	KRT16		1.69806	3.72211	6.32035			2.5071	4.15623	3.24472	2.44493	2.00802	0.471799	2.90902	0.171916		cell death;cell differentiation;cell organization and biogenesis;cell proliferation;cellular component movement;defense response;regulation of biological process;response to stimulus	cytoskeleton;cytosol;nucleus	protein binding;structural molecule activity			Formation of the cornified envelope	17
Q92905	COP9 signalosome complex subunit 5	COPS5		1.69559	1.60058	2.71393			-1.98988	0.482811	-5.20935	-5.25387	-5.34024	-5.5111	-5.25979	-2.64153		cell organization and biogenesis;metabolic process;regulation of biological process;response to stimulus;transport	chromosome;cytoplasm;cytosol;nucleus	catalytic activity;metal ion binding;protein binding;RNA binding		TGF-beta Signaling Pathway	Cargo recognition for clathrin-mediated endocytosis; DNA Damage Recognition in GG-NER; Formation of TC-NER Pre-Incision Complex; Neddylation	8
Q9ULV0	Unconventional myosin-Vb	MYO5B		1.68768	2.00398	3.38208			1.3718	2.03785	1.33172	1.41219	-3.59757	0.217924	1.48825	1.29423		metabolic process;transport	cytoplasm;endosome;Golgi;membrane	catalytic activity;motor activity;nucleotide binding;protein binding			Vasopressin regulates renal water homeostasis via Aquaporins	18
P60900	Proteasome subunit alpha type-6	PSMA6		1.68183	2.28187	3.83772			-1.76944	-1.04377	-0.263157	-0.10008	-5.30654	-2.71437	-1.11972	-0.763127		metabolic process;regulation of biological process;response to stimulus;transport	cytoplasm;cytosol;nucleus;proteasome	catalytic activity;nucleotide binding;protein binding;RNA binding	Proteasome	Proteasome Degradation	Regulation of RAS by GAPs; CDT1 association with the CDC6:ORC:origin complex; Downstream TCR signaling; UCH proteinases; NIK-->noncanonical NF-kB signaling; Hh mutants that don't undergo autocatalytic processing are degraded by ERAD; SCF-beta-TrCP mediated degradation of Emi1; Cross-presentation of soluble exogenous antigens (endosomes); Separation of Sister Chromatids; Vpu mediated degradation o…	14
P61019	Ras-related protein Rab-2A	RAB2A		1.67151	1.90298	3.18085			-0.505595	0.741778	0.249466	0.120536	-5.19511	-0.359667	-0.319018	-0.206057		cell organization and biogenesis;metabolic process;regulation of biological process;response to stimulus;transport	cytosol;endoplasmic reticulum;Golgi;membrane;nucleus	catalytic activity;nucleotide binding;protein binding	AMPK signaling pathway	Focal Adhesion-PI3K-Akt-mTOR-signaling pathway	Golgi Cisternae Pericentriolar Stack Reorganization; RAB geranylgeranylation	8
Q9Y263	Phospholipase A-2-activating protein	PLAA		1.67107	2.46371	4.11701			-1.22047	-2.80205	-5.23853	-5.07321	-5.46084	-5.2992	-5.20131	-5.05718		cell communication;cellular homeostasis;defense response;metabolic process;regulation of biological process;response to stimulus	cytoplasm;nucleus	enzyme regulator activity;protein binding	Protein processing in endoplasmic reticulum			9
Q14683	Structural maintenance of chromosomes protein 1A	SMC1A		1.67078	2.58127	4.31274			-1.14985	-0.4754	-2.28682	-0.414274	-2.19486	-1.02108	-2.49012	-5.30338		cell division;cell organization and biogenesis;metabolic process;regulation of biological process;response to stimulus	chromosome;cytosol;nucleus	nucleotide binding;protein binding;RNA binding	Oocyte meiosis; Cell cycle	miRNA Regulation of DNA Damage Response; Cell Cycle; Retinoblastoma (RB) in Cancer; Constitutive Androstane Receptor Pathway; Pathways Affected in Adenoid Cystic Carcinoma; ATM Signaling Network in Development and Disease; mRNA Processing; DNA Damage Response	Meiotic synapsis; Separation of Sister Chromatids; Resolution of Sister Chromatid Cohesion; Cohesin Loading onto Chromatin; Establishment of Sister Chromatid Cohesion; SUMOylation of DNA damage response and repair proteins	X
Q99436	Proteasome subunit beta type-7	PSMB7		1.67006	1.53424	2.56228			1.41393	1.29672	-3.32173	-0.662611	-1.25104	-5.41278	0.145702	-1.43581		metabolic process;regulation of biological process;response to stimulus;transport	cytoplasm;cytosol;extracellular;nucleus;organelle lumen;proteasome	catalytic activity;nucleotide binding;protein binding	Proteasome	Proteasome Degradation	Regulation of RAS by GAPs; CDT1 association with the CDC6:ORC:origin complex; Downstream TCR signaling; UCH proteinases; NIK-->noncanonical NF-kB signaling; Hh mutants that don't undergo autocatalytic processing are degraded by ERAD; SCF-beta-TrCP mediated degradation of Emi1; Neutrophil degranulation; Cross-presentation of soluble exogenous antigens (endosomes); Separation of Sister Chromatids; …	9
P29218	Inositol monophosphatase 1	IMPA1		1.66599	2.56184	4.268			-1.50324	-2.5517	-5.26058	-5.0192	-5.21891	-5.33456	-5.3446	-5.10062		metabolic process;regulation of biological process;response to stimulus	cytoplasm;cytosol	catalytic activity;metal ion binding;protein binding	Phosphatidylinositol signaling system; Inositol phosphate metabolism; Metabolic pathways	Integrated Breast Cancer Pathway	Synthesis of IP2, IP, and Ins in the cytosol	8
P82932	28S ribosomal protein S6, mitochondrial	MRPS6		1.66363	2.02275	3.36511			-4.98272	-2.29394	-0.949659	-2.09194	-5.2935	-1.3351	-5.17732	-5.16684		cell organization and biogenesis;metabolic process	membrane;mitochondrion;ribosome	protein binding;RNA binding;structural molecule activity	Ribosome		Mitochondrial translation initiation; Mitochondrial translation elongation; Mitochondrial translation termination	21
Q6UXH1	Cysteine-rich with EGF-like domain protein 2	CRELD2		1.66219	2.73701	4.54942			-0.898387	-2.28141	-1.42994	-0.913054	-1.61139	-5.52876	-2.1855	-2.8459			endoplasmic reticulum;extracellular;Golgi	metal ion binding;protein binding				22
Q9UHJ3	Scm-like with four MBT domains protein 1	SFMBT1		1.65957	1.7897	2.97014			-2.57635	-2.67559	-0.43575	-0.477876	-5.18584	-5.42096	-1.5724	-0.624655		cell differentiation;cell organization and biogenesis;metabolic process;regulation of biological process	nucleus	protein binding				3
P10619	Lysosomal protective protein	CTSA		1.65952	1.24651	2.06861			-4.95125	-5.22357	1.95565	-0.959917	-5.47124	-4.75359	-2.77628	-2.81606		metabolic process;regulation of biological process;transport	endoplasmic reticulum;extracellular;membrane;organelle lumen;vacuole	catalytic activity;enzyme regulator activity	Lysosome; Renin-angiotensin system		Sialic acid metabolism; Neutrophil degranulation; Glycosphingolipid metabolism; MHC class II antigen presentation	20
Q99816	Tumor susceptibility gene 101 protein	TSG101		1.65714	2.49663	4.13727			-1.62854	-0.486376	-1.84099	-0.761378	-2.66643	-0.476304	-3.14374	-5.05937		cell communication;cell differentiation;cell division;cell organization and biogenesis;metabolic process;regulation of biological process;response to stimulus;transport	cytoplasm;cytoskeleton;cytosol;endosome;membrane;nucleus	DNA binding;protein binding	Endocytosis		Budding and maturation of HIV virion; Endosomal Sorting Complex Required For Transport (ESCRT); Membrane binding and targetting of GAG proteins	11
O94804	Serine/threonine-protein kinase 10	STK10		1.65348	1.52611	2.52339			3.67727	1.50357	1.54835	-1.39386	2.98405	-3.01258	-0.48875	-0.761304		metabolic process;regulation of biological process;response to stimulus;transport	cytoplasm;membrane	catalytic activity;nucleotide binding;protein binding			Neutrophil degranulation	5
Q92890	Ubiquitin recognition factor in ER-associated degradation protein 1	UFD1		1.64192	2.33809	3.83896			-3.01163	-5.25798	-5.2081	-1.10269	-5.27417	-5.55915	-5.12068	-5.19406		metabolic process;regulation of biological process;response to stimulus;transport	cytoplasm;cytosol;endoplasmic reticulum;nucleus	catalytic activity;protein binding	Protein processing in endoplasmic reticulum		Ub-specific processing proteases; Translesion Synthesis by POLH	22
Q9NWM8	Peptidyl-prolyl cis-trans isomerase FKBP14	FKBP14		1.64168	2.60727	4.28031			-4.95714	-5.26583	-1.64415	-2.51093	-5.26593	-5.36081	-5.12222	-5.19582		metabolic process	cytoplasm;endoplasmic reticulum;organelle lumen	catalytic activity;metal ion binding			XBP1(S) activates chaperone genes	7
Q8N2M8	CLK4-associating serine/arginine rich protein	CLASRP		1.64063	2.04082	3.34824			-0.325626	0.231494	-1.79893	-1.90392	-0.479928	-1.10469	-5.16052	-3.61437		metabolic process	nucleus	protein binding		mRNA Processing		19
Q16775	Hydroxyacylglutathione hydrolase, mitochondrial	HAGH		1.64054	1.55201	2.54614			-4.96137	0.702057	-5.14792	-5.20027	-5.19596	-5.57678	-5.2571	-5.13984		metabolic process	cytoplasm;cytosol;mitochondrion;organelle lumen	catalytic activity;metal ion binding;protein binding	Pyruvate metabolism			16
Q15398	Disks large-associated protein 5	DLGAP5		1.63228	1.80389	2.94446			-0.666064	-0.541771	-1.62713	-3.1009	-0.148731	-2.14717	-5.15166	-5.01744		cell organization and biogenesis;cell proliferation;cellular component movement;metabolic process;regulation of biological process	cytoplasm;cytoskeleton;cytosol;mitochondrion;nucleus	catalytic activity;protein binding				14
P02649	Apolipoprotein E	APOE		1.62586	2.55514	4.1543			-0.367178	-1.64225	-1.00219	-1.24774	-1.96791	-5.35439	-2.14164	-1.29885		cell communication;cell organization and biogenesis;cellular homeostasis;metabolic process;regulation of biological process;response to stimulus;transport	cytoplasm;endoplasmic reticulum;endosome;extracellular;Golgi;membrane;nucleus;organelle lumen	antioxidant activity;catalytic activity;enzyme regulator activity;metal ion binding;protein binding;structural molecule activity;transporter activity	Alzheimer's disease	Vitamin B12 Metabolism; Alzheimers Disease; Apoptosis-related network due to altered Notch3 in ovarian cancer; ApoE and miR-146 in inflammation and atherosclerosis; Statin Pathway	Post-translational protein phosphorylation; Regulation of Insulin-like Growth Factor (IGF) transport and uptake by Insulin-like Growth Factor Binding Proteins (IGFBPs); Retinoid metabolism and transport; Chylomicron remodeling; Scavenging by Class A Receptors; Transcriptional regulation by the AP-2 (TFAP2) family of transcription factors; Signaling by GPCR; HDL remodeling; Chylomicron assembly; C…	19
P22735	Protein-glutamine gamma-glutamyltransferase K	TGM1		1.62223	2.00717	3.25609			-2.96107	-0.860322	0.485	-0.529636	-0.932706	-5.48694	-1.37528	-2.56		cell death;cell differentiation;cell organization and biogenesis;metabolic process;regulation of biological process	cytoskeleton;cytosol;membrane	catalytic activity;metal ion binding;protein binding			Formation of the cornified envelope	14
O14965	Aurora kinase A	AURKA		1.62073	6.03685	9.78411			-0.277815	-0.34955	-0.470492	-0.775208	-1.64535	-2.06964	-3.0936	-1.5474		cell division;cell growth;cell organization and biogenesis;metabolic process;regulation of biological process;response to stimulus	cytoplasm;cytoskeleton;cytosol;nucleus	catalytic activity;nucleotide binding;protein binding	Oocyte meiosis	Gastric Cancer Network 1; EGF/EGFR Signaling Pathway	FBXL7 down-regulates AURKA during mitotic entry and in early mitosis; Interaction between PHLDA1 and AURKA; Regulation of PLK1 Activity at G2/M Transition; AURKA Activation by TPX2; TP53 Regulates Transcription of Genes Involved in G2 Cell Cycle Arrest; SUMOylation of DNA replication proteins; APC/C:Cdh1 mediated degradation of Cdc20 and other APC/C:Cdh1 targeted proteins in late mitosis/early G1…	20
Q9NQT5	Exosome complex component RRP40	EXOSC3		1.62014	1.62515	2.63296			0.903755	-0.239382	-0.276229	0.797184	-5.35962	-0.584478	0.0924668	0.556406		metabolic process;regulation of biological process	cytoplasm;cytosol;nucleus	catalytic activity;protein binding;RNA binding	RNA degradation		Major pathway of rRNA processing in the nucleolus and cytosol; mRNA decay by 3' to 5' exoribonuclease; ATF4 activates genes; Butyrate Response Factor 1 (BRF1) binds and destabilizes mRNA; Tristetraprolin (TTP, ZFP36) binds and destabilizes mRNA; KSRP (KHSRP) binds and destabilizes mRNA	9
O75880	Protein SCO1 homolog, mitochondrial	SCO1		1.61868	1.64502	2.66275			-5.12183	-5.12144	0.328084	-5.09785	-5.43545	-5.414	-5.37867	-5.25963		cell organization and biogenesis;cellular homeostasis;metabolic process;regulation of biological process;transport	membrane;mitochondrion	antioxidant activity;catalytic activity;metal ion binding;protein binding		Electron Transport Chain; Copper homeostasis	TP53 Regulates Metabolic Genes; Respiratory electron transport	17
Q6P1L8	39S ribosomal protein L14, mitochondrial	MRPL14		1.61581	3.48684	5.63408			2.33332	1.6806	-0.0312254	-0.38003	-0.932505	-1.5422	-0.714935	0.329054		cell organization and biogenesis;metabolic process	membrane;mitochondrion;ribosome	RNA binding;structural molecule activity	Ribosome		Mitochondrial translation initiation; Mitochondrial translation elongation; Mitochondrial translation termination	6
P18206	Vinculin	VCL		1.61096	7.59607	12.2369			0.891869	0.112116	-0.287139	-0.264527	-1.68324	-2.01181	-1.48892	-0.807533		cell growth;cell organization and biogenesis;cellular component movement;regulation of biological process;transport	cytoplasm;cytoskeleton;cytosol;extracellular;membrane;organelle lumen	protein binding;structural molecule activity	Amoebiasis; Focal adhesion; Adherens junction; Regulation of actin cytoskeleton; Leukocyte transendothelial migration; Bacterial invasion of epithelial cells; Shigellosis	Integrin-mediated Cell Adhesion; Primary Focal Segmental Glomerulosclerosis FSGS; Focal Adhesion; VEGFA-VEGFR2 Signaling Pathway; Regulation of Actin Cytoskeleton	Signaling by BRAF and RAF fusions; MAP2K and MAPK activation; Smooth Muscle Contraction; Signaling by RAS mutants; Signaling by high-kinase activity BRAF mutants; Signaling by moderate kinase activity BRAF mutants; Platelet degranulation ; Paradoxical activation of RAF signaling by kinase inactive BRAF; Neutrophil degranulation; Interleukin-20 family signaling	10
P54886	Delta-1-pyrroline-5-carboxylate synthase	ALDH18A1		1.61042	0.912649	1.46975			4.56852	-4.00762	-3.05713	-5.1047	-1.79479	-5.56921	-3.90799	-2.77065		metabolic process	cytoplasm;cytosol;membrane;mitochondrion	catalytic activity;nucleotide binding;protein binding;RNA binding	Biosynthesis of amino acids; Metabolic pathways; Arginine and proline metabolism	Amino Acid metabolism; Urea cycle and metabolism of amino groups	Amino acid synthesis and interconversion (transamination)	10
Q9Y5B6	PAX3- and PAX7-binding protein 1	PAXBP1		1.60375	1.80966	2.90225			-0.868391	-2.07615	-0.124535	-0.124956	0.522579	-5.39923	-2.35315	-2.37924		metabolic process;regulation of biological process	cytosol;nucleus	DNA binding;protein binding				21
P62837	Ubiquitin-conjugating enzyme E2 D2	UBE2D2		1.60246	2.86611	4.59281			-5.12976	-2.21605	-2.43605	-5.02473	-5.42166	-5.41278	-5.15986	-5.22212		metabolic process;regulation of biological process;response to stimulus	cytoplasm;cytosol;nucleus	catalytic activity;nucleotide binding;protein binding	Ubiquitin mediated proteolysis; Protein processing in endoplasmic reticulum; Shigellosis	Proteasome Degradation	Downstream TCR signaling; IKK complex recruitment mediated by RIP1; TICAM1, RIP1-mediated IKK complex recruitment ; Oxygen-dependent proline hydroxylation of Hypoxia-inducible Factor Alpha; Antigen processing: Ubiquitination & Proteasome degradation; FCERI mediated NF-kB activation; Neddylation; Activated TLR4 signalling; Synthesis of active ubiquitin: roles of E1 and E2 enzymes; E3 ubiquitin lig…	5
P51580	Thiopurine S-methyltransferase	TPMT		1.60243	2.55648	4.09659			-2.12724	-2.1748	-5.19335	-5.28323	-5.36406	-5.41072	-5.23332	-5.18025		metabolic process	cytoplasm;cytosol	catalytic activity	Drug metabolism - other enzymes	Metapathway biotransformation; Methylation Pathways	Defective TPMT causes Thiopurine S-methyltransferase deficiency (TPMT deficiency); Methylation	6
P28482	Mitogen-activated protein kinase 1	MAPK1		1.60188	5.61689	8.9976			-0.509897	-0.862782	0.00936188	-0.385175	-1.16217	-2.46036	-2.92883	-1.60466		cell communication;cell death;cell differentiation;cell proliferation;cellular component movement;cellular homeostasis;metabolic process;regulation of biological process;response to stimulus;transport	cytoplasm;cytoskeleton;cytosol;endosome;extracellular;Golgi;membrane;mitochondrion;nucleus;organelle lumen	catalytic activity;DNA binding;nucleotide binding;protein binding;signal transducer activity	Viral carcinogenesis; Chagas disease (American trypanosomiasis); Serotonergic synapse; Th1 and Th2 cell differentiation; TGF-beta signaling pathway; T cell receptor signaling pathway; Dorso-ventral axis formation; TNF signaling pathway; NOD-like receptor signaling pathway; Osteoclast differentiation; Prion diseases; Vascular smooth muscle contraction; Glutamatergic synapse; Hepatitis B; Insulin s…	IL-5 Signaling Pathway; Osteopontin Signaling; Regulation of toll-like receptor signaling pathway; Physiological and Pathological Hypertrophy of the Heart; Angiogenesis; MicroRNAs in cardiomyocyte hypertrophy; Type II diabetes mellitus; Heart Development; Integrin-mediated Cell Adhesion; IL-1 signaling pathway; Integrated Breast Cancer Pathway; RANKL/RANK (Receptor activator of NFKB (ligand)) Sig…	phospho-PLA2 pathway; NCAM signaling for neurite out-growth; Activated TLR4 signalling; Negative feedback regulation of MAPK pathway; RUNX2 regulates osteoblast differentiation; Neutrophil degranulation; Regulation of actin dynamics for phagocytic cup formation; Signaling by BRAF and RAF fusions; Signaling by RAS mutants; Signaling by high-kinase activity BRAF mutants; Signaling by moderate kinas…	22
Q13148	TAR DNA-binding protein 43	TARDBP		1.59921	1.5291	2.44536			-0.535232	-1.03992	-1.84635	-5.23653	-0.334183	-4.50386	-5.138	-5.07883		cell organization and biogenesis;metabolic process;regulation of biological process;response to stimulus	cytoplasm;nucleus	DNA binding;protein binding;RNA binding				1
Q9UPN3	Microtubule-actin cross-linking factor 1, isoforms 1/2/3/5	MACF1		1.59881	3.19055	5.1011			0.369372	-0.120098	2.85168	-0.208437	-0.323156	-1.59432	-0.924687	-0.660578		cell organization and biogenesis;regulation of biological process;response to stimulus;transport	cytoplasm;cytoskeleton;Golgi;membrane	catalytic activity;metal ion binding;motor activity;protein binding;RNA binding		Mesodermal Commitment Pathway	Signaling by BRAF and RAF fusions	1
Q8TAT6	Nuclear protein localization protein 4 homolog	NPLOC4		1.59753	3.42198	5.46672			2.98006	1.04832	0.144135	0.320906	0.65342	-1.27254	-0.272524	-1.00506		cell organization and biogenesis;metabolic process;regulation of biological process;response to stimulus;transport	cytoplasm;cytosol;endoplasmic reticulum;membrane;nucleus	metal ion binding;protein binding	Protein processing in endoplasmic reticulum		Translesion Synthesis by POLH	17
Q12872	Splicing factor, suppressor of white-apricot homolog	SFSWAP		1.59746	2.0565	3.28516			-4.94625	-1.36987	-2.68696	-0.829276	-5.38663	-5.48679	-2.30861	-3.04016		cell organization and biogenesis;metabolic process;regulation of biological process	nucleus	protein binding;RNA binding		mRNA Processing		12
P35237	Serpin B6	SERPINB6		1.59152	1.49168	2.37404			-0.122166	-0.362413	-1.46301	-3.09372	-5.20949	-1.38407	-5.13515	0.321337		regulation of biological process;response to stimulus;transport	cytoplasm;cytosol;extracellular;membrane;nucleus	enzyme regulator activity;protein binding	Amoebiasis	Ectoderm Differentiation	Dissolution of Fibrin Clot; Neutrophil degranulation	6
Q99623	Prohibitin-2	PHB2		1.59085	1.53587	2.44334			0.165814	0.167465	0.105009	0.866094	-5.41562	-0.704025	0.236229	0.824396		cell organization and biogenesis;metabolic process;regulation of biological process;response to stimulus;transport	cell surface;cytoplasm;membrane;mitochondrion;nucleus	protein binding			Processing of SMDT1	12
Q9Y5K8	V-type proton ATPase subunit D	ATP6V1D		1.58765	5.74678	9.12386			1.05826	1.04191	1.43086	0.508595	-1.31904	-1.0941	-0.277324	0.379486		cell organization and biogenesis;cellular homeostasis;regulation of biological process;response to stimulus;transport	cytosol;membrane	catalytic activity;protein binding;transporter activity	Phagosome; mTOR signaling pathway; Oxidative phosphorylation; Vibrio cholerae infection; Metabolic pathways; Epithelial cell signaling in Helicobacter pylori infection; Collecting duct acid secretion; Synaptic vesicle cycle; Rheumatoid arthritis		Transferrin endocytosis and recycling; ROS, RNS production in phagocytes; Ion channel transport; Insulin receptor recycling; Neutrophil degranulation	14
P83436	Conserved oligomeric Golgi complex subunit 7	COG7		1.58366	2.67331	4.23361			-5.20205	-2.50833	-2.01775	-5.12917	-5.33112	-5.57144	-5.11561	-5.17375		cell organization and biogenesis;metabolic process;regulation of biological process;transport	Golgi;membrane	protein binding			COPI-mediated anterograde transport; Intra-Golgi traffic; Retrograde transport at the Trans-Golgi-Network	16
P28066	Proteasome subunit alpha type-5	PSMA5		1.5836	1.70774	2.70438			-2.0692	0.00565399	-0.0511678	0.298591	-5.18377	-2.86698	-0.169775	0.0699945		metabolic process;regulation of biological process;response to stimulus;transport	cytoplasm;cytosol;extracellular;nucleus;organelle lumen;proteasome	catalytic activity;nucleotide binding;protein binding	Proteasome	Proteasome Degradation	Regulation of RAS by GAPs; CDT1 association with the CDC6:ORC:origin complex; Downstream TCR signaling; UCH proteinases; NIK-->noncanonical NF-kB signaling; Hh mutants that don't undergo autocatalytic processing are degraded by ERAD; SCF-beta-TrCP mediated degradation of Emi1; Neutrophil degranulation; Cross-presentation of soluble exogenous antigens (endosomes); Separation of Sister Chromatids; …	1
P22234	Multifunctional protein ADE2	PAICS		1.58269	1.74975	2.7693			-0.472959	-1.08581	-0.0713448	-0.724576	0.689295	-5.40213	-2.28343	-1.68917		metabolic process	cytoplasm;cytosol;membrane	catalytic activity;nucleotide binding;protein binding	Purine metabolism; Metabolic pathways		Purine ribonucleoside monophosphate biosynthesis	4
Q9Y2K3	Myosin-15	MYH15		1.58012	1.48343	2.344			-5.1054	-1.39879	-0.0175047	-5.00685	-5.42725	-5.39613	-5.26607	-1.75958		regulation of biological process	cytoplasm	catalytic activity;motor activity;nucleotide binding;protein binding;structural molecule activity	Tight junction		Translocation of GLUT4 to the plasma membrane	3
O75083	WD repeat-containing protein 1	WDR1		1.57936	2.33907	3.69424			-1.42916	-0.894841	-2.28785	-0.176065	-5.47005	-1.2782	-2.57137	-1.78575		cell differentiation;cell organization and biogenesis;cellular component movement;metabolic process;regulation of biological process;transport	cytoplasm;cytoskeleton;cytosol;extracellular	protein binding		Hypertrophy Model	Platelet degranulation	4
P03956	Interstitial collagenase	MMP1		1.57574	1.61776	2.54918			-5.06269	0.341116	-5.03312	-4.99981	-5.21442	-5.58743	-5.2283	-5.02733		cell organization and biogenesis;cellular component movement;metabolic process;regulation of biological process	extracellular	catalytic activity;metal ion binding	PPAR signaling pathway; Pathways in cancer; Bladder cancer; Rheumatoid arthritis	Matrix Metalloproteinases; Oncostatin M Signaling Pathway; Quercetin and Nf-kB/ AP-1 Induced Cell Apoptosis; Bladder Cancer; Photodynamic therapy-induced NF-kB survival signaling; Hepatitis C and Hepatocellular Carcinoma; TGF-beta Signaling Pathway; PPAR signaling pathway	Collagen degradation; Regulation of Insulin-like Growth Factor (IGF) transport and uptake by Insulin-like Growth Factor Binding Proteins (IGFBPs); Basigin interactions; Activation of Matrix Metalloproteinases; Interleukin-4 and 13 signaling	11
Q96T23	Remodeling and spacing factor 1	RSF1		1.5736	4.8452	7.62439			-0.663851	-0.0226826	-1.8341	-1.83139	-2.61443	-2.78171	-2.33027	-2.92		cell organization and biogenesis;metabolic process;regulation of biological process	nucleus	catalytic activity;metal ion binding;protein binding			Deposition of new CENPA-containing nucleosomes at the centromere	11
Q12834	Cell division cycle protein 20 homolog	CDC20		1.57241	2.56048	4.02612			-1.54271	-2.7629	-0.580872	-0.938398	-2.33409	-5.51101	-2.54004	-1.72937		cell differentiation;cell division;cell organization and biogenesis;metabolic process;regulation of biological process	cytoplasm;cytoskeleton;cytosol	enzyme regulator activity;protein binding	Viral carcinogenesis; Ubiquitin mediated proteolysis; HTLV-I infection; Oocyte meiosis; Cell cycle	Cell Cycle	Inactivation of APC/C via direct inhibition of the APC/C complex; APC/C:Cdc20 mediated degradation of Cyclin B; Ub-specific processing proteases; Phosphorylation of Emi1; APC-Cdc20 mediated degradation of Nek2A; APC/C:Cdh1 mediated degradation of Cdc20 and other APC/C:Cdh1 targeted proteins in late mitosis/early G1; Antigen processing: Ubiquitination & Proteasome degradation; APC/C:Cdc20 mediated…	1
P05120	Plasminogen activator inhibitor 2	SERPINB2		1.57222	2.58486	4.06397			-2.27193	-1.94431	-1.52076	-1.81854	-1.13466	-5.33292	-3.69945	-3.6774		regulation of biological process;response to stimulus	cytoplasm;extracellular;membrane	enzyme regulator activity	Complement and coagulation cascades	Blood Clotting Cascade; Aryl Hydrocarbon Receptor Pathway; Senescence and Autophagy in Cancer	Dissolution of Fibrin Clot; Gene and protein expression by JAK-STAT signaling after Interleukin-12 stimulation; Interleukin-12 family signaling	18
P18827	Syndecan-1	SDC1		1.57156	1.05323	1.65521			-2.08292	2.73573	-2.02785	-5.02289	0.329594	-2.4634	-5.25204	-5.29833		cellular component movement;defense response;metabolic process;regulation of biological process;response to stimulus	cell surface;extracellular;membrane;organelle lumen	protein binding	Cell adhesion molecules (CAMs); Malaria; Proteoglycans in cancer; ECM-receptor interaction		Defective B4GALT7 causes EDS, progeroid type; Retinoid metabolism and transport; Defective EXT2 causes exostoses 2; Syndecan interactions; Defective EXT1 causes exostoses 1, TRPS2 and CHDS; Signaling by GPCR; HS-GAG biosynthesis; A tetrasaccharide linker sequence is required for GAG synthesis; Cell surface interactions at the vascular wall; Defective B3GALT6 causes EDSP2 and SEMDJL1; HS-GAG degra…	2
Q5JRX3	Presequence protease, mitochondrial	PITRM1		1.57056	1.86839	2.93443			-0.942941	-1.20943	-0.64946	-5.12148	-5.46083	-1.87035	-3.15597	-3.7184		metabolic process;regulation of biological process	mitochondrion;organelle lumen	catalytic activity;enzyme regulator activity;metal ion binding				10
Q9UBW7	Zinc finger MYM-type protein 2	ZMYM2		1.56731	1.85467	2.90685			-1.06103	1.75195	2.98613	2.05131	-2.15214	-1.44744	1.33079	1.72789		cell organization and biogenesis;development;metabolic process;regulation of biological process	cytoplasm;cytosol;nucleus	catalytic activity;DNA binding;metal ion binding;protein binding			Signaling by cytosolic FGFR1 fusion mutants	13
O15355	Protein phosphatase 1G	PPM1G		1.56557	1.3956	2.18492			-0.662392	0.709584	1.16002	1.43799	-5.33088	-0.101039	0.854622	0.960217		metabolic process;regulation of biological process	cytoplasm;membrane;nucleus	catalytic activity;metal ion binding;protein binding		mRNA Processing		2
O75056	Syndecan-3	SDC3		1.56466	2.12782	3.3293			-2.26032	-1.67802	0.0182194	-0.236164	-5.3719	-2.61906	-1.5061	-0.917853		cellular component movement;metabolic process	cell surface;membrane;organelle lumen	protein binding	Cell adhesion molecules (CAMs)		Defective B4GALT7 causes EDS, progeroid type; Retinoid metabolism and transport; Defective EXT2 causes exostoses 2; Syndecan interactions; Defective EXT1 causes exostoses 1, TRPS2 and CHDS; Signaling by GPCR; HS-GAG biosynthesis; A tetrasaccharide linker sequence is required for GAG synthesis; Cell surface interactions at the vascular wall; Defective B3GALT6 causes EDSP2 and SEMDJL1; HS-GAG degra…	1
Q13505	Metaxin-1	MTX1		1.55846	1.54367	2.40575			0.40813	-5.05614	-5.24562	-5.10182	-5.35751	-5.54519	-5.18841	-5.13818
Q96EV2	RNA-binding protein 33	RBM33		1.55639	1.10589	1.72119			-1.71653	-2.6451	0.786425	0.743456	-5.22697	-5.32599	0.63272	0.86295				RNA binding				7
Q9H501	ESF1 homolog	ESF1		1.55154	1.5512	2.40676			-0.848354	-0.324427	1.32837	0.972882	-5.18499	-0.757941	0.418512	0.446736		metabolic process;regulation of biological process	nucleus	RNA binding				20
Q15555	Microtubule-associated protein RP/EB family member 2	MAPRE2		1.54696	2.31209	3.5767			-1.72819	-2.55816	-5.10892	-2.77669	-5.41131	-5.53899	-2.20886	-5.20063		cell division;cell proliferation;regulation of biological process;response to stimulus	cytoplasm;cytoskeleton	protein binding				18
P15151	Poliovirus receptor	PVR		1.54632	3.16113	4.8881			-1.03764	-1.15679	-1.94938	-2.67675	-5.2338	-2.09093	-3.09705	-2.58403		cell organization and biogenesis;regulation of biological process	cell surface;cytoplasm;extracellular;membrane	protein binding;receptor activity	Cell adhesion molecules (CAMs)		Immunoregulatory interactions between a Lymphoid and a non-Lymphoid cell; Nectin/Necl trans heterodimerization	19
P20930	Filaggrin	FLG		1.54216	5.77447	8.90515			0.440003	1.76416	2.05801	1.71309	-0.225622	0.282312	-0.21389	-0.0361686		cell death;cell differentiation;development;metabolic process	cytoskeleton;cytosol;nucleus	metal ion binding;protein binding;structural molecule activity			Formation of the cornified envelope	1
P13798	Acylamino-acid-releasing enzyme	APEH		1.54173	2.60093	4.00994			-1.52692	-1.3167	-1.08816	-1.28835	-5.32967	-2.2605	-2.24384	-1.55306		cell organization and biogenesis;metabolic process;transport	cytoplasm;cytosol;extracellular;membrane	catalytic activity;protein binding;RNA binding			Eukaryotic Translation Termination; Neutrophil degranulation	3
Q9NUY8	TBC1 domain family member 23	TBC1D23		1.54151	1.42917	2.20308			-5.19941	-5.2423	-5.04875	0.711564	-5.17929	-5.43226	-5.23092	-5.10248		regulation of biological process	Golgi	protein binding				3
P19013	Keratin, type II cytoskeletal 4	KRT4		1.54141	2.24159	3.4552			-1.40194	-2.02306	-1.48119	-0.680277	-0.597077	-2.37056	-3.59776	-5.1867		cell death;cell differentiation;cell organization and biogenesis;regulation of biological process	cell surface;cytoskeleton;cytosol;nucleus	protein binding;structural molecule activity			Formation of the cornified envelope	12
Q14315	Filamin-C	FLNC		1.53688	1.43227	2.20123			0.0659788	0.740625	0.76769	0.866705	-5.27554	0.0834922	0.62319	0.862318		cell organization and biogenesis	cytoplasm;cytoskeleton;cytosol;membrane	protein binding	MAPK signaling pathway; Focal adhesion; Proteoglycans in cancer; Salmonella infection		Cell-extracellular matrix interactions	7
Q99549	M-phase phosphoprotein 8	MPHOSPH8		1.53391	2.53877	3.89425			-1.78709	-1.398	-0.953393	-0.929676	-1.67475	-1.28645	-3.16067	-5.08194		metabolic process;regulation of biological process	chromosome;cytoplasm;cytosol;membrane;nucleus	catalytic activity;protein binding				13
Q99543	DnaJ homolog subfamily C member 2	DNAJC2		1.533	2.71878	4.16788			-4.96049	-1.77848	-3.11841	-5.1606	-5.35236	-5.39417	-5.36877	-5.03467		cell organization and biogenesis;metabolic process;regulation of biological process	cytoplasm;cytosol;membrane;nucleus	DNA binding;enzyme regulator activity;protein binding;RNA binding			Regulation of HSF1-mediated heat shock response	7
P52788	Spermine synthase	SMS		1.53103	1.70033	2.60326			-2.67657	-2.0813	-1.12464	-0.811133	-5.22618	-1.82213	-5.31136	-0.458094		metabolic process	cytosol	catalytic activity	Glutathione metabolism; beta-Alanine metabolism; Metabolic pathways; Cysteine and methionine metabolism; Arginine and proline metabolism	Amino Acid metabolism; Urea cycle and metabolism of amino groups	Metabolism of polyamines	X
Q15286	Ras-related protein Rab-35	RAB35		1.53101	1.85018	2.83264			-3.44838	-2.23554	-5.26944	-0.591511	-5.24585	-1.99348	-5.37023	-5.05935		cell organization and biogenesis;regulation of biological process;response to stimulus;transport	cytosol;endosome;membrane;mitochondrion	catalytic activity;nucleotide binding;protein binding	Endocytosis		TBC/RABGAPs; RAB GEFs exchange GTP for GDP on RABs; RAB geranylgeranylation	12
Q9NY12	H/ACA ribonucleoprotein complex subunit 1	GAR1		1.53073	1.03909	1.59056			1.17759	1.6735	1.20379	2.57817	-5.43976	1.30198	3.38978	1.2581		cell organization and biogenesis;metabolic process	nucleus	protein binding;RNA binding	Ribosome biogenesis in eukaryotes		rRNA modification in the nucleus and cytosol	4
P12956	X-ray repair cross-complementing protein 6	XRCC6		1.52751	5.57195	8.51123			4.74143	5.6211	5.08001	4.44121	2.30085	3.78964	4.05173	3.63148		cell organization and biogenesis;defense response;metabolic process;regulation of biological process;response to stimulus;transport	chromosome;cytoplasm;cytosol;extracellular;membrane;nucleus;organelle lumen	catalytic activity;DNA binding;nucleotide binding;protein binding;RNA binding	Non-homologous end-joining	Non-homologous end joining	2-LTR circle formation; Neutrophil degranulation; IRF3-mediated induction of type I IFN; Nonhomologous End-Joining (NHEJ)	22
Q9P0W2	SWI/SNF-related matrix-associated actin-dependent regulator of chromatin subfamily E member 1-related	HMG20B		1.52733	6.12474	9.35447			1.77045	2.21478	1.70016	1.34148	-0.798931	0.380588	0.630623	0.705293		cell differentiation;cell organization and biogenesis;coagulation;metabolic process;regulation of biological process	chromosome;nucleus	catalytic activity;DNA binding;protein binding			HDACs deacetylate histones; Factors involved in megakaryocyte development and platelet production	19
Q9UKX7	Nuclear pore complex protein Nup50	NUP50		1.52626	3.22808	4.92688			-2.40217	-2.85298	-5.32389	-4.32261	-5.45676	-5.36227	-5.15075	-5.0369		cell organization and biogenesis;metabolic process;regulation of biological process;transport	membrane;nucleus	protein binding	RNA transport		Rev-mediated nuclear export of HIV RNA; ISG15 antiviral mechanism; NEP/NS2 Interacts with the Cellular Export Machinery; tRNA processing in the nucleus; Transcriptional regulation by small RNAs; Nuclear Pore Complex (NPC) Disassembly; Regulation of Glucokinase by Glucokinase Regulatory Protein; Vpr-mediated nuclear import of PICs; Regulation of HSF1-mediated heat shock response; snRNP Assembly; S…	22
P61604	10 kDa heat shock protein, mitochondrial	HSPE1		1.5259	1.48083	2.25961			4.50197	7.39812	7.58156	8.14385	1.74693	6.42192	7.62116	5.73188		cell differentiation;metabolic process;regulation of biological process;response to stimulus	cytoplasm;membrane;mitochondrion;organelle lumen	metal ion binding;nucleotide binding;protein binding;RNA binding				2
P47974	mRNA decay activator protein ZFP36L2	ZFP36L2		1.52586	1.37729	2.10156			-0.894569	-1.44837	-1.56112	-5.27641	-0.0421394	-5.49385	-5.15335	-4.59457		cell differentiation;cell division;cell proliferation;development;metabolic process;regulation of biological process;response to stimulus	cytoplasm;cytosol;nucleus	DNA binding;metal ion binding;protein binding;RNA binding		Preimplantation Embryo; TYROBP Causal Network		2
Q9Y2W1	Thyroid hormone receptor-associated protein 3	THRAP3		1.52401	6.00324	9.14898			4.94803	4.99408	5.03268	3.85371	3.73797	2.80608	3.79666	2.39175		metabolic process;regulation of biological process;response to stimulus	nucleus	DNA binding;nucleotide binding;protein binding;receptor activity;RNA binding		Interactome of polycomb repressive complex 2 (PRC2)	Transcriptional regulation of white adipocyte differentiation; PPARA activates gene expression	1
Q15678	Tyrosine-protein phosphatase non-receptor type 14	PTPN14		1.51918	1.41985	2.157			1.29223	0.906568	-0.697785	-0.366759	1.06756	0.309807	-5.30468	-1.01514		metabolic process;regulation of biological process	cytoplasm;cytoskeleton;nucleus	catalytic activity;protein binding				1
Q15424	Scaffold attachment factor B1	SAFB		1.51813	2.47284	3.75409			0.888735	0.769441	0.963737	0.0269586	1.38042	-0.36188	-2.52304	-1.91914		cell organization and biogenesis;metabolic process;regulation of biological process;response to stimulus	nucleus	DNA binding;protein binding;RNA binding		Structural Pathway of Interleukin 1 (IL-1)		19
Q9UL46	Proteasome activator complex subunit 2	PSME2		1.518	2.45864	3.73223			-3.01454	-5.26953	-4.03494	-1.20296	-3.66263	-5.49513	-5.28064	-5.15559		metabolic process;regulation of biological process;response to stimulus;transport	cytoplasm;cytosol;membrane;proteasome	enzyme regulator activity;protein binding	Proteasome; Antigen processing and presentation	Proteasome Degradation	Regulation of RAS by GAPs; CDT1 association with the CDC6:ORC:origin complex; Downstream TCR signaling; UCH proteinases; NIK-->noncanonical NF-kB signaling; Hh mutants that don't undergo autocatalytic processing are degraded by ERAD; SCF-beta-TrCP mediated degradation of Emi1; Cross-presentation of soluble exogenous antigens (endosomes); Separation of Sister Chromatids; Vpu mediated degradation o…	14
Q9UII2	ATPase inhibitor, mitochondrial	ATP5IF1		1.5147	2.87448	4.35399			-3.38436	-2.39006	-1.39213	-1.20357	-5.32972	-4.18541	-2.5766	-2.3372		cell differentiation;cell organization and biogenesis;metabolic process;regulation of biological process	cell surface;mitochondrion	catalytic activity;enzyme regulator activity;protein binding		Electron Transport Chain		1
Q6ZSR9	Uncharacterized protein FLJ45252	Uncharacterized		1.51414	2.72109	4.12012			-1.9985	-2.87084	-2.46621	-4.9909	-2.66922	-5.29482	-5.16377	-5.25522
P23381	Tryptophan--tRNA ligase, cytoplasmic	WARS		1.51103	3.02756	4.57474			-1.75266	-0.640829	-1.91525	-2.36232	-2.44103	-5.29224	-2.3421	-2.63981		metabolic process;regulation of biological process	cytoplasm;cytosol;nucleus	catalytic activity;enzyme regulator activity;nucleotide binding;protein binding	Aminoacyl-tRNA biosynthesis	Photodynamic therapy-induced unfolded protein response; Amino Acid metabolism; Tryptophan metabolism	Cytosolic tRNA aminoacylation	14
Q0VDF9	Heat shock 70 kDa protein 14	HSPA14		1.51013	1.55388	2.34656			-5.06643	-5.13259	-5.27878	0.18224	-5.39489	-5.36168	-5.29893	-5.2806		cell organization and biogenesis;metabolic process	cytoplasm;cytosol;membrane;ribosome	nucleotide binding;protein binding		Parkin-Ubiquitin Proteasomal System pathway	Regulation of HSF1-mediated heat shock response	10
P01861	Immunoglobulin heavy constant gamma 4	IGHG4		1.50842	1.78279	2.68919			-1.09914	0.484351	-0.312533	-0.0613249	-5.19815	-0.978299	-0.822462	-0.023408		cell organization and biogenesis;defense response;metabolic process;regulation of biological process;response to stimulus	extracellular;membrane	catalytic activity;protein binding			Regulation of Complement cascade; Classical antibody-mediated complement activation; FCGR activation; Regulation of actin dynamics for phagocytic cup formation; Interleukin-4 and 13 signaling; Role of phospholipids in phagocytosis	14; CHR_HSCHR14_3_CTG1
Q9ULK4	Mediator of RNA polymerase II transcription subunit 23	MED23		1.5049	3.94186	5.93209			-1.41131	-0.412981	0.433055	0.527629	-2.83845	-2.05022	-1.49002	-0.50451		metabolic process;regulation of biological process	nucleus	protein binding			Transcriptional regulation of white adipocyte differentiation; PPARA activates gene expression; Generic Transcription Pathway	6
P49959	Double-strand break repair protein MRE11	MRE11		1.50434	1.4789	2.22478			-5.08728	-5.22387	-5.21225	0.388229	-5.23495	-5.42863	-5.30901	-5.17995		cell organization and biogenesis;cell proliferation;metabolic process;regulation of biological process;response to stimulus	chromosome;cytoplasm;cytosol;nucleus	catalytic activity;DNA binding;metal ion binding;protein binding	Homologous recombination; Non-homologous end-joining	miRNA Regulation of DNA Damage Response; Homologous recombination; DDX1 as a regulatory component of the Drosha microprocessor; ATM Signaling Network in Development and Disease; Non-homologous end joining; DNA Damage Response	G2/M DNA damage checkpoint; IRF3-mediated induction of type I IFN; Presynaptic phase of homologous DNA pairing and strand exchange; Nonhomologous End-Joining (NHEJ); Resolution of D-loop Structures through Synthesis-Dependent Strand Annealing (SDSA); Meiotic recombination; Sensing of DNA Double Strand Breaks; Recruitment and ATM-mediated phosphorylation of repair and signaling proteins at DNA dou…	11
Q96C19	EF-hand domain-containing protein D2	EFHD2		1.50319	2.20189	3.30987			-1.33677	-2.08716	0.58997	-2.46233	-5.28769	-1.46167	-2.45851	-2.10118			membrane	metal ion binding;protein binding				1
P37802	Transgelin-2	TAGLN2		1.50158	1.37885	2.07046			0.518186	1.76643	-1.70701	-1.61686	-5.40556	0.679644	-1.96859	-0.351049		cell differentiation;transport	cytosol;extracellular	protein binding			Platelet degranulation	1
P54132	Bloom syndrome protein	BLM		1.50152	3.68104	5.52715			-3.35679	-2.57558	-1.03105	-0.982399	-2.91896	-3.85772	-3.37739	-3.79783		cell organization and biogenesis;metabolic process;regulation of biological process;response to stimulus	chromosome;cytoplasm;cytosol;nucleus	catalytic activity;DNA binding;metal ion binding;nucleotide binding;protein binding	Homologous recombination; Fanconi anemia pathway		G2/M DNA damage checkpoint; Presynaptic phase of homologous DNA pairing and strand exchange; Resolution of D-loop Structures through Synthesis-Dependent Strand Annealing (SDSA); Meiotic recombination; Processing of DNA double-strand break ends; HDR through Single Strand Annealing (SSA); Regulation of TP53 Activity through Phosphorylation; SUMOylation of DNA damage response and repair proteins; Re…	15
Q9NXC5	GATOR complex protein MIOS	MIOS		1.49991	1.51268	2.26888			-4.97992	-5.04703	-1.07189	-0.967119	-5.43613	-5.52535	-5.34723	-1.75689		cell communication;regulation of biological process;response to stimulus	membrane;vacuole	protein binding	mTOR signaling pathway			7
P52566	Rho GDP-dissociation inhibitor 2	ARHGDIB		1.49539	2.48648	3.71825			-1.7367	-2.94211	-5.2308	-5.12033	-5.22105	-5.48851	-5.24147	-5.06044		cellular component movement;development;regulation of biological process;response to stimulus	cytoplasm;cytoskeleton;cytosol;membrane	catalytic activity;enzyme regulator activity;protein binding	Neurotrophin signaling pathway; Vasopressin-regulated water reabsorption	Fas Ligand (FasL) pathway and Stress induction of Heat Shock Proteins (HSP) regulation; G13 Signaling Pathway	Rho GTPase cycle	12
P14618	Pyruvate kinase PKM	PKM		1.49344	0.905554	1.35239			1.48485	2.32652	2.84103	3.01693	-5.27281	1.71352	3.41827	3.83659		cell death;cell organization and biogenesis;metabolic process;response to stimulus;transport	cytoplasm;cytosol;extracellular;mitochondrion;nucleus;organelle lumen	catalytic activity;metal ion binding;nucleotide binding;protein binding;RNA binding	Viral carcinogenesis; Central carbon metabolism in cancer; Carbon metabolism; Purine metabolism; Pyruvate metabolism; Type II diabetes mellitus; Glucagon signaling pathway; Glycolysis / Gluconeogenesis; Biosynthesis of amino acids; Metabolic pathways	Photodynamic therapy-induced HIF-1 survival signaling; Amino Acid metabolism; Glycolysis and Gluconeogenesis	Glycolysis; Neutrophil degranulation	15
Q9Y6D6	Brefeldin A-inhibited guanine nucleotide-exchange protein 1	ARFGEF1		1.4925	1.59155	2.37538			-4.96942	-5.2449	-5.1624	0.0389077	-5.3134	-5.39068	-5.31706	-5.28667		cell organization and biogenesis;regulation of biological process;transport	cytoplasm;cytosol;Golgi;membrane;nucleus	enzyme regulator activity;protein binding	Endocytosis			8
Q96S55	ATPase WRNIP1	WRNIP1		1.4888	2.57193	3.82908			-2.02131	-2.69972	-5.30117	-5.03864	-5.20481	-5.5858	-5.21152	-5.0139		metabolic process;regulation of biological process;response to stimulus	membrane;nucleus	catalytic activity;DNA binding;metal ion binding;nucleotide binding;protein binding;RNA binding				6
P08621	U1 small nuclear ribonucleoprotein 70 kDa	SNRNP70		1.48875	4.59787	6.84507			3.23755	3.91866	3.75459	3.81225	0.823633	2.62418	2.58605	2.7342		metabolic process;regulation of biological process;response to stimulus	cytoplasm;nucleus;spliceosomal complex	protein binding;RNA binding	Spliceosome	mRNA Processing	mRNA Splicing - Major Pathway	19
Q71F23	Centromere protein U	CENPU		1.48643	2.54717	3.78618			-1.07099	-2.36733	-1.50122	-1.24101	-2.24834	-1.58294	-5.38167	-2.91331		cell organization and biogenesis;metabolic process;regulation of biological process	chromosome;cytoplasm;cytosol;nucleus	protein binding			Amplification of signal from unattached kinetochores via a MAD2 inhibitory signal; Separation of Sister Chromatids; Resolution of Sister Chromatid Cohesion; RHO GTPases Activate Formins; Deposition of new CENPA-containing nucleosomes at the centromere	4
O00267	Transcription elongation factor SPT5	SUPT5H		1.48597	2.30184	3.42046			-5.0416	-1.5434	-1.93295	-3.32252	-5.25721	-2.47258	-5.27547	-4.77908		cell organization and biogenesis;development;metabolic process;regulation of biological process;response to stimulus	nucleus	DNA binding;protein binding;RNA binding		Initiation of transcription and translation elongation at the HIV-1 LTR; mRNA Processing	RNA polymerase II transcribes snRNA genes; Abortive elongation of HIV-1 transcript in the absence of Tat; Tat-mediated HIV elongation arrest and recovery; Pausing and recovery of HIV elongation; Formation of HIV-1 elongation complex containing HIV-1 Tat; HIV elongation arrest and recovery; RNA Pol II CTD phosphorylation and interaction with CE; Formation of the HIV-1 Early Elongation Complex; TP5…	19
O60749	Sorting nexin-2	SNX2		1.48499	1.64239	2.43892			-2.08335	-3.88137	-0.778633	-1.06974	-0.876931	-5.47547	-5.27806	-2.12258		cell organization and biogenesis;transport	cytoplasm;cytosol;endosome;membrane;vacuole	protein binding	Endocytosis		Golgi Associated Vesicle Biogenesis	5
Q00535	Cyclin-dependent-like kinase 5	CDK5		1.48174	1.62168	2.40291			-0.281756	-1.08885	-1.7163	-0.591602	0.116123	-5.44009	-0.910274	-3.37124		cell communication;cell death;cell differentiation;cell division;cell growth;cell organization and biogenesis;cell proliferation;cellular component movement;metabolic process;regulation of biological process;response to stimulus;transport	cytoplasm;cytoskeleton;cytosol;membrane;nucleus	catalytic activity;nucleotide binding;protein binding	Alzheimer's disease; Cocaine addiction; Axon guidance	miRNA Regulation of DNA Damage Response; Nicotine Activity on Dopaminergic Neurons; Alzheimers Disease; Brain-Derived Neurotrophic Factor (BDNF) signaling pathway; ATM Signaling Network in Development and Disease; DNA Damage Response	Signaling by GPCR; DARPP-32 events; CRMPs in Sema3A signaling; Regulation of TP53 Activity through Phosphorylation; Deregulated CDK5 triggers multiple neurodegenerative pathways in Alzheimer's disease models; Factors involved in megakaryocyte development and platelet production	7
P31944	Caspase-14	CASP14		1.47831	4.86938	7.19844			2.68289	2.57242	2.35356	1.71577	1.14388	0.072981	1.95568	0.238876		cell death;cell differentiation;metabolic process	cytoplasm;cytosol;nucleus	catalytic activity;protein binding			Formation of the cornified envelope	19
Q15404	Ras suppressor protein 1	RSU1		1.47335	1.56723	2.30908			-0.000313143	-5.15797	-5.23746	-5.12325	-5.43392	-5.43965	-5.32173	-5.21708		regulation of biological process;response to stimulus	cytosol	protein binding			Regulation of cytoskeletal remodeling and cell spreading by IPP complex components	10
P17931	Galectin-3	LGALS3		1.47145	1.59882	2.35259			1.53778	1.59192	3.15057	2.61676	-1.36262	-1.44479	2.73887	3.07976		cell differentiation;cellular component movement;defense response;metabolic process;regulation of biological process;response to stimulus;transport	cytoplasm;extracellular;membrane;nucleus;spliceosomal complex	protein binding;RNA binding		AGE/RAGE pathway; Spinal Cord Injury	RUNX2 regulates genes involved in differentiation of myeloid cells; Advanced glycosylation endproduct receptor signaling; Neutrophil degranulation; RUNX1 regulates transcription of genes involved in differentiation of myeloid cells	14
Q7Z5J4	Retinoic acid-induced protein 1	RAI1		1.47023	1.85216	2.7231			-5.14024	-3.20959	-1.22958	-0.885395	-5.32672	-3.43328	-5.21265	-2.37309		regulation of biological process	cytoplasm;mitochondrion;nucleus	DNA binding;metal ion binding;protein binding			Circadian Clock	17
A5YKK6	CCR4-NOT transcription complex subunit 1	CNOT1		1.46939	2.27645	3.345			-1.39593	-1.91054	-1.36997	-1.23905	-5.39417	-2.54136	-2.87979	-0.977749		development;metabolic process;regulation of biological process;response to stimulus	cytoplasm;cytosol;membrane;nucleus	catalytic activity;protein binding;RNA binding;structural molecule activity	RNA degradation		TP53 regulates transcription of additional cell cycle genes whose exact role in the p53 pathway remain uncertain; Deadenylation of mRNA	16
Q13724	Mannosyl-oligosaccharide glucosidase	MOGS		1.46936	2.55218	3.75008			-5.15661	-2.51947	-1.35307	-3.02565	-3.86869	-3.6152	-5.37768	-5.0707		metabolic process	endoplasmic reticulum;membrane	catalytic activity	N-Glycan biosynthesis; Protein processing in endoplasmic reticulum; Metabolic pathways		Defective MOGS causes MOGS-CDG (CDG-2b); N-glycan trimming in the ER and Calnexin/Calreticulin cycle	2
Q9H7C9	Mth938 domain-containing protein	AAMDC		1.46807	3.05574	4.48604			-2.65781	-2.84796	-2.38759	-5.17981	-5.27714	-5.31438	-3.3303	-5.02362		regulation of biological process	cytoplasm	protein binding				11
P31153	S-adenosylmethionine synthase isoform type-2	MAT2A		1.46576	2.82482	4.14052			-0.211287	0.0518393	-0.369468	-0.517397	-3.40211	-2.53508	-0.633331	-0.338846		cell organization and biogenesis;metabolic process	cytosol	catalytic activity;metal ion binding;nucleotide binding;protein binding	Biosynthesis of amino acids; Metabolic pathways; Cysteine and methionine metabolism	Trans-sulfuration and one carbon metabolism; One carbon metabolism and related pathways; Methylation Pathways	Methylation	2
Q15629	Translocating chain-associated membrane protein 1	TRAM1		1.46532	1.3894	2.03592			-0.620939	-1.086	-5.05155	-5.24726	-5.39158	-5.48162	-5.25252	-1.74133		cell organization and biogenesis;transport	endoplasmic reticulum;membrane	protein binding;receptor activity	Protein processing in endoplasmic reticulum	TLR4 Signaling and Tolerance	SRP-dependent cotranslational protein targeting to membrane	8
P01023	Alpha-2-macroglobulin	A2M		1.46529	1.99613	2.9249			-0.334263	1.27506	1.70158	1.84762	-2.42529	1.40168	-1.64586	1.29829		cell differentiation;cell organization and biogenesis;metabolic process;regulation of biological process;response to stimulus;transport	cytosol;extracellular;organelle lumen	enzyme regulator activity;protein binding	Complement and coagulation cascades	Complement and Coagulation Cascades	Platelet degranulation ; Degradation of the extracellular matrix; Rho GTPase cycle; HDL assembly; Intrinsic Pathway of Fibrin Clot Formation	12
Q6PJT7	Zinc finger CCCH domain-containing protein 14	ZC3H14		1.46365	2.00037	2.92785			-2.37812	-2.42881	-1.86494	-5.2028	-5.19279	-1.84552	-5.38801	-5.30296		regulation of biological process	cytoplasm;nucleus	metal ion binding;protein binding;RNA binding				14
P06737	Glycogen phosphorylase, liver form	PYGL		1.46299	2.68098	3.92226			6.31329	5.94049	3.47451	3.42158	3.16241	3.4688	3.44911	3.21758		cell death;metabolic process;transport	cytoplasm;cytosol;extracellular;organelle lumen	catalytic activity;nucleotide binding;protein binding	Insulin signaling pathway; Glucagon signaling pathway; Starch and sucrose metabolism; Metabolic pathways; Insulin resistance	TNF alpha Signaling Pathway; Glycogen Metabolism	Neutrophil degranulation; Glycogen breakdown (glycogenolysis)	14
O43617	Trafficking protein particle complex subunit 3	TRAPPC3		1.45655	1.13755	1.6569			-5.13629	-0.495906	0.0184883	-0.681541	-5.45589	-5.35175	-0.746217	-0.567592		cell organization and biogenesis;transport	cytosol;endoplasmic reticulum;Golgi;membrane	protein binding			RAB GEFs exchange GTP for GDP on RABs; COPII (Coat Protein 2) Mediated Vesicle Transport	1
Q8N8D1	Programmed cell death protein 7	PDCD7		1.45162	1.32404	1.922			-4.9599	-5.04967	-0.871464	-0.465665	-5.37951	-1.34925	-5.37646	-5.04797		cell death;metabolic process;response to stimulus	nucleus;spliceosomal complex				mRNA Splicing - Minor Pathway	15
P41250	Glycine--tRNA ligase	GARS		1.45034	2.38285	3.45595			-2.66707	-1.88484	-2.9402	-5.05911	-5.39193	-2.44532	-5.29508	-5.22023		metabolic process	cytoplasm;cytosol;extracellular;mitochondrion;organelle lumen	catalytic activity;nucleotide binding;protein binding	Aminoacyl-tRNA biosynthesis		Mitochondrial tRNA aminoacylation; Cytosolic tRNA aminoacylation	7
O60271	C-Jun-amino-terminal kinase-interacting protein 4	SPAG9		1.44997	2.27243	3.29496			-1.7212	-1.75515	-2.54769	-3.78692	-1.67915	-5.45791	-3.40012	-5.07368		cell differentiation;cell organization and biogenesis;regulation of biological process;transport	cytoplasm;cytosol	protein binding;structural molecule activity			CDO in myogenesis	17
Q9UKF6	Cleavage and polyadenylation specificity factor subunit 3	CPSF3		1.44858	3.73858	5.41562			-1.1675	0.0487622	1.09594	0.892022	-2.46653	-0.576635	-1.12442	-0.757497		metabolic process;transport	nucleus	catalytic activity;metal ion binding;protein binding;RNA binding	mRNA surveillance pathway	mRNA Processing	mRNA 3'-end processing; Transport of Mature mRNA Derived from an Intronless Transcript; mRNA Splicing - Major Pathway; Cleavage of Growing Transcript in the Termination Region ; Processing of Intronless Pre-mRNAs	2
P07339	Cathepsin D	CTSD		1.44724	2.39539	3.46671			-1.14762	1.01999	1.5521	1.62786	-2.45763	-1.07743	1.00953	-0.211098		metabolic process;transport	extracellular;membrane;organelle lumen;vacuole	catalytic activity;protein binding	Lysosome; Tuberculosis; Apoptosis; Sphingolipid signaling pathway	Prolactin Signaling Pathway	Collagen degradation; Metabolism of Angiotensinogen to Angiotensins; Neutrophil degranulation; MHC class II antigen presentation	11
Q08379	Golgin subfamily A member 2	GOLGA2		1.44491	2.21948	3.20696			-2.19115	-2.0296	-2.54442	-2.83328	-5.38378	-5.48739	-2.11862	-2.38833		cell division;cell organization and biogenesis;metabolic process;regulation of biological process;transport	cytoplasm;cytoskeleton;Golgi;membrane;nucleus	catalytic activity;motor activity;protein binding			COPII (Coat Protein 2) Mediated Vesicle Transport; COPI-mediated anterograde transport; Golgi Cisternae Pericentriolar Stack Reorganization; Deregulated CDK5 triggers multiple neurodegenerative pathways in Alzheimer's disease models	9
P49590	Probable histidine--tRNA ligase, mitochondrial	HARS2		1.44328	2.14443	3.095			-5.10952	-2.1265	-2.19577	-2.58185	-5.39907	-2.0604	-5.30252	-5.02476		cell organization and biogenesis;metabolic process	cytoplasm;mitochondrion;organelle lumen	catalytic activity;nucleotide binding;protein binding;RNA binding	Aminoacyl-tRNA biosynthesis		Mitochondrial tRNA aminoacylation	5
Q9NUM4	Transmembrane protein 106B	TMEM106B		1.43958	1.28823	1.8545			-0.142811	-1.24582	-5.22079	-5.119	-5.36403	-1.56579	-5.29825	-5.25866		cell organization and biogenesis;regulation of biological process;transport	endosome;membrane;vacuole	protein binding				7
Q8NHQ8	Ras association domain-containing protein 8	RASSF8		1.43832	2.45511	3.53124			-2.27143	-2.55195	-5.31098	-5.26535	-5.26701	-5.4363	-5.20054	-5.24915		cell organization and biogenesis;regulation of biological process;response to stimulus						12
P27448	MAP/microtubule affinity-regulating kinase 3	MARK3		1.43798	2.27733	3.27476			-0.988247	-1.66984	-1.4716	-1.06498	-3.12725	-1.53745	-1.18087	-5.10103
P47929	Galectin-7	LGALS7		1.43257	2.37061	3.39607			-1.92826	0.532951	0.284309	0.176842	-2.2961	-0.841146	0.000173938	-3.52737		cell death	cytoplasm;extracellular;nucleus					19; CHR_HG26_PATCH
O00488	Zinc finger protein 593	ZNF593		1.42588	4.72389	6.73572			3.59045	2.641	1.98403	1.69503	1.9591	0.900853	0.485616	0.861399		metabolic process;regulation of biological process;transport	cytosol;nucleus	DNA binding;metal ion binding;protein binding				1
Q92922	SWI/SNF complex subunit SMARCC1	SMARCC1		1.4241	4.73816	6.74762			-0.0910331	-0.00114797	1.36216	1.46224	-0.878631	-1.05432	-0.568471	-0.462752		cell organization and biogenesis;metabolic process;regulation of biological process;response to stimulus	chromosome;cytoplasm;nucleus	DNA binding;protein binding			RUNX1 interacts with co-factors whose precise effect on RUNX1 targets is not known; RMTs methylate histone arginines	3
Q9Y520	Protein PRRC2C	PRRC2C		1.42353	2.31389	3.29389			4.35714	2.19366	1.92874	1.3318	2.96957	1.3762	0.0218688	-0.250415		cell differentiation	membrane	protein binding;RNA binding				1
P25789	Proteasome subunit alpha type-4	PSMA4		1.42334	1.94372	2.76659			-2.59159	-1.21516	-0.65364	-0.501134	-5.21198	-3.2375	-1.27768	-0.927751		metabolic process;regulation of biological process;response to stimulus;transport	cytoplasm;cytosol;nucleus;proteasome	catalytic activity;protein binding	Proteasome	Proteasome Degradation; Exercise-induced Circadian Regulation	Regulation of RAS by GAPs; CDT1 association with the CDC6:ORC:origin complex; Downstream TCR signaling; UCH proteinases; NIK-->noncanonical NF-kB signaling; Hh mutants that don't undergo autocatalytic processing are degraded by ERAD; SCF-beta-TrCP mediated degradation of Emi1; Cross-presentation of soluble exogenous antigens (endosomes); Separation of Sister Chromatids; Vpu mediated degradation o…	15
Q9P2R3	Rabankyrin-5	ANKFY1		1.42236	1.4265	2.02899			0.218287	-5.26938	-5.31506	-5.04716	-5.31779	-5.32075	-5.22908	-5.23513		cell organization and biogenesis;regulation of biological process;transport	cytoplasm;cytosol;endosome;membrane	metal ion binding;protein binding				17
Q9P258	Protein RCC2	RCC2		1.42108	1.02673	1.45905			-1.58745	-1.92555	1.66397	1.28619	-3.15803	-5.46676	1.28694	1.09071		cell division;cell organization and biogenesis;regulation of biological process;response to stimulus	chromosome;cytoplasm;cytoskeleton;cytosol;membrane;nucleus	protein binding;RNA binding			Amplification of signal from unattached kinetochores via a MAD2 inhibitory signal; Separation of Sister Chromatids; Resolution of Sister Chromatid Cohesion; RHO GTPases Activate Formins	1; CHR_HG2095_PATCH
P41567	Eukaryotic translation initiation factor 1	EIF1		1.4207	2.68653	3.81674			-2.12187	-5.12015	-5.15995	-3.14866	-5.40551	-5.39059	-5.31513	-5.12219		metabolic process;regulation of biological process;response to stimulus	cytoplasm;nucleus	protein binding;RNA binding	RNA transport	Translation Factors		17
P30154	Serine/threonine-protein phosphatase 2A 65 kDa regulatory subunit A beta isoform	PPP2R1B		1.41903	2.80441	3.97955			-2.64313	-2.61738	-5.12098	-5.13072	-5.22415	-5.45594	-5.3401	-5.16815		cell death;regulation of biological process	membrane	protein binding	Dopaminergic synapse; Chagas disease (American trypanosomiasis); TGF-beta signaling pathway; Tight junction; Hippo signaling pathway; Adrenergic signaling in cardiomyocytes; AMPK signaling pathway; Long-term depression; mRNA surveillance pathway; Oocyte meiosis; Sphingolipid signaling pathway; Hepatitis C; PI3K-Akt signaling pathway	Focal Adhesion-PI3K-Akt-mTOR-signaling pathway; Wnt Signaling Pathway and Pluripotency; Glycogen Metabolism	Glycolysis; AXIN missense mutants destabilize the destruction complex; PP2A-mediated dephosphorylation of key metabolic factors; APC truncation mutants have impaired AXIN binding; CTLA4 inhibitory signaling; Activated TLR4 signalling; Separation of Sister Chromatids; MASTL Facilitates Mitotic Progression; S37 mutants of beta-catenin aren't phosphorylated; S33 mutants of beta-catenin aren't phosph…	11
P63272	Transcription elongation factor SPT4	SUPT4H1		1.4189	1.31232	1.86205			-0.905153	-0.214638	-5.28643	-1.76903	-2.34053	-0.904825	-5.33156	-5.27394		cell organization and biogenesis;metabolic process;regulation of biological process	nucleus	metal ion binding;protein binding;RNA binding		Initiation of transcription and translation elongation at the HIV-1 LTR	HIV elongation arrest and recovery; Formation of the HIV-1 Early Elongation Complex; RNA polymerase II transcribes snRNA genes; Abortive elongation of HIV-1 transcript in the absence of Tat; TP53 Regulates Transcription of DNA Repair Genes; Tat-mediated HIV elongation arrest and recovery; Formation of RNA Pol II elongation complex ; Formation of HIV elongation complex in the absence of HIV Tat; R…	17
Q86W42	THO complex subunit 6 homolog	THOC6		1.41857	1.47847	2.09731			-5.04398	-5.0509	-1.17307	-0.975534	-5.39363	-5.34061	-5.19181	-1.99174		cell death;development;metabolic process;regulation of biological process;transport	nucleus	protein binding;RNA binding	RNA transport		Cleavage of Growing Transcript in the Termination Region ; Transport of Mature mRNA derived from an Intron-Containing Transcript; mRNA 3'-end processing	16
P25686	DnaJ homolog subfamily B member 2	DNAJB2		1.41311	1.46029	2.06356			-5.13706	-0.650672	-1.57452	-5.04346	-5.45399	-2.05674	-5.29485	-5.2526		metabolic process;regulation of biological process;response to stimulus	cytoplasm;cytosol;endoplasmic reticulum;membrane;nucleus;proteasome	enzyme regulator activity;protein binding	Protein processing in endoplasmic reticulum			2
Q9NPJ6	Mediator of RNA polymerase II transcription subunit 4	MED4		1.41231	3.90815	5.51952			3.19968	2.63998	2.01769	1.6199	2.28749	1.19874	0.106266	0.235512		metabolic process;regulation of biological process;response to stimulus	membrane;nucleus	protein binding;receptor activity	Thyroid hormone signaling pathway		Transcriptional regulation of white adipocyte differentiation; PPARA activates gene expression; Generic Transcription Pathway	13
Q5UIP0	Telomere-associated protein RIF1	RIF1		1.41174	3.13253	4.42231			-1.5198	-0.764129	-0.611132	-1.36689	-1.24981	-1.50163	-3.30335	-3.85411		cell organization and biogenesis;metabolic process;regulation of biological process;response to stimulus	chromosome;cytoplasm;cytoskeleton;membrane;nucleus	protein binding	Signaling pathways regulating pluripotency of stem cells	ATM Signaling Network in Development and Disease	Nonhomologous End-Joining (NHEJ)	2
Q5T1M5	FK506-binding protein 15	FKBP15		1.40946	2.42587	3.41916			-5.04242	-2.7146	-2.84262	-1.92284	-5.32455	-2.54516	-5.13708	-5.15353		cell differentiation;cell organization and biogenesis;cellular component movement;metabolic process;regulation of biological process;transport	cytoplasm;cytoskeleton;endosome;extracellular;Golgi;membrane;nucleus	catalytic activity;motor activity;protein binding;structural molecule activity;transporter activity		TYROBP Causal Network		9
P01011	Alpha-1-antichymotrypsin	SERPINA3		1.40747	1.73805	2.44625			-0.849384	-1.48614	-0.984477	-5.02681	-2.74032	-3.97207	-1.96202	-5.30228		defense response;regulation of biological process;response to stimulus;transport	extracellular;nucleus;organelle lumen	DNA binding;enzyme regulator activity;protein binding		Selenium Micronutrient Network; Vitamin B12 Metabolism; Folate Metabolism	Platelet degranulation ; Neutrophil degranulation	14
Q13627	Dual specificity tyrosine-phosphorylation-regulated kinase 1A	DYRK1A		1.40676	1.925	2.70802			-2.75239	-0.964414	-0.977899	-0.877592	-0.858567	-5.4529	-3.0494	-1.83848		metabolic process;regulation of biological process	nucleus	catalytic activity;nucleotide binding;protein binding		T-Cell Receptor and Co-stimulatory Signaling	G0 and Early G1	21
Q8NCD3	Holliday junction recognition protein	HJURP		1.40077	2.93362	4.10934			0.86222	0.218333	0.00694464	-0.726092	0.464717	-0.970153	-2.293	-2.44326		cell organization and biogenesis;regulation of biological process	chromosome;cytosol;mitochondrion;nucleus	DNA binding;protein binding			Deposition of new CENPA-containing nucleosomes at the centromere	2
Q5T749	Keratinocyte proline-rich protein	KPRP		1.39949	2.41753	3.38331			-0.0699818	2.64026	3.65111	2.51233	0.0284028	1.03462	1.91615	0.156578			cytoplasm	protein binding				1
Q5T750	Skin-specific protein 32	XP32		1.39857	3.0334	4.24243			2.3348	1.09331	0.66334	1.48339	-1.90648	0.224763	0.781414	0.880846		cell differentiation;metabolic process	cytoplasm;cytoskeleton	structural molecule activity				1
P52298	Nuclear cap-binding protein subunit 2	NCBP2		1.3971	3.30413	4.61621			-0.664899	-0.21115	1.28429	1.05144	-2.30667	-1.55077	-0.0539516	-0.217337		metabolic process;regulation of biological process;response to stimulus;transport	cytoplasm;cytosol;nucleus	protein binding;RNA binding	Spliceosome; mRNA surveillance pathway; RNA transport	mRNA Processing	Signaling by FGFR2 IIIa TM; RNA polymerase II transcribes snRNA genes; Abortive elongation of HIV-1 transcript in the absence of Tat; Formation of HIV-1 elongation complex containing HIV-1 Tat; Formation of the HIV-1 Early Elongation Complex; SLBP independent Processing of Histone Pre-mRNAs; mRNA Splicing - Major Pathway; FGFR2 alternative splicing; mRNA Splicing - Minor Pathway; Cleavage of Grow…	3
Q14331	Protein FRG1	FRG1		1.3964	1.30503	1.82235			-2.60896	0.292248	0.825453	0.994002	-5.3044	0.15284	-1.01199	0.0807053		metabolic process	cytoplasm;nucleus;spliceosomal complex	protein binding;RNA binding				4; CHR_HG2023_PATCH; CHR_HSCHR4_11_CTG12; CHR_HSCHR4_6_CTG12
Q12849	G-rich sequence factor 1	GRSF1		1.39534	1.1379	1.58776			1.21666	-5.32083	-0.17537	-1.34607	-5.39403	-2.80756	-0.447012	-2.55838		metabolic process	cytoplasm;mitochondrion	RNA binding			Viral mRNA Translation	4
Q14152	Eukaryotic translation initiation factor 3 subunit A	EIF3A		1.39394	5.16778	7.20358			4.73128	5.39587	4.98453	4.74052	2.49016	4.24726	3.63676	3.90226		cell organization and biogenesis;metabolic process;regulation of biological process	cytoplasm;cytosol;membrane;nucleus	protein binding;RNA binding;structural molecule activity	RNA transport	Translation Factors	Formation of the ternary complex, and subsequently, the 43S complex; L13a-mediated translational silencing of Ceruloplasmin expression; Translation initiation complex formation; GTP hydrolysis and joining of the 60S ribosomal subunit; Formation of a pool of free 40S subunits; Ribosomal scanning and start codon recognition	10
O43504	Ragulator complex protein LAMTOR5	LAMTOR5		1.39117	0.838585	1.16661			1.20484	0.646237	-0.436723	-5.06023	1.93015	-0.852369	-5.13127	-5.15705		cell organization and biogenesis;regulation of biological process;response to stimulus	cytoplasm;cytosol;membrane;vacuole	protein binding;structural molecule activity	Hepatitis B; mTOR signaling pathway		Energy dependent regulation of mTOR by LKB1-AMPK; Regulation of PTEN gene transcription; mTORC1-mediated signalling; TP53 Regulates Metabolic Genes; Macroautophagy	1
Q9H8V3	Protein ECT2	ECT2		1.38986	1.90578	2.64876			-2.00995	-0.931057	-0.502889	-1.16052	-1.65111	-5.5679	-1.48308	-1.46176		cell differentiation;cell division;cell organization and biogenesis;regulation of biological process;response to stimulus;transport	cytoplasm;cytoskeleton;cytosol;nucleus	enzyme regulator activity;protein binding;signal transducer activity		Gastric Cancer Network 1	G alpha (12/13) signalling events; NRAGE signals death through JNK; Signalling by NGF; Rho GTPase cycle	3
P50897	Palmitoyl-protein thioesterase 1	PPT1		1.38924	1.62195	2.25327			-5.04021	-5.04975	-0.337887	-5.10898	-5.29468	-5.44545	-5.24321	-5.11046		cell communication;cell organization and biogenesis;cellular homeostasis;metabolic process;regulation of biological process;response to stimulus;transport	cytosol;extracellular;Golgi;membrane;nucleus;organelle lumen;vacuole	catalytic activity;protein binding	Lysosome; Fatty acid elongation; Metabolic pathways; Fatty acid metabolism		Fatty acyl-CoA biosynthesis	1
P60174	Triosephosphate isomerase	TPI1		1.38793	4.7965	6.65722			2.56787	2.99133	1.62835	1.8427	-0.312473	1.30843	1.10995	1.37261		development;metabolic process	cytosol;nucleus	catalytic activity;protein binding	Carbon metabolism; Inositol phosphate metabolism; Fructose and mannose metabolism; Glycolysis / Gluconeogenesis; Biosynthesis of amino acids; Metabolic pathways	Fatty Acid Beta Oxidation; Cori Cycle; Glycolysis and Gluconeogenesis	Gluconeogenesis; Glycolysis	12
O75351	Vacuolar protein sorting-associated protein 4B	VPS4B		1.38492	0.863446	1.19581			2.66012	2.74576	-0.784692	1.15066	2.57919	3.32513	-5.29958	-0.372586		cell communication;cell division;cell organization and biogenesis;metabolic process;regulation of biological process;response to stimulus;transport	cytoplasm;cytosol;endosome;membrane;nucleus	catalytic activity;nucleotide binding;protein binding;RNA binding	Endocytosis		Budding and maturation of HIV virion; Endosomal Sorting Complex Required For Transport (ESCRT)	18
P30512	HLA class I histocompatibility antigen, A-29 alpha chain	HLA-A		1.38408	1.88494	2.6089			-1.14661	1.44179	-2.31478	-3.28443	-2.45331	-3.45598	-2.63949	-2.29156		regulation of biological process;response to stimulus	cell surface;endoplasmic reticulum;Golgi;membrane	protein binding;RNA binding		Proteasome Degradation; Allograft Rejection	Interferon alpha/beta signaling; ER-Phagosome pathway; Immunoregulatory interactions between a Lymphoid and a non-Lymphoid cell; Endosomal/Vacuolar pathway; Interferon gamma signaling; Antigen Presentation: Folding, assembly and peptide loading of class I MHC	6
O00291	Huntingtin-interacting protein 1	HIP1		1.38327	1.18249	1.63571			0.000807792	0.225558	0.90167	0.0734845	1.81898	-5.47718	-0.0672292	-0.606153		cell death;cell differentiation;cell organization and biogenesis;cellular component movement;metabolic process;regulation of biological process;response to stimulus;transport	cytoplasm;cytoskeleton;cytosol;Golgi;membrane;nucleus	catalytic activity;motor activity;protein binding;structural molecule activity	Huntington's disease		Clathrin-mediated endocytosis	7
Q04695	Keratin, type I cytoskeletal 17	KRT17		1.38267	1.07301	1.48362			-0.594276	0.665942	1.62781	1.69883	-5.35014	0.398285	2.18856	0.630932		cell death;cell organization and biogenesis;regulation of biological process;response to stimulus	cytoplasm;cytoskeleton;cytosol	protein binding;receptor activity;signal transducer activity;structural molecule activity			Formation of the cornified envelope	17
O43852	Calumenin	CALU		1.38231	1.46007	2.01827			-0.462733	1.21139	-1.23003	-0.719476	-5.27573	0.451315	-1.07106	-0.834598		metabolic process	endoplasmic reticulum;extracellular;Golgi;membrane;organelle lumen	metal ion binding;protein binding		NOTCH1 regulation of human endothelial cell calcification	Platelet degranulation ; Post-translational protein phosphorylation; Regulation of Insulin-like Growth Factor (IGF) transport and uptake by Insulin-like Growth Factor Binding Proteins (IGFBPs)	7
O43776	Asparagine--tRNA ligase, cytoplasmic	NARS		1.38067	2.85083	3.93607			-2.54245	-1.57488	-2.0591	-3.2067	-5.36293	-3.98211	-2.0513	-3.50949		metabolic process	cytoplasm;cytosol;mitochondrion	catalytic activity;nucleotide binding	Aminoacyl-tRNA biosynthesis	Photodynamic therapy-induced unfolded protein response	Cytosolic tRNA aminoacylation	18
P19823	Inter-alpha-trypsin inhibitor heavy chain H2	ITIH2		1.37916	3.94422	5.43973			0.639304	1.50016	0.195575	0.381615	-2.18201	-0.0554213	-0.440734	-0.121831		metabolic process;regulation of biological process	extracellular;organelle lumen	enzyme regulator activity			Post-translational protein phosphorylation; Regulation of Insulin-like Growth Factor (IGF) transport and uptake by Insulin-like Growth Factor Binding Proteins (IGFBPs)	10
P62834	Ras-related protein Rap-1A	RAP1A		1.37805	1.55863	2.14786			-1.92535	-2.75166	-2.33935	-0.755271	-5.20089	-5.5287	-1.03399	-1.52023		cell organization and biogenesis;cellular homeostasis;regulation of biological process;response to stimulus;transport	cytoplasm;cytosol;endosome;membrane	catalytic activity;nucleotide binding;protein binding;transporter activity	Neurotrophin signaling pathway; Rap1 signaling pathway; MAPK signaling pathway; Long-term potentiation; Renal cell carcinoma; Pancreatic secretion; Focal adhesion; Leukocyte transendothelial migration; Ras signaling pathway; Chemokine signaling pathway; cAMP signaling pathway; Platelet activation	Integrin-mediated Cell Adhesion; Integrated Breast Cancer Pathway; Human Thyroid Stimulating Hormone (TSH) signaling pathway; Brain-Derived Neurotrophic Factor (BDNF) signaling pathway; Common Pathways Underlying Drug Addiction; Focal Adhesion; Signaling of Hepatocyte Growth Factor Receptor; MAPK Signaling Pathway; VEGFA-VEGFR2 Signaling Pathway; Chemokine signaling pathway; EGF/EGFR Signaling Pa…	Signaling by BRAF and RAF fusions; MAP2K and MAPK activation; Glucagon-like Peptide-1 (GLP1) regulates insulin secretion; ARMS-mediated activation; GRB2:SOS provides linkage to MAPK signaling for Integrins ; MET activates RAP1 and RAC1; Signaling by RAS mutants; Signaling by high-kinase activity BRAF mutants; Signaling by moderate kinase activity BRAF mutants; p130Cas linkage to MAPK signaling fo…	1
Q8WUB8	PHD finger protein 10	PHF10		1.37771	1.54457	2.12797			-0.450428	-0.516169	-0.2586	-1.29774	0.27393	-0.652269	-2.38557	-5.26986		metabolic process;regulation of biological process	nucleus	metal ion binding;protein binding				6
P06576	ATP synthase subunit beta, mitochondrial	ATP5F1B		1.3772	2.05669	2.83248			2.69735	2.69157	3.56642	3.26126	-0.494929	0.70578	3.19805	3.29888		cell differentiation;cell organization and biogenesis;cellular homeostasis;metabolic process;regulation of biological process;transport	cell surface;membrane;mitochondrion;nucleus;organelle lumen	catalytic activity;nucleotide binding;protein binding;transporter activity	Huntington's disease; Parkinson's disease; Alzheimer's disease; Oxidative phosphorylation; Metabolic pathways	Electron Transport Chain; Oxidative phosphorylation	Transcriptional activation of mitochondrial biogenesis; Cristae formation; Mitochondrial protein import; Formation of ATP by chemiosmotic coupling; Metabolism of proteins	12
P26640	Valine--tRNA ligase	VARS		1.37652	2.66768	3.67211			-5.18571	-3.74027	-1.9985	-5.00277	-5.35142	-5.5699	-5.3595	-5.15251		metabolic process;regulation of biological process	cytoplasm;cytosol;mitochondrion	catalytic activity;nucleotide binding;protein binding	Aminoacyl-tRNA biosynthesis	Amino Acid metabolism	Cytosolic tRNA aminoacylation	6; CHR_HSCHR6_MHC_DBB_CTG1; CHR_HSCHR6_MHC_COX_CTG1
Q14847	LIM and SH3 domain protein 1	LASP1		1.3738	1.4674	2.01593			0.0113734	0.552826	-1.98158	-2.13431	-1.02165	0.203386	-5.16439	-3.06425		regulation of biological process;transport	cytoplasm;cytoskeleton	metal ion binding;protein binding;transporter activity				17
Q92560	Ubiquitin carboxyl-terminal hydrolase BAP1	BAP1		1.36957	1.21702	1.66679			-5.18375	-1.57975	-0.049598	-0.765736	-1.02973	-5.34233	-5.15286	-1.5322		cell organization and biogenesis;metabolic process;regulation of biological process;response to stimulus	cytoplasm;cytosol;nucleus	catalytic activity;protein binding			Recruitment and ATM-mediated phosphorylation of repair and signaling proteins at DNA double strand breaks; UCH proteinases	3
Q92766	Ras-responsive element-binding protein 1	RREB1		1.36921	1.63855	2.24351			-0.490531	-0.24222	1.51054	2.03669	-3.49682	-1.13825	1.03402	0.93869		development;metabolic process;regulation of biological process;response to stimulus	cytoplasm;nucleus	DNA binding;metal ion binding				6
Q99729	Heterogeneous nuclear ribonucleoprotein A/B	HNRNPAB		1.36878	2.97598	4.07347			1.36451	2.07509	0.426663	-0.34553	0.521585	0.372447	-1.80108	-1.04734		cell organization and biogenesis;regulation of biological process	cytoplasm;nucleus	DNA binding;protein binding;RNA binding		Preimplantation Embryo; mRNA Processing		5
Q9UNZ5	Leydig cell tumor 10 kDa protein homolog	C19orf53		1.36858	2.44005	3.33941			-1.50891	-1.15461	-1.49509	-1.83505	-5.2339	-1.8596	-2.40201	-1.97246			nucleus					19
P13646	Keratin, type I cytoskeletal 13	KRT13		1.36692	0.905284	1.23745			-1.51377	0.69466	-1.6712	-0.119637	-5.23232	-5.37289	1.68473	0.842881		cell death;cell organization and biogenesis;response to stimulus	cytoskeleton;cytosol;nucleus	protein binding;structural molecule activity			Formation of the cornified envelope	17
P30405	Peptidyl-prolyl cis-trans isomerase F, mitochondrial	PPIF		1.36655	1.75305	2.39562			-3.61618	-0.633954	-0.9929	-1.46637	-5.41001	-3.79124	-1.92249	-1.05184		cell death;cell organization and biogenesis;metabolic process;regulation of biological process;response to stimulus	membrane;mitochondrion;organelle lumen	catalytic activity;protein binding	cGMP-PKG signaling pathway; Huntington's disease; Toxoplasmosis; Parkinson's disease; Calcium signaling pathway			10
Q8N0Z3	Spindle and centriole-associated protein 1	SPICE1		1.36478	1.43851	1.96325			-5.15336	-5.26034	-1.21223	-1.06915	-5.37118	-2.35026	-5.14247	-5.29031		cell division;cell organization and biogenesis;regulation of biological process	cytoplasm;cytoskeleton	protein binding				3
Q96JB5	CDK5 regulatory subunit-associated protein 3	CDK5RAP3		1.36477	2.62237	3.57893			-2.44326	-5.18857	-5.15202	-2.7802	-5.22084	-5.58363	-5.191	-5.02765		cell organization and biogenesis;cell proliferation;metabolic process;regulation of biological process;response to stimulus	cytoplasm;cytoskeleton;cytosol;membrane;nucleus	protein binding				17
P16070	CD44 antigen	CD44		1.36113	2.54026	3.45764			2.7179	2.73528	0.997217	0.855119	1.64102	1.68818	-0.590138	-0.878084		cell organization and biogenesis;cellular component movement;metabolic process;regulation of biological process;response to stimulus;transport	cell surface;cytosol;Golgi;membrane	protein binding;receptor activity;signal transducer activity	Hematopoietic cell lineage; MicroRNAs in cancer; Epstein-Barr virus infection; Proteoglycans in cancer; ECM-receptor interaction; Shigellosis	Hepatitis C and Hepatocellular Carcinoma; Wnt Signaling Pathway and Pluripotency; Senescence and Autophagy in Cancer	Integrin cell surface interactions; Degradation of the extracellular matrix; Neutrophil degranulation; Hyaluronan uptake and degradation; Interferon gamma signaling; Cell surface interactions at the vascular wall	11
Q96DV4	39S ribosomal protein L38, mitochondrial	MRPL38		1.35897	1.62995	2.21504			-4.92515	-0.664813	-0.690766	-2.0273	-3.20492	-5.34277	-1.66363	-3.53257		cell organization and biogenesis;metabolic process	membrane;mitochondrion;ribosome				Mitochondrial translation initiation; Mitochondrial translation elongation; Mitochondrial translation termination	17
Q9Y5M8	Signal recognition particle receptor subunit beta	SRPRB		1.35853	1.79154	2.43386			-0.410523	-2.36757	-1.79085	-1.03862	-5.46762	-2.99675	-1.97205	-0.605261		regulation of biological process;response to stimulus	cytoplasm;endoplasmic reticulum;membrane	nucleotide binding	Protein export		XBP1(S) activates chaperone genes; SRP-dependent cotranslational protein targeting to membrane	3
P41212	Transcription factor ETV6	ETV6		1.35808	1.92247	2.61088			-1.04564	1.06447	0.865969	-0.198696	1.62045	-1.93444	-1.94635	-2.48591		cell death;cell differentiation;cell organization and biogenesis;cell proliferation;metabolic process;regulation of biological process	cytosol;nucleus	DNA binding;protein binding	Dorso-ventral axis formation; Transcriptional misregulation in cancer	Hematopoietic Stem Cell Gene Regulation by GABP alpha/beta Complex; Exercise-induced Circadian Regulation		12
P37837	Transaldolase	TALDO1		1.3552	3.47595	4.71062			-1.31602	0.484327	-1.02437	-0.146098	-3.20974	-0.8582	-2.10485	-1.25019		metabolic process;regulation of biological process;response to stimulus	cytoplasm;cytosol;nucleus	catalytic activity;protein binding	Carbon metabolism; Pentose phosphate pathway; Biosynthesis of amino acids; Metabolic pathways	Pentose Phosphate Pathway; Cori Cycle	Gene and protein expression by JAK-STAT signaling after Interleukin-12 stimulation; Insulin effects increased synthesis of Xylulose-5-Phosphate; TALDO1 deficiency: failed conversion of Fru(6)P, E4P to SH7P, GA3P; Interleukin-12 family signaling; TALDO1 deficiency: failed conversion of SH7P, GA3P to Fru(6)P, E4P; Pentose phosphate pathway (hexose monophosphate shunt)	11
P10809	60 kDa heat shock protein, mitochondrial	HSPD1		1.3545	3.81417	5.16631			2.59765	2.6089	2.60924	2.32316	-0.172188	1.15083	1.563	2.1793		cell organization and biogenesis;cell proliferation;metabolic process;regulation of biological process;response to stimulus;transport	cell surface;cytoplasm;cytosol;endosome;membrane;mitochondrion;organelle lumen	catalytic activity;DNA binding;nucleotide binding;protein binding;RNA binding	Type I diabetes mellitus; Tuberculosis; RNA degradation; Legionellosis	Apoptosis-related network due to altered Notch3 in ovarian cancer; Sudden Infant Death Syndrome (SIDS) Susceptibility Pathways	TFAP2A acts as a transcriptional repressor during retinoic acid induced cell differentiation; Mitochondrial protein import; Metabolism of proteins	2
P57053	Histone H2B type F-S	H2BFS		1.35097	0.453533	0.612712			5.85065	3.54605	1.03987	-5.08772	7.64476	1.23432	-3.90276	-5.03136		cell organization and biogenesis;defense response;response to stimulus	chromosome;cytosol;nucleus	DNA binding;protein binding			SIRT1 negatively regulates rRNA expression; Nonhomologous End-Joining (NHEJ); Activation of anterior HOX genes in hindbrain development during early embryogenesis; NoRC negatively regulates rRNA expression; Meiotic synapsis; Transcriptional regulation by small RNAs; Meiotic recombination; PRC2 methylates histones and DNA; Recruitment and ATM-mediated phosphorylation of repair and signaling protei…	21
P23786	Carnitine O-palmitoyltransferase 2, mitochondrial	CPT2		1.35092	7.55913	10.2117			0.407374	1.0388	0.101809	1.05494	-0.789219	-0.535541	-1.2224	-0.25358		metabolic process;regulation of biological process;transport	membrane;mitochondrion	catalytic activity	Fatty acid degradation; PPAR signaling pathway; Fatty acid metabolism	Fatty Acid Beta Oxidation; PPAR Alpha Pathway; Mitochondrial LC-Fatty Acid Beta-Oxidation; PPAR signaling pathway	Import of palmitoyl-CoA into the mitochondrial matrix; PPARA activates gene expression	1
Q7L2J0	7SK snRNA methylphosphate capping enzyme	MEPCE		1.34812	4.06273	5.47704			1.51036	1.51517	1.93812	0.218336	0.995932	0.362485	-0.837595	-0.731305		metabolic process;regulation of biological process		catalytic activity;RNA binding				7
Q12959	Disks large homolog 1	DLG1		1.34741	2.18376	2.94241			-5.20178	-3.71807	-1.43452	-5.05421	-5.25006	-5.32804	-5.16717	-5.05294		cell communication;cell organization and biogenesis;cell proliferation;metabolic process;regulation of biological process;response to stimulus;transport	cytoplasm;cytosol;endoplasmic reticulum;Golgi;membrane;nucleus	catalytic activity;protein binding;structural molecule activity;transporter activity	Viral carcinogenesis; T cell receptor signaling pathway; Hippo signaling pathway; HTLV-I infection	Brain-Derived Neurotrophic Factor (BDNF) signaling pathway; T-Cell antigen Receptor (TCR) pathway during Staphylococcus aureus infection	NrCAM interactions; Synaptic adhesion-like molecules; Activation of Ca-permeable Kainate Receptor; Trafficking of AMPA receptors	3
P78395	Melanoma antigen preferentially expressed in tumors	PRAME		1.3471	0.966476	1.30193			-5.16388	-5.09363	-0.405984	-0.11627	-5.327	-5.49674	-5.27179	-0.0726126		cell death;cell differentiation;metabolic process;regulation of biological process	membrane;nucleus	protein binding				22; CHR_HSCHR22_1_CTG3
Q15233	Non-POU domain-containing octamer-binding protein	NONO		1.34667	5.18004	6.9758			9.56964	8.307	8.33103	7.8499	7.32536	6.5162	7.73372	7.0956		defense response;metabolic process;regulation of biological process;response to stimulus	membrane;nucleus	DNA binding;protein binding;RNA binding		mRNA Processing		X
O95785	Protein Wiz	WIZ		1.34452	2.27526	3.05914			-0.872407	-2.51171	-1.24173	-2.87077	-2.32055	-5.50752	-3.01037	-2.03625		cell organization and biogenesis;regulation of biological process	nucleus	metal ion binding;protein binding				19
A8K2U0	Alpha-2-macroglobulin-like protein 1	A2ML1		1.33601	1.28532	1.7172			-5.04838	-5.26839	-1.47932	-0.474659	-5.25311	-5.30971	-1.82378	-5.2282		regulation of biological process	extracellular	enzyme regulator activity				12
Q6UB99	Ankyrin repeat domain-containing protein 11	ANKRD11		1.33476	1.43407	1.91414			-5.08002	-3.02246	-0.300157	-3.759	-5.28475	-1.55995	-5.39258	-5.2634			cytosol;membrane;nucleus	protein binding				16
P07195	L-lactate dehydrogenase B chain	LDHB		1.33364	2.58086	3.44193			3.67254	3.84323	3.16042	3.19256	0.147446	2.08725	2.64765	3.65186		metabolic process	cytoplasm;cytosol;membrane;mitochondrion	catalytic activity;nucleotide binding;protein binding	Propanoate metabolism; Pyruvate metabolism; Glucagon signaling pathway; Glycolysis / Gluconeogenesis; Metabolic pathways; Cysteine and methionine metabolism	Glycolysis and Gluconeogenesis	Pyruvate metabolism	12
Q14671	Pumilio homolog 1	PUM1		1.33305	1.30682	1.74206			-5.00242	-0.769848	-2.64837	-1.07962	-5.42119	-5.53264	-0.787426	-3.09121		cell differentiation;metabolic process;regulation of biological process;response to stimulus	cytoplasm;cytosol;nucleus	protein binding;RNA binding			Golgi Associated Vesicle Biogenesis	1
Q9UBR2	Cathepsin Z	CTSZ		1.33238	2.4509	3.26553			-1.50124	-1.74753	-4.41117	-3.3889	-4.01989	-5.37444	-4.2537	-2.73034		cell organization and biogenesis;metabolic process;regulation of biological process;transport	cell surface;endoplasmic reticulum;extracellular;membrane;organelle lumen;vacuole	catalytic activity;protein binding	Lysosome; Apoptosis		Metabolism of Angiotensinogen to Angiotensins; Neutrophil degranulation; Cargo concentration in the ER; COPII (Coat Protein 2) Mediated Vesicle Transport; Lysosome Vesicle Biogenesis	20
O95394	Phosphoacetylglucosamine mutase	PGM3		1.33229	1.434	1.91051			-0.170673	-5.31809	-5.30899	-5.05792	-5.45093	-5.39389	-5.20744	-5.13258		metabolic process	cytosol	catalytic activity;metal ion binding	Amino sugar and nucleotide sugar metabolism; Metabolic pathways	Glucuronidation	Synthesis of UDP-N-acetyl-glucosamine	6
O95298	NADH dehydrogenase [ubiquinone] 1 subunit C2	NDUFC2		1.33006	1.31985	1.75548			-4.94277	-0.614521	-5.10992	-1.64309	-5.40824	-5.30036	-1.66787	-5.25406		cell organization and biogenesis;metabolic process;transport	cytoplasm;membrane;mitochondrion	catalytic activity	Huntington's disease; Parkinson's disease; Alzheimer's disease; Oxidative phosphorylation; Non-alcoholic fatty liver disease (NAFLD); Metabolic pathways	Electron Transport Chain; Oxidative phosphorylation	Neutrophil degranulation; Complex I biogenesis	11
Q9NYZ3	G2 and S phase-expressed protein 1	GTSE1		1.32942	1.57993	2.10039			-0.599227	-1.25653	0.231558	-0.862472	-5.26906	-1.6678	-0.534103	-0.333373		metabolic process;regulation of biological process;response to stimulus	cytoplasm;cytoskeleton;cytosol;membrane	protein binding	p53 signaling pathway		The role of GTSE1 in G2/M progression after G2 checkpoint; G2/M Checkpoints	22
Q6UVK1	Chondroitin sulfate proteoglycan 4	CSPG4		1.32846	1.76174	2.34041			-0.866592	-1.22231	-1.92197	-5.06256	-2.08573	-3.7214	-5.10519	-3.47496		cell differentiation;cell proliferation;cellular component movement;development;metabolic process;regulation of biological process;response to stimulus	cell surface;extracellular;membrane;organelle lumen	protein binding;signal transducer activity		Spinal Cord Injury	A tetrasaccharide linker sequence is required for GAG synthesis; Dermatan sulfate biosynthesis; Defective CHSY1 causes TPBS; Defective B4GALT7 causes EDS, progeroid type; Defective B3GALT6 causes EDSP2 and SEMDJL1; CS/DS degradation; Defective CHST14 causes EDS, musculocontractural type; Defective CHST3 causes SEDCJD; Chondroitin sulfate biosynthesis; Defective B3GAT3 causes JDSSDHD	15
Q96QC0	Serine/threonine-protein phosphatase 1 regulatory subunit 10	PPP1R10		1.32836	1.66853	2.2164			-1.88201	-1.36288	-0.0591045	-0.205348	-5.19381	-2.28918	-0.7857	-0.554082		metabolic process;regulation of biological process;transport	chromosome;nucleus	DNA binding;enzyme regulator activity;metal ion binding;protein binding;RNA binding				6; CHR_HSCHR6_MHC_SSTO_CTG1; CHR_HSCHR6_MHC_MANN_CTG1; CHR_HSCHR6_MHC_QBL_CTG1; CHR_HSCHR6_MHC_COX_CTG1; CHR_HSCHR6_MHC_DBB_CTG1; CHR_HSCHR6_MHC_MCF_CTG1
Q8TAD8	Smad nuclear-interacting protein 1	SNIP1		1.32655	3.70635	4.91667			5.22903	5.10154	5.05773	3.6311	4.37544	3.80107	3.44259	2.09408		metabolic process;regulation of biological process;response to stimulus	cytosol;nucleus	protein binding;RNA binding		TGF-beta Signaling Pathway		1
P30043	Flavin reductase (NADPH)	BLVRB		1.32367	1.67359	2.21528			-1.29281	-1.98455	-3.62923	-2.54975	-5.47186	-5.49934	-2.25565	-1.52414		metabolic process;transport	cytoplasm;cytosol;membrane	catalytic activity	Riboflavin metabolism; Porphyrin and chlorophyll metabolism	NRF2 pathway	Heme degradation	19
Q8IVD9	NudC domain-containing protein 3	NUDCD3		1.32096	2.4979	3.29964			-3.54042	-3.19223	-2.02425	-2.20208	-2.9708	-5.41975	-5.23377	-2.61851		cell organization and biogenesis;metabolic process	cytoplasm	protein binding				7
P26641	Elongation factor 1-gamma	EEF1G		1.32017	7.59314	10.0242			2.44801	2.06111	2.47081	1.67598	0.788303	0.339871	0.770492	1.47658		metabolic process;response to stimulus	cytoplasm;cytosol;endoplasmic reticulum;membrane;nucleus	catalytic activity;protein binding;RNA binding	Legionellosis	Translation Factors	Eukaryotic Translation Elongation	11
Q9UBU9	Nuclear RNA export factor 1	NXF1		1.31952	1.92431	2.53916			-1.94046	-1.69928	-1.33643	-0.901057	-5.43486	-2.16618	-2.65428	-0.899972		transport	cytoplasm;cytosol;nucleus	protein binding;RNA binding;transporter activity	Ribosome biogenesis in eukaryotes; mRNA surveillance pathway; RNA transport; Herpes simplex infection; Influenza A	mRNA Processing	Transport of the SLBP independent Mature mRNA; Transport of Mature mRNA derived from an Intron-Containing Transcript; Transport of Mature mRNA Derived from an Intronless Transcript; Transport of the SLBP Dependant Mature mRNA	11
Q9GZT8	NIF3-like protein 1	NIF3L1		1.31935	2.31091	3.04891			-2.42926	-5.09658	-2.34695	-5.27178	-4.48272	-5.4743	-5.23975	-5.22521		cell differentiation;regulation of biological process	cytoplasm;mitochondrion;nucleus	protein binding				2
Q7KZI7	Serine/threonine-protein kinase MARK2	MARK2		1.31867	2.41333	3.18239			1.32623	1.58353	2.08382	0.903399	1.46539	1.52427	-1.27589	-1.09148		cell differentiation;cell organization and biogenesis;cellular component movement;development;metabolic process;regulation of biological process;response to stimulus	cytoplasm;cytoskeleton;membrane;mitochondrion	catalytic activity;enzyme regulator activity;metal ion binding;nucleotide binding;protein binding;RNA binding		Regulation of Microtubule Cytoskeleton		11
Q10570	Cleavage and polyadenylation specificity factor subunit 1	CPSF1		1.31867	7.15819	9.43926			0.729205	0.980313	1.63005	1.63184	0.00490719	0.449479	-0.690345	-0.0672872		metabolic process;transport	nucleus	protein binding;RNA binding	mRNA surveillance pathway	mRNA Processing	mRNA 3'-end processing; Transport of Mature mRNA Derived from an Intronless Transcript; mRNA Splicing - Major Pathway; tRNA processing in the nucleus; Cleavage of Growing Transcript in the Termination Region ; Processing of Intronless Pre-mRNAs	8
P02686	Myelin basic protein	MBP		1.31818	1.16534	1.53613			0.915875	-0.156762	0.114647	-0.0853552	0.0221009	-5.55031	1.05548	-0.0115901		cell communication;cell organization and biogenesis;metabolic process;regulation of biological process;response to stimulus	membrane;nucleus	protein binding;structural molecule activity		Neural Crest Differentiation; Glial Cell Differentiation; Spinal Cord Injury; Structural Pathway of Interleukin 1 (IL-1); Mecp2 and Associated Rett Syndrome; MAPK Cascade		18
P05026	Sodium/potassium-transporting ATPase subunit beta-1	ATP1B1		1.31729	1.56999	2.06813			-2.19873	-0.942586	-1.79038	-5.03023	-5.35568	-3.12842	-5.17024	-1.57675		cell communication;cell organization and biogenesis;cellular component movement;cellular homeostasis;metabolic process;regulation of biological process;response to stimulus;transport	membrane	catalytic activity;enzyme regulator activity;metal ion binding;nucleotide binding;protein binding;transporter activity	Bile secretion; cGMP-PKG signaling pathway; Endocrine and other factor-regulated calcium reabsorption; Protein digestion and absorption; Proximal tubule bicarbonate reclamation; Thyroid hormone signaling pathway; Insulin secretion; Adrenergic signaling in cardiomyocytes; Thyroid hormone synthesis; Pancreatic secretion; Aldosterone-regulated sodium reabsorption; Carbohydrate digestion and absorpti…	Calcium Regulation in the Cardiac Cell	Ion homeostasis; Basigin interactions; Ion transport by P-type ATPases	1
O00299	Chloride intracellular channel protein 1	CLIC1		1.31674	4.72223	6.21797			0.759613	1.83525	2.29791	1.77652	-0.598388	0.120597	0.849986	1.03012		metabolic process;regulation of biological process;response to stimulus;transport	cytoplasm;membrane;mitochondrion;nucleus	catalytic activity;protein binding;transporter activity				6; CHR_HSCHR6_MHC_QBL_CTG1; CHR_HSCHR6_MHC_COX_CTG1; CHR_HSCHR6_MHC_DBB_CTG1; CHR_HSCHR6_MHC_SSTO_CTG1; CHR_HSCHR6_MHC_MANN_CTG1; CHR_HSCHR6_MHC_MCF_CTG1
Q13637	Ras-related protein Rab-32	RAB32		1.30876	3.39888	4.44832			0.780433	1.36863	0.760888	0.263432	-1.799	0.858181	-0.839657	-0.28119		cell organization and biogenesis;regulation of biological process;response to stimulus;transport	cytosol;endoplasmic reticulum;endosome;Golgi;membrane;mitochondrion;organelle lumen	catalytic activity;nucleotide binding;protein binding			RAB GEFs exchange GTP for GDP on RABs; RAB geranylgeranylation	6
Q96CV9	Optineurin	OPTN		1.30807	0.885457	1.15824			-5.05624	-0.820178	-0.975262	1.19794	-5.3921	-5.36199	-0.106683	-0.0252349		cell death;cell organization and biogenesis;defense response;metabolic process;regulation of biological process;response to stimulus;transport	cytoplasm;cytosol;Golgi;membrane;nucleus;vacuole	metal ion binding;protein binding				10
P50552	Vasodilator-stimulated phosphoprotein	VASP		1.30747	4.26053	5.57052			6.71529	6.5969	5.32042	4.97001	4.26341	4.45256	4.49134	5.16543		cell organization and biogenesis;cellular component movement;regulation of biological process	cytoplasm;cytoskeleton;cytosol;membrane	protein binding	cGMP-PKG signaling pathway; Rap1 signaling pathway; Focal adhesion; Leukocyte transendothelial migration; Fc gamma R-mediated phagocytosis; Platelet activation	Integrin-mediated Cell Adhesion; Focal Adhesion	Cell-extracellular matrix interactions; Generation of second messenger molecules; Signaling by ROBO receptors	19
[truncated: 3,005 more rows]

## Sheet: Fig1D-RCOR1
Accession	Description	Gene name	Volcano RCOR1	DMSO/Corin	p-value	Score		log2 abundance	DMSO_M10_RCOR1_1	DMSO_M10_RCOR1_2	DMSO_M13_RCOR1_1	DMSO_M13_RCOR1_2	Corin_M10_RCOR1_1	Corin_M10_RCOR1_2	Corin_M13_RCOR1_1	Corin_M13_RCOR1_2	Annotation	Biological Process	Cellular Component	Molecular Function	KEGG Pathways	WikiPathways	Reactome Pathways	Chromosome
[truncated: 3,620 more rows]

[truncated: 64 more sheets: Fig2C-CryoEM validation, Fig2C-Cryo-EM, Fig3A, Fig3B, Fig3C, Fig3E, Fig4A, Fig4B-D-451Lu_SE, Fig4B-D-1205Lu_SE, Fig4B-D-SKMEL5_SE, Fig4B-D-SKMEL24_SE, Fig4B-D-SKMEL28_SE, Fig4B-D-WM793_SE, Fig4E, Fig5A, Fig5B, Fig5C, Fig6B, Fig6C, Fig6D …]
